# Supplementary material for: Germline and somatic mutations in the pathology of pineal cyst: A whole‐exome sequencing study of 93 individuals
Source: Mol Genet Genomic Med. 2021 May 4;9(6):e1691. doi: 10.1002/mgg3.1691 (PMC8222845; doi:10.1002/mgg3.1691)
Supplement: Supplementary file 4 — Table S1 [file MGG3-9-e1691-s006.xlsx]

## Sheet: Sup Table 1
Chr	Start	End	Ref	Alt	Func.refGene	Gene.refGene	GeneDetail.refGene	ExonicFunc.refGene	AAChange.refGene	MAF (gnomAD genomics)	MAF (gnomAD exomics)	max of (gnomAD genomics; gnomAD exomes)	SIFT_pred	Polyphen2_HVAR_pred	CADD_phred	fathmm.MKL_coding_pred	Sample count (recessive)	Sample count (dominant)	pvalue (dominant)	pvalue (recessive)
chr11	59282861	59282861	A	G	exonic	OR4D9	.	nonsynonymous SNV	OR4D9:NM_001004711:exon1:c.A476G:p.Q159R	0.0329	0.0359	0.0359	D	D	21	N	2	20	4.72e-06	0.00631904
chrX	102529170	102529170	C	T	exonic	TCEAL5	.	nonsynonymous SNV	TCEAL5:NM_001012979:exon3:c.G322A:p.A108T	.	2.18e-05	2.18e-05	T	D	23.4	N	NA	2	8.11e-06	NA
chr20	44463023	44463037	GACGAGGACGACGAG	-	exonic	SNX21	.	nonframeshift deletion	SNX21:NM_001042632:exon2:c.205_219del:p.D74Efs*75,SNX21:NM_001042633:exon2:c.205_219del:p.D74Efs*81,SNX21:NM_033421:exon2:c.205_219del:p.D74Efs*296,SNX21:NM_152897:exon2:c.205_219del:p.D74Efs*122	0.0015	0.0012	0.0015	.	.	.	.	0	5	9.66e-06	0.999791
chr22	38051335	38051335	C	T	exonic	SH3BP1	.	nonsynonymous SNV	SH3BP1:NM_018957:exon18:c.C1750T:p.R584C	.	2.45e-05	2.45e-05	D	D	28	D	0	2	1.02e-05	1
chr17	3968054	3968054	C	T	exonic	ZZEF1	.	nonsynonymous SNV	ZZEF1:NM_015113:exon29:c.G4319A:p.S1440N	.	2.8e-05	2.8e-05	T	B	12	N	0	2	1.33e-05	1
chr11	27720937	27720937	C	T	exonic	BDNF	.	nonsynonymous SNV	BDNF:NM_170734:exon1:c.G16A:p.E6K	0.0315	0.0355	0.0355	D	B	12.28	N	1	19	1.45e-05	0.104365
chr16	53281375	53281375	C	T	exonic	CHD9	.	nonsynonymous SNV	CHD9:NM_001308319:exon15:c.C3625T:p.R1209C,CHD9:NM_025134:exon16:c.C3625T:p.R1209C	.	2.96e-05	2.96e-05	D	D	35	D	0	2	1.49e-05	1
chr11	32956259	32956259	G	A	exonic	QSER1	.	nonsynonymous SNV	QSER1:NM_001076786:exon4:c.G3068A:p.S1023N	3.18e-05	1.21e-05	3.18e-05	T	B	0.002	D	0	2	1.72e-05	1
chr20	31455466	31455466	G	C	exonic	EFCAB8	.	nonsynonymous SNV	EFCAB8:NM_001143967:exon3:c.G121C:p.D41H	3.19e-05	2.56e-05	3.19e-05	D	P	20.5	N	0	2	1.73e-05	1
chr16	66885391	66885391	A	G	exonic	CA7	.	nonsynonymous SNV	CA7:NM_001014435:exon4:c.A215G:p.K72R,CA7:NM_005182:exon4:c.A383G:p.K128R	3.19e-05	2.39e-05	3.19e-05	T	B	14.67	D	0	2	1.73e-05	1
chr11	9225587	9225587	C	T	exonic	DENND5A	.	nonsynonymous SNV	DENND5A:NM_001348749:exon3:c.G497A:p.R166H,DENND5A:NM_001243254:exon4:c.G569A:p.R190H,DENND5A:NM_015213:exon4:c.G569A:p.R190H,DENND5A:NM_001348748:exon5:c.G569A:p.R190H,DENND5A:NM_001348750:exon5:c.G281A:p.R94H	3.19e-05	1.99e-05	3.19e-05	D	P	25	D	0	2	1.73e-05	1
chr1	53558265	53558265	A	G	exonic	SLC1A7	.	nonsynonymous SNV	SLC1A7:NM_001287597:exon6:c.T776C:p.I259T,SLC1A7:NM_001287595:exon7:c.T992C:p.I331T,SLC1A7:NM_006671:exon7:c.T992C:p.I331T	3.19e-05	1.19e-05	3.19e-05	D	B	23.2	D	0	2	1.73e-05	1
chr9	127533337	127533337	A	T	exonic	NR6A1	.	nonsynonymous SNV	NR6A1:NM_001278546:exon1:c.T62A:p.L21Q,NR6A1:NM_001489:exon1:c.T62A:p.L21Q,NR6A1:NM_033334:exon1:c.T62A:p.L21Q	3.24e-05	.	3.24e-05	D	B	13.52	N	0	2	1.78e-05	1
chr19	20044932	20044932	G	A	exonic	ZNF93	.	nonsynonymous SNV	ZNF93:NM_031218:exon4:c.G1168A:p.V390I	0.0337	0.0323	0.0337	T	B	0.004	N	0	18	2.58e-05	0.899713
chr17	27051549	27051550	TT	-	exonic	TLCD1	.	frameshift deletion	TLCD1:NM_001160407:exon4:c.581_582del:p.K194Rfs*6,TLCD1:NM_138463:exon4:c.722_723del:p.K241Rfs*6	0.0002	0.0003	0.0003	.	.	.	.	0	3	2.65e-05	0.999992
chr12	104134465	104134465	C	T	exonic	STAB2	.	nonsynonymous SNV	STAB2:NM_017564:exon55:c.C5812T:p.R1938W	3.19e-05	4.04e-05	4.04e-05	D	P	32	D	0	2	2.77e-05	1
chr1	1246257	1246273	GGCTCTGGGTCACAGGT	-	exonic	PUSL1	.	frameshift deletion	PUSL1:NM_001346116:exon7:c.737_753del:p.G252Tfs*163	0.0035	0.0086	0.0086	.	.	.	.	1	9	2.86e-05	0.00683163
chr7	143029874	143029874	G	A	exonic	CLCN1	.	nonsynonymous SNV	CLCN1:NM_000083:exon12:c.G1309A:p.A437T	0.0075	0.0109	0.0109	T	B	0.002	N	0	10	3.01e-05	0.989011
chr7	1022996	1022996	C	T	exonic	CYP2W1	.	nonsynonymous SNV	CYP2W1:NM_017781:exon1:c.C149T:p.S50L	3.19e-05	5.02e-05	5.02e-05	D	B	20.7	N	0	2	4.27e-05	1
chr9	124801631	124801631	C	T	exonic	TTLL11	.	nonsynonymous SNV	TTLL11:NM_001139442:exon2:c.G749A:p.R250H,TTLL11:NM_194252:exon2:c.G749A:p.R250H	3.19e-05	5.17e-05	5.17e-05	D	D	35	D	0	2	4.54e-05	1
chr8	54742078	54742078	T	C	exonic	ATP6V1H	.	nonsynonymous SNV	ATP6V1H:NM_015941:exon4:c.A232G:p.I78V,ATP6V1H:NM_213619:exon4:c.A232G:p.I78V,ATP6V1H:NM_213620:exon4:c.A232G:p.I78V	0.002	0.0021	0.0021	T	B	13.45	D	0	5	4.67e-05	0.99959
chr4	17606274	17606274	G	C	exonic	LAP3	.	nonsynonymous SNV	LAP3:NM_015907:exon11:c.G1244C:p.W415S	3.19e-05	5.57e-05	5.57e-05	D	D	33	D	0	2	5.25e-05	1
chr14	105421900	105421900	G	C	exonic	AHNAK2	.	nonsynonymous SNV	AHNAK2:NM_001350929:exon5:c.C86G:p.T29R,AHNAK2:NM_138420:exon5:c.C386G:p.T129R	0.0008	0.0011	0.0011	D	D	23.9	D	0	4	5.61e-05	0.999887
chr3	8809162	8809162	C	T	exonic	OXTR	.	nonsynonymous SNV	OXTR:NM_000916:exon3:c.G712A:p.A238T	0.0174	0.0199	0.0199	T	B	8.101	D	0	13	5.75e-05	0.963834
chr16	2816861	2816861	G	A	exonic	SRRM2	.	nonsynonymous SNV	SRRM2:NM_016333:exon11:c.G6332A:p.S2111N	.	5.97e-05	5.97e-05	.	B	22.9	D	0	2	6.02e-05	1
chr5	170139864	170139864	C	T	exonic	KCNIP1	.	nonsynonymous SNV	KCNIP1:NM_001034837:exon2:c.C68T:p.A23V	3.18e-05	5.97e-05	5.97e-05	T	B	23.3	D	0	2	6.03e-05	1
chr3	46580563	46580563	G	C	exonic	LRRC2	.	nonsynonymous SNV	LRRC2:NM_024512:exon4:c.C462G:p.N154K	.	5.98e-05	5.98e-05	D	D	27.2	D	0	2	6.05e-05	1
chr21	47705064	47705064	G	A	exonic	MCM3AP	.	nonsynonymous SNV	MCM3AP:NM_003906:exon1:c.C137T:p.S46F	6.37e-05	5.17e-05	6.37e-05	D	B	11.98	N	0	2	6.86e-05	1
chr7	77579010	77579010	G	A	exonic	PHTF2	.	nonsynonymous SNV	PHTF2:NM_020432:exon14:c.G1861A:p.E621K,PHTF2:NM_001127357:exon15:c.G1873A:p.E625K,PHTF2:NM_001127358:exon15:c.G1861A:p.E621K	6.37e-05	1.88e-05	6.37e-05	T	P	21.1	D	0	2	6.87e-05	1
chr1	107961249	107961249	G	A	exonic	NTNG1	.	nonsynonymous SNV	NTNG1:NM_001113228:exon5:c.G1135A:p.V379I,NTNG1:NM_001312688:exon6:c.G1135A:p.V379I,NTNG1:NM_001330665:exon6:c.G1135A:p.V379I	6.37e-05	5.63e-05	6.37e-05	T	B	17.45	D	0	2	6.87e-05	1
chr22	17586757	17586757	T	C	exonic	IL17RA	.	nonsynonymous SNV	IL17RA:NM_014339:exon11:c.T958C:p.W320R	0.0023	0.0017	0.0023	D	D	24.5	D	0	5	7.1e-05	0.999508
chr15	99762041	99762041	C	T	exonic	TTC23	.	nonsynonymous SNV	TTC23:NM_001288616:exon4:c.G209A:p.R70H,TTC23:NM_001288615:exon6:c.G209A:p.R70H	0.0288	0.03	0.03	D	B	25.2	D	0	16	7.74e-05	0.919672
chr8	141525327	141525327	A	G	exonic	CHRAC1	.	nonsynonymous SNV	CHRAC1:NM_017444:exon3:c.A377G:p.H126R	0.0312	0.0405	0.0405	T	B	0.003	N	1	19	7.83e-05	0.13116
chr3	53892830	53892830	T	C	exonic	IL17RB	.	nonsynonymous SNV	IL17RB:NM_018725:exon9:c.T832C:p.F278L	0.0206	0.0195	0.0206	T	B	0.004	N	0	13	8e-05	0.961295
chr22	25155858	25155869	TGCTCCTCCTCT	-	exonic	PIWIL3	.	nonframeshift deletion	PIWIL3:NM_001008496:exon3:c.190_201del:p.R64Gfs*816,PIWIL3:NM_001255975:exon3:c.190_201del:p.R64Gfs*807	0.0024	0.0023	0.0024	.	.	.	.	0	5	8.62e-05	0.999464
chr22	21328568	21328568	G	A	exonic	AIFM3	.	nonsynonymous SNV	AIFM3:NM_001018060:exon6:c.G493A:p.V165I,AIFM3:NM_001146288:exon6:c.G511A:p.V171I,AIFM3:NM_144704:exon6:c.G493A:p.V165I	0.0171	0.0179	0.0179	T	B	9.783	N	0	12	8.89e-05	0.970637
chr22	46655127	46655129	TAC	-	exonic	PKDREJ	.	nonframeshift deletion	PKDREJ:NM_006071:exon1:c.4091_4093del:p.S1364Nfs*890	6.37e-05	7.58e-05	7.58e-05	.	.	.	.	0	2	9.69e-05	0.999999
chr10	21250653	21250653	G	A	exonic	NEBL	.	nonsynonymous SNV	NEBL:NM_001173484:exon4:c.C305T:p.T102M,NEBL:NM_213569:exon4:c.C305T:p.T102M	6.37e-05	7.97e-05	7.97e-05	D	B	24.6	D	0	2	0.00010699	0.999999
chrX	129546514	129546514	G	A	exonic	RBMX2	.	nonsynonymous SNV	RBMX2:NM_016024:exon6:c.G661A:p.G221R	4.87e-05	8.27e-05	8.27e-05	T	B	5.1	N	NA	2	0.000115304	NA
chr21	38884793	38884793	A	T	exonic	DYRK1A	.	nonsynonymous SNV	DYRK1A:NM_001347723:exon11:c.A2137T:p.T713S,DYRK1A:NM_130436:exon11:c.A2224T:p.T742S,DYRK1A:NM_001347721:exon12:c.A2224T:p.T742S,DYRK1A:NM_001347722:exon12:c.A2224T:p.T742S,DYRK1A:NM_001396:exon12:c.A2251T:p.T751S	3.19e-05	8.35e-05	8.35e-05	D	B	9.36	D	0	2	0.000117612	0.999999
chr9	6013857	6013857	T	C	exonic	RANBP6	.	nonsynonymous SNV	RANBP6:NM_012416:exon1:c.A1751G:p.D584G,RANBP6:NM_001243202:exon2:c.A695G:p.D232G	0.0005	0.0005	0.0005	D	D	24.6	D	0	3	0.000118506	0.999977
chr2	20405176	20405176	C	G	exonic	SDC1	.	nonsynonymous SNV	SDC1:NM_002997:exon2:c.G76C:p.A26P,SDC1:NM_001006946:exon3:c.G76C:p.A26P	0.0005	0.0005	0.0005	T	D	15.64	N	0	3	0.000118506	0.999977
chr1	9804623	9804623	T	C	exonic	CLSTN1	.	nonsynonymous SNV	CLSTN1:NM_014944:exon7:c.A1034G:p.N345S,CLSTN1:NM_001009566:exon8:c.A1064G:p.N355S,CLSTN1:NM_001302883:exon8:c.A1064G:p.N355S	0.0005	0.0003	0.0005	T	D	9.954	D	0	3	0.000118506	0.999977
chr1	43708928	43708928	G	A	exonic	CFAP57	.	nonsynonymous SNV	CFAP57:NM_001195831:exon23:c.G3535A:p.E1179K	0.0004	0.0005	0.0005	T	.	24.4	D	0	3	0.000118506	0.999977
chr22	19198017	19198017	T	A	exonic	CLTCL1	.	nonsynonymous SNV	CLTCL1:NM_001835:exon20:c.A3068T:p.N1023I,CLTCL1:NM_007098:exon20:c.A3068T:p.N1023I	0.0247	0.0216	0.0247	D	D	26.1	D	0	14	0.000123498	0.944825
chr10	70179634	70179634	G	T	exonic	DNA2	.	nonsynonymous SNV	DNA2:NM_001080449:exon18:c.C2713A:p.Q905K	0.0038	0.0042	0.0042	T	P	19.96	D	0	6	0.000127128	0.998361
chr6	12163739	12163739	T	C	exonic	HIVEP1	.	nonsynonymous SNV	HIVEP1:NM_002114:exon9:c.T7202C:p.V2401A	0.0014	0.0013	0.0014	D	P	24.7	D	0	4	0.000139462	0.999818
chr3	88188339	88188339	C	T	exonic	ZNF654	.	nonsynonymous SNV	ZNF654:NM_001350135:exon6:c.C1181T:p.T394I,ZNF654:NM_001350136:exon7:c.C884T:p.T295I,ZNF654:NM_001350137:exon7:c.C698T:p.T233I,ZNF654:NM_001350134:exon8:c.C1520T:p.T507I	0.0014	.	0.0014	.	.	.	.	0	4	0.000139462	0.999818
chr8	49987801	49987801	A	G	exonic	C8orf22	.	nonsynonymous SNV	C8orf22:NM_001007176:exon5:c.A241G:p.S81G	0.0153	0.016	0.016	T	B	4.335	N	0	11	0.000142738	0.97647
chr18	32443935	32443935	G	A	exonic	DTNA	.	nonsynonymous SNV	DTNA:NM_001198943:exon7:c.G641A:p.R214H,DTNA:NM_032981:exon7:c.G437A:p.R146H,DTNA:NM_001198944:exon8:c.G527A:p.R176H,DTNA:NM_032980:exon8:c.G515A:p.R172H,DTNA:NM_001198942:exon10:c.G698A:p.R233H,DTNA:NM_001198945:exon10:c.G821A:p.R274H,DTNA:NM_001198941:exon14:c.G1391A:p.R464H,DTNA:NM_001198938:exon15:c.G1391A:p.R464H,DTNA:NM_001198939:exon15:c.G1391A:p.R464H,DTNA:NM_001198940:exon15:c.G1391A:p.R…	6.37e-05	9.41e-05	9.41e-05	T	D	35	D	0	2	0.000148905	0.999999
chr7	97832980	97832980	G	A	exonic	LMTK2	.	nonsynonymous SNV	LMTK2:NM_014916:exon12:c.G4202A:p.S1401N	0.0101	0.0108	0.0108	T	B	10.73	D	0	9	0.000151269	0.98921
chr3	51908144	51908144	T	G	exonic	IQCF5	.	nonsynonymous SNV	IQCF5:NM_001145059:exon2:c.A52C:p.I18L	6.37e-05	9.52e-05	9.52e-05	D	D	24.2	D	0	2	0.000152408	0.999999
chr16	50744541	50744541	A	G	exonic	NOD2	.	nonsynonymous SNV	NOD2:NM_001293557:exon3:c.A638G:p.Y213C,NOD2:NM_022162:exon4:c.A719G:p.Y240C	9.56e-05	3.98e-05	9.56e-05	D	D	21.9	D	0	2	0.000153521	0.999999
chr2	216908704	216908704	G	T	exonic	PECR	.	nonsynonymous SNV	PECR:NM_018441:exon7:c.C749A:p.A250E	9.56e-05	1.19e-05	9.56e-05	D	D	26.4	D	0	2	0.000153585	0.999999
chr9	133258210	133258210	C	T	exonic	HMCN2	.	unknown	UNKNOWN	9.56e-05	.	9.56e-05	.	.	18.76	N	0	2	0.000153776	0.999999
chr9	131008773	131008773	C	T	exonic	DNM1	.	unknown	UNKNOWN	9.56e-05	7.56e-05	9.56e-05	D	D	29.2	D	0	2	0.000153808	0.999999
chr17	34073312	34073312	T	C	exonic	GAS2L2	.	nonsynonymous SNV	GAS2L2:NM_139285:exon6:c.A1204G:p.K402E	9.57e-05	9.19e-05	9.57e-05	.	B	6.156	N	0	2	0.000154031	0.999999
chr3	113724794	113724794	G	A	exonic	CCDC191	.	nonsynonymous SNV	CCDC191:NM_020817:exon10:c.C1429T:p.P477S	6.37e-05	9.58e-05	9.58e-05	T	B	0.011	N	0	2	0.000154159	0.999999
chr2	112813190	112813190	G	C	exonic	TMEM87B	.	nonsynonymous SNV	TMEM87B:NM_001329914:exon1:c.G22C:p.V8L,TMEM87B:NM_032824:exon1:c.G22C:p.V8L	0.0144	0.0163	0.0163	T	B	2.058	N	0	11	0.000166281	0.97559
chr7	150768375	150768375	C	G	exonic	SLC4A2	.	nonsynonymous SNV	SLC4A2:NM_001199693:exon12:c.C1939G:p.Q647E,SLC4A2:NM_001199694:exon12:c.C1924G:p.Q642E,SLC4A2:NM_001199692:exon13:c.C1966G:p.Q656E,SLC4A2:NM_003040:exon13:c.C1966G:p.Q656E	0.0001	6.26e-05	0.0001	T	B	0.77	D	0	2	0.000168017	0.999999
chr6	36270163	36270163	C	A	exonic	PNPLA1	.	nonsynonymous SNV	PNPLA1:NM_001145716:exon6:c.C1043A:p.A348E,PNPLA1:NM_001145717:exon6:c.C1301A:p.A434E,PNPLA1:NM_173676:exon6:c.C1016A:p.A339E	.	0.0001	0.0001	D	B	4.953	N	0	2	0.000168017	0.999999
chr6	157739883	157739899	GCCCCAGCCCAGAGCTC	-	exonic	TMEM242	.	frameshift deletion	TMEM242:NM_018452:exon3:c.242_258del:p.R81Lfs*12	3.18e-05	0.0001	0.0001	.	.	.	.	0	2	0.000168017	0.999999
chr5	13788960	13788960	T	G	exonic	DNAH5	.	nonsynonymous SNV	DNAH5:NM_001369:exon51:c.A8512C:p.S2838R	9.55e-05	0.0001	0.0001	T	B	7.68	N	0	2	0.000168017	0.999999
chr3	38061699	38061699	C	T	exonic	PLCD1	.	nonsynonymous SNV	PLCD1:NM_001130964:exon2:c.G242A:p.R81Q,PLCD1:NM_006225:exon2:c.G179A:p.R60Q	0.0001	8.36e-05	0.0001	D	B	23.1	D	0	2	0.000168017	0.999999
chr21	31587792	31587792	G	A	exonic	CLDN8	.	nonsynonymous SNV	CLDN8:NM_199328:exon1:c.C452T:p.S151L	0.0001	6.77e-05	0.0001	D	B	22.7	D	0	2	0.000168017	0.999999
chr19	19006718	19006718	A	T	exonic	CERS1	.	nonsynonymous SNV	CERS1:NM_021267:exon1:c.T164A:p.L55Q,CERS1:NM_198207:exon1:c.T164A:p.L55Q	0.0001	.	0.0001	D	D	26.4	D	0	2	0.000168017	0.999999
chr17	3635723	3635723	G	A	exonic	ITGAE	.	nonsynonymous SNV	ITGAE:NM_002208:exon22:c.C2693T:p.P898L	3.19e-05	0.0001	0.0001	T	P	15.25	D	0	2	0.000168017	0.999999
chr15	67073380	67073380	G	C	exonic	SMAD6	.	nonsynonymous SNV	SMAD6:NM_005585:exon4:c.G998C:p.S333T	0.0001	0.0001	0.0001	T	B	11.48	D	0	2	0.000168017	0.999999
chr14	77812760	77812760	G	A	exonic	TMED8	.	nonsynonymous SNV	TMED8:NM_001346131:exon3:c.C259T:p.P87S,TMED8:NM_001346133:exon3:c.C55T:p.P19S,TMED8:NM_001346134:exon3:c.C55T:p.P19S,TMED8:NM_213601:exon3:c.C259T:p.P87S	0.0001	0.0001	0.0001	T	B	0.019	N	0	2	0.000168017	0.999999
chr14	104644088	104644088	G	A	exonic	KIF26A	.	nonsynonymous SNV	KIF26A:NM_015656:exon12:c.G4963A:p.G1655S	3.19e-05	0.0001	0.0001	D	P	26.6	D	0	2	0.000168017	0.999999
chr13	77743757	77743757	T	C	exonic	MYCBP2	.	nonsynonymous SNV	MYCBP2:NM_015057:exon39:c.A5887G:p.I1963V	0.0001	0.0001	0.0001	T	B	9.399	D	0	2	0.000168017	0.999999
chr11	17632528	17632528	C	T	exonic	OTOG	.	nonsynonymous SNV	OTOG:NM_001277269:exon35:c.C5717T:p.T1906M,OTOG:NM_001292063:exon36:c.C5681T:p.T1894M	3.19e-05	0.0001	0.0001	T	B	1.646	N	0	2	0.000168017	0.999999
chr1	152323703	152323703	C	T	exonic	FLG2	.	nonsynonymous SNV	FLG2:NM_001014342:exon3:c.G6559A:p.E2187K	9.57e-05	0.0001	0.0001	T	B	17.54	N	0	2	0.000168017	0.999999
chr18	28737407	28737407	G	A	exonic	DSC1	.	nonsynonymous SNV	DSC1:NM_004948:exon3:c.C278T:p.S93F,DSC1:NM_024421:exon3:c.C278T:p.S93F	0.0394	0.0395	0.0395	D	B	20.7	D	0	18	0.000173082	0.864835
chr11	17656672	17656672	G	A	exonic	OTOG	.	nonsynonymous SNV	OTOG:NM_001277269:exon45:c.G7667A:p.R2556Q,OTOG:NM_001292063:exon46:c.G7631A:p.R2544Q	0.0022	0.0028	0.0028	T	.	31	D	0	5	0.000173517	0.999271
chr6	38843520	38843520	C	T	exonic	DNAH8	.	nonsynonymous SNV	DNAH8:NM_001206927:exon53:c.C7774T:p.R2592W	0.0006	0.0005	0.0006	T	P	17.67	D	0	3	0.000201092	0.999967
chr3	125877290	125877290	G	A	exonic	ALDH1L1	.	nonsynonymous SNV	ALDH1L1:NM_001270364:exon3:c.C350T:p.P117L,ALDH1L1:NM_001270365:exon3:c.C320T:p.P107L,ALDH1L1:NM_012190:exon3:c.C320T:p.P107L	0.0005	0.0006	0.0006	D	D	28.9	D	0	3	0.000201092	0.999967
chr2	130832232	130832232	T	C	exonic	POTEF	.	nonsynonymous SNV	POTEF:NM_001099771:exon17:c.A2813G:p.K938R	0.0006	0.0006	0.0006	D	B	18.47	D	0	3	0.000201092	0.999967
chr2	131220804	131220804	T	C	exonic	POTEI	.	nonsynonymous SNV	POTEI:NM_001277406:exon15:c.A2813G:p.K938R	0.0005	0.0006	0.0006	D	.	18.78	N	0	3	0.000201092	0.999967
chr9	22447071	22447071	C	T	exonic	DMRTA1	.	nonsynonymous SNV	DMRTA1:NM_022160:exon1:c.C7T:p.R3W	0.0029	0.0028	0.0029	D	B	27	N	0	5	0.000203126	0.999218
chr8	2041894	2041894	G	A	exonic	MYOM2	.	nonsynonymous SNV	MYOM2:NM_003970:exon17:c.G2101A:p.V701I	0.0374	0.0402	0.0402	T	B	8.194	N	2	18	0.000211489	0.00964331
chr18	56338792	56338792	G	A	exonic	LOC101927322	.	nonsynonymous SNV	LOC101927322:NM_001289967:exon1:c.C86T:p.S29F	0.0331	.	0.0331	.	.	.	.	1	16	0.000222452	0.092117
chr4	107157623	107157623	G	A	exonic	TBCK	.	nonsynonymous SNV	TBCK:NM_033115:exon12:c.C1085T:p.T362M,TBCK:NM_001163435:exon14:c.C1274T:p.T425M,TBCK:NM_001163436:exon14:c.C1274T:p.T425M,TBCK:NM_001163437:exon14:c.C1157T:p.T386M,TBCK:NM_001290768:exon15:c.C758T:p.T253M	0.0335	0.0299	0.0335	T	B	22.1	D	0	16	0.000252127	0.90084
chrX	55247817	55247817	T	C	exonic	PAGE5	.	nonsynonymous SNV	PAGE5:NM_001013435:exon2:c.T2C:p.M1T,PAGE5:NM_130467:exon2:c.T62C:p.M21T	0.0092	0.0084	0.0092	D	D	18.04	N	NA	8	0.000267959	NA
chr18	3534224	3534224	C	T	exonic	DLGAP1	.	nonsynonymous SNV	DLGAP1:NM_001003809:exon7:c.G1541A:p.R514Q,DLGAP1:NM_001242762:exon7:c.G1499A:p.R500Q,DLGAP1:NM_001242764:exon7:c.G1565A:p.R522Q,DLGAP1:NM_001242765:exon7:c.G1541A:p.R514Q,DLGAP1:NM_001242763:exon8:c.G1613A:p.R538Q,DLGAP1:NM_001242766:exon8:c.G1571A:p.R524Q,DLGAP1:NM_001308390:exon8:c.G1595A:p.R532Q,DLGAP1:NM_001242761:exon10:c.G2447A:p.R816Q,DLGAP1:NM_004746:exon10:c.G2447A:p.R816Q	0.0174	0.0155	0.0174	T	B	23.3	D	0	11	0.000282151	0.972232
chr19	17535755	17535755	G	A	exonic	MVB12A	.	nonsynonymous SNV	MVB12A:NM_138401:exon9:c.G775A:p.V259M,MVB12A:NM_001304547:exon10:c.G499A:p.V167M	0.0007	0.0007	0.0007	T	D	26	D	0	3	0.00031358	0.999954
chr16	597040	597040	G	A	exonic	CAPN15	.	nonsynonymous SNV	CAPN15:NM_005632:exon4:c.G202A:p.G68S	0.0003	0.0007	0.0007	D	D	23.5	D	0	3	0.00031358	0.999954
chr15	89811698	89811698	T	C	exonic	FANCI	.	nonsynonymous SNV	FANCI:NM_001113378:exon10:c.T824C:p.I275T,FANCI:NM_018193:exon10:c.T824C:p.I275T	0.0007	0.0006	0.0007	D	B	23.1	D	0	3	0.00031358	0.999954
chr6	126667415	126667415	C	T	exonic	CENPW	.	stopgain	CENPW:NM_001286525:exon2:c.C151T:p.R51X	0.0024	0.0032	0.0032	D	B	23.4	N	0	5	0.000314919	0.999048
chr2	152404901	152404901	G	A	exonic	NEB	.	nonsynonymous SNV	NEB:NM_004543:exon103:c.C14939T:p.T4980I,NEB:NM_001164507:exon131:c.C20078T:p.T6693I,NEB:NM_001164508:exon131:c.C20078T:p.T6693I,NEB:NM_001271208:exon131:c.C20078T:p.T6693I	0.0059	0.0071	0.0071	T	B	12.81	N	0	7	0.000315843	0.995323
chr2	11706672	11706672	C	T	exonic	GREB1	.	nonsynonymous SNV	GREB1:NM_014668:exon4:c.C344T:p.A115V,GREB1:NM_033090:exon4:c.C344T:p.A115V,GREB1:NM_148903:exon4:c.C344T:p.A115V	0.0111	0.0122	0.0122	T	B	25.5	D	0	9	0.000354886	0.986252
chr9	95228663	95228663	C	T	exonic	ASPN	.	nonsynonymous SNV	ASPN:NM_001193335:exon5:c.G575A:p.G192E,ASPN:NM_017680:exon5:c.G575A:p.G192E	0.0071	0.0074	0.0074	D	P	31	D	0	7	0.000400178	0.99492
chr14	73743458	73743458	C	T	exonic	NUMB	.	nonsynonymous SNV	NUMB:NM_001005745:exon11:c.G1607A:p.G536D,NUMB:NM_001005744:exon12:c.G1640A:p.G547D,NUMB:NM_001320114:exon12:c.G1640A:p.G547D,NUMB:NM_003744:exon12:c.G1751A:p.G584D,NUMB:NM_001005743:exon13:c.G1784A:p.G595D	0.0246	0.0247	0.0247	T	B	15.41	D	0	13	0.000421353	0.944825
chr1	53569230	53569230	T	A	exonic	SLC1A7	.	nonsynonymous SNV	SLC1A7:NM_001287597:exon4:c.A269T:p.K90M,SLC1A7:NM_001287595:exon5:c.A485T:p.K162M,SLC1A7:NM_006671:exon5:c.A485T:p.K162M	0.0258	0.0282	0.0282	T	P	24.5	D	1	14	0.000436434	0.0687376
chr16	69385641	69385641	A	G	exonic	TMED6	.	nonsynonymous SNV	TMED6:NM_144676:exon1:c.T16C:p.F6L	0.0243	0.0249	0.0249	T	B	0.008	N	1	13	0.000452225	0.054463
chr6	170181548	170181548	G	T	exonic	ERMARD	.	nonsynonymous SNV	ERMARD:NM_001278532:exon17:c.G1598T:p.S533I,ERMARD:NM_001278533:exon17:c.G1757T:p.S586I,ERMARD:NM_001278531:exon18:c.G1835T:p.S612I,ERMARD:NM_018341:exon18:c.G1976T:p.S659I	0.0008	0.0008	0.0008	T	B	18.8	N	0	3	0.000459659	0.99994
chr4	109971282	109971282	G	A	splicing	COL25A1	NM_198721:exon4:c.420+1C>T;NM_001256074:exon3:c.420+1C>T;NM_032518:exon4:c.420+1C>T	.	.	0.0007	0.0008	0.0008	.	.	.	.	0	3	0.000459659	0.99994
chr2	20870475	20870475	G	A	exonic	GDF7	.	nonsynonymous SNV	GDF7:NM_182828:exon2:c.G643A:p.D215N	0.0004	0.0008	0.0008	T	B	24.1	D	0	3	0.000459659	0.99994
chr12	124343814	124343814	A	G	exonic	DNAH10	.	nonsynonymous SNV	DNAH10:NM_207437:exon37:c.A6394G:p.K2132E	0.0007	0.0008	0.0008	T	B	21.2	D	0	3	0.000459659	0.99994
chr11	5462498	5462498	C	T	exonic	OR51I1	.	nonsynonymous SNV	OR51I1:NM_001005288:exon1:c.G247A:p.V83M	0.0008	0.0008	0.0008	T	B	11.15	N	0	3	0.000459659	0.99994
chr11	70331641	70331641	G	A	exonic	SHANK2	.	nonsynonymous SNV	SHANK2:NM_133266:exon10:c.C2993T:p.P998L	0.0007	0.0008	0.0008	T	D	27.9	D	0	3	0.000459659	0.99994
chr11	85396880	85396880	A	C	exonic	CCDC89	.	nonsynonymous SNV	CCDC89:NM_152723:exon1:c.T294G:p.N98K	0.0053	0.0054	0.0054	D	P	23.4	N	0	6	0.000463899	0.997292
chr11	35226083	35226083	C	T	exonic	CD44	.	nonsynonymous SNV	CD44:NM_001001389:exon9:c.C1049T:p.T350M,CD44:NM_000610:exon10:c.C1178T:p.T393M	0.006	0.0076	0.0076	T	B	8.581	N	0	7	0.000465553	0.994643
chr1	181702616	181702616	G	A	exonic	CACNA1E	.	nonsynonymous SNV	CACNA1E:NM_001205294:exon20:c.G2935A:p.G979S,CACNA1E:NM_000721:exon21:c.G2992A:p.G998S,CACNA1E:NM_001205293:exon21:c.G2992A:p.G998S	0.026	0.0284	0.0284	T	B	1.987	N	0	14	0.000465745	0.927706
chr16	71956530	71956535	ATGCCT	-	exonic	IST1	.	nonframeshift deletion	IST1:NM_001270979:exon3:c.262_267del:p.M90Sfs*128,IST1:NM_001270978:exon4:c.262_267del:p.M90Sfs*128,IST1:NM_001270975:exon7:c.706_711del:p.M238Sfs*128,IST1:NM_001270977:exon7:c.706_711del:p.M238Sfs*97,IST1:NM_014761:exon7:c.706_711del:p.M238Sfs*122,IST1:NM_001270976:exon8:c.745_750del:p.M251Sfs*128	0.0127	0.012	0.0127	.	.	.	.	0	9	0.000466832	0.985111
chr2	55449412	55449412	C	A	exonic	CLHC1	.	nonsynonymous SNV	CLHC1:NM_152385:exon3:c.G136T:p.A46S	0.0255	0.032	0.032	T	P	24.3	D	0	15	0.000475247	0.909118
chr8	17612518	17612518	A	G	exonic	MTUS1	.	nonsynonymous SNV	MTUS1:NM_001001924:exon2:c.T799C:p.S267P,MTUS1:NM_001001925:exon2:c.T799C:p.S267P	0.027	0.0321	0.0321	D	D	23.9	N	1	15	0.000489683	0.0871569
chr5	74981153	74981153	G	A	exonic	POC5	.	nonsynonymous SNV	POC5:NM_152408:exon9:c.C1211T:p.A404V,POC5:NM_001099271:exon10:c.C1286T:p.A429V	0.007	0.0077	0.0077	T	B	22.6	N	0	7	0.00050122	0.994501
chr1	176175819	176175819	A	C	exonic	RFWD2	.	nonsynonymous SNV	RFWD2:NM_001001740:exon1:c.T296G:p.V99G,RFWD2:NM_022457:exon1:c.T296G:p.V99G	0.0102	0.0102	0.0102	T	B	10.66	N	0	8	0.000513178	0.99037
chrX	40450585	40450585	C	G	exonic	ATP6AP2	.	nonsynonymous SNV	ATP6AP2:NM_005765:exon3:c.C268G:p.P90A	0.0364	0.0436	0.0436	T	B	0.208	N	NA	18	0.000519069	NA
chr19	11304155	11304155	G	T	exonic	KANK2	.	nonsynonymous SNV	KANK2:NM_015493:exon2:c.C601A:p.Q201K,KANK2:NM_001329451:exon3:c.C601A:p.Q201K,KANK2:NM_001136191:exon4:c.C601A:p.Q201K	0.0012	0.002	0.002	.	P	22.9	D	0	4	0.000521293	0.999628
chr14	102605705	102605705	G	A	exonic	HSP90AA1	.	nonsynonymous SNV	HSP90AA1:NM_001017963:exon1:c.C37T:p.P13S	0.0012	0.002	0.002	D	B	0.831	N	0	4	0.000521293	0.999628
chr2	179400130	179400130	G	A	exonic	TTN	.	nonsynonymous SNV	TTN:NM_003319:exon186:c.C74017T:p.R24673C,TTN:NM_133432:exon187:c.C74392T:p.R24798C,TTN:NM_133437:exon187:c.C74593T:p.R24865C,TTN:NM_133378:exon307:c.C93508T:p.R31170C,TTN:NM_001256850:exon308:c.C96289T:p.R32097C,TTN:NM_001267550:exon358:c.C101212T:p.R33738C	0.0056	0.0056	0.0056	D	D	23.9	D	0	6	0.00055684	0.997088
chr2	179596554	179596554	T	C	exonic	TTN	.	nonsynonymous SNV	TTN:NM_133378:exon55:c.A13316G:p.Y4439C,TTN:NM_001256850:exon56:c.A16097G:p.Y5366C,TTN:NM_001267550:exon58:c.A17048G:p.Y5683C	0.0043	0.0056	0.0056	T	B	0.003	D	0	6	0.00055684	0.997088
chrX	3002581	3002581	C	G	exonic	ARSF	.	nonsynonymous SNV	ARSF:NM_001201538:exon6:c.C704G:p.S235C,ARSF:NM_001201539:exon6:c.C704G:p.S235C,ARSF:NM_004042:exon6:c.C704G:p.S235C	.	.	3e-06	T	B	0.204	N	NA	1	0.000557691	NA
chrX	3242491	3242491	T	C	exonic	MXRA5	.	nonsynonymous SNV	MXRA5:NM_015419:exon5:c.A1235G:p.D412G	.	.	3e-06	T	B	22.6	D	NA	1	0.000557691	NA
chrX	7268072	7268072	G	C	exonic	STS	.	nonsynonymous SNV	STS:NM_000351:exon10:c.G1522C:p.D508H,STS:NM_001320753:exon10:c.G1507C:p.D503H,STS:NM_001320754:exon10:c.G1507C:p.D503H,STS:NM_001320750:exon11:c.G1543C:p.D515H,STS:NM_001320752:exon11:c.G1543C:p.D515H,STS:NM_001320751:exon12:c.G1543C:p.D515H	.	.	3e-06	D	D	25.1	D	NA	1	0.000557691	NA
chrX	8538578	8538578	C	A	exonic	ANOS1	.	nonsynonymous SNV	ANOS1:NM_000216:exon7:c.G1024T:p.V342F	.	.	3e-06	T	P	23.7	D	NA	1	0.000557691	NA
chrX	12728585	12728585	G	A	exonic	FRMPD4	.	nonsynonymous SNV	FRMPD4:NM_014728:exon14:c.G1538A:p.R513Q	.	.	3e-06	D	D	26.2	D	NA	1	0.000557691	NA
chrX	13635894	13635894	C	A	exonic	EGFL6	.	nonsynonymous SNV	EGFL6:NM_001167890:exon8:c.C824A:p.T275N,EGFL6:NM_015507:exon8:c.C824A:p.T275N	.	.	3e-06	T	B	23.3	N	NA	1	0.000557691	NA
chrX	18194121	18194121	A	G	exonic	BEND2	.	nonsynonymous SNV	BEND2:NM_001184767:exon9:c.T1450C:p.C484R,BEND2:NM_153346:exon11:c.T1723C:p.C575R	.	.	3e-06	D	P	11.55	N	NA	1	0.000557691	NA
chrX	21755685	21755687	TGT	-	exonic	SMPX	.	stopgain	SMPX:NM_014332:exon4:c.261_263del:p.Q88*	.	.	3e-06	.	.	.	.	NA	1	0.000557691	NA
chrX	21990089	21990089	G	A	exonic	SMS	.	nonsynonymous SNV	SMS:NM_004595:exon3:c.G245A:p.G82D	.	.	3e-06	T	B	16.06	D	NA	1	0.000557691	NA
chrX	23412037	23412037	G	C	exonic	PTCHD1	.	nonsynonymous SNV	PTCHD1:NM_173495:exon3:c.G2402C:p.S801T	.	.	3e-06	T	B	4.379	D	NA	1	0.000557691	NA
chrX	24006672	24006672	T	C	exonic	KLHL15	.	nonsynonymous SNV	KLHL15:NM_030624:exon4:c.A1181G:p.Y394C	.	.	3e-06	T	D	23.3	D	NA	1	0.000557691	NA
chrX	27998584	27998584	G	T	exonic	DCAF8L1	.	nonsynonymous SNV	DCAF8L1:NM_001017930:exon1:c.C868A:p.H290N	.	.	3e-06	D	D	23.4	D	NA	1	0.000557691	NA
chrX	29301190	29301190	G	T	exonic	IL1RAPL1	.	nonsynonymous SNV	IL1RAPL1:NM_014271:exon3:c.G218T:p.S73I	.	.	3e-06	D	P	27	D	NA	1	0.000557691	NA
chrX	30873553	30873553	C	G	exonic	TAB3	.	nonsynonymous SNV	TAB3:NM_152787:exon6:c.G229C:p.G77R	.	.	3e-06	D	D	26.1	D	NA	1	0.000557691	NA
chrX	34149140	34149140	C	G	exonic	FAM47A	.	nonsynonymous SNV	FAM47A:NM_203408:exon1:c.G1256C:p.S419T	.	.	3e-06	T	B	0.007	N	NA	1	0.000557691	NA
chrX	37979672	37979672	A	G	exonic	SYTL5	.	nonsynonymous SNV	SYTL5:NM_001163334:exon14:c.A1724G:p.Y575C,SYTL5:NM_138780:exon14:c.A1658G:p.Y553C,SYTL5:NM_001163335:exon15:c.A1658G:p.Y553C	.	.	3e-06	D	D	25.6	D	NA	1	0.000557691	NA
chrX	39921559	39921559	G	T	exonic	BCOR	.	nonsynonymous SNV	BCOR:NM_001123384:exon9:c.C4105A:p.R1369S,BCOR:NM_001123383:exon10:c.C4159A:p.R1387S,BCOR:NM_001123385:exon10:c.C4261A:p.R1421S,BCOR:NM_017745:exon10:c.C4159A:p.R1387S	.	.	3e-06	D	P	18.18	D	NA	1	0.000557691	NA
chrX	44091732	44091732	C	G	exonic	EFHC2	.	nonsynonymous SNV	EFHC2:NM_025184:exon10:c.G1615C:p.D539H	.	.	3e-06	.	P	7	D	NA	1	0.000557691	NA
chrX	44703614	44703614	C	T	exonic	DUSP21	.	nonsynonymous SNV	DUSP21:NM_022076:exon1:c.C236T:p.S79L	.	.	3e-06	D	B	19.61	D	NA	1	0.000557691	NA
chrX	47836240	47836240	T	A	exonic	ZNF182	.	nonsynonymous SNV	ZNF182:NM_001007088:exon6:c.A1189T:p.T397S,ZNF182:NM_001178099:exon7:c.A1246T:p.T416S,ZNF182:NM_006962:exon7:c.A1246T:p.T416S	.	.	3e-06	T	B	10.9	N	NA	1	0.000557691	NA
chrX	49113314	49113314	T	C	splicing	FOXP3	NM_014009:exon6:c.543-2A>G;NM_001114377:exon5:c.438-2A>G	.	.	.	.	3e-06	.	B	23	D	NA	1	0.000557691	NA
chrX	49645973	49645973	A	G	exonic	USP27X	.	nonsynonymous SNV	USP27X:NM_001145073:exon1:c.A1063G:p.T355A	.	.	3e-06	.	B	8.073	D	NA	1	0.000557691	NA
chrX	53579344	53579344	C	T	exonic	HUWE1	.	nonsynonymous SNV	HUWE1:NM_031407:exon63:c.G8809A:p.G2937R	.	.	3e-06	D	B	25.5	D	NA	1	0.000557691	NA
chrX	55047485	55047485	T	C	exonic	ALAS2	.	nonsynonymous SNV	ALAS2:NM_001037967:exon4:c.A527G:p.Q176R,ALAS2:NM_000032:exon5:c.A638G:p.Q213R,ALAS2:NM_001037968:exon5:c.A599G:p.Q200R	.	.	3e-06	T	B	0.002	D	NA	1	0.000557691	NA
chrX	55051154	55051154	T	C	exonic	ALAS2	.	nonsynonymous SNV	ALAS2:NM_000032:exon3:c.A301G:p.T101A,ALAS2:NM_001037967:exon3:c.A301G:p.T101A,ALAS2:NM_001037968:exon4:c.A373G:p.T125A	.	.	3e-06	T	B	0.586	D	NA	1	0.000557691	NA
chrX	55478821	55478821	G	T	exonic	MAGEH1	.	nonsynonymous SNV	MAGEH1:NM_014061:exon1:c.G14T:p.R5L	.	.	3e-06	D	B	17.06	N	NA	1	0.000557691	NA
chrX	63445184	63445184	T	C	exonic	ASB12	.	nonsynonymous SNV	ASB12:NM_130388:exon2:c.A347G:p.H116R	.	.	3e-06	T	B	22.3	D	NA	1	0.000557691	NA
chrX	63488421	63488421	T	G	exonic	MTMR8	.	nonsynonymous SNV	MTMR8:NM_017677:exon14:c.A2111C:p.Q704P	.	.	3e-06	D	B	18.81	N	NA	1	0.000557691	NA
chrX	65480090	65480090	T	-	exonic	HEPH	.	frameshift deletion	HEPH:NM_001282141:exon16:c.2618delT:p.S875Lfs*6,HEPH:NM_014799:exon18:c.2384delT:p.S797Lfs*6,HEPH:NM_001130860:exon19:c.3194delT:p.S1067Lfs*6,HEPH:NM_138737:exon19:c.3347delT:p.S1118Lfs*6	.	.	3e-06	.	.	.	.	NA	1	0.000557691	NA
chrX	69670063	69670063	C	T	exonic	DLG3	.	nonsynonymous SNV	DLG3:NM_021120:exon5:c.C748T:p.P250S	.	.	3e-06	T	D	23.4	D	NA	1	0.000557691	NA
chrX	70344648	70344648	C	A	exonic	MED12	.	nonsynonymous SNV	MED12:NM_005120:exon14:c.C2009A:p.P670H	.	.	3e-06	T	B	12.29	D	NA	1	0.000557691	NA
chrX	70516829	70516829	C	T	exonic	NONO	.	nonsynonymous SNV	NONO:NM_001145410:exon5:c.C608T:p.A203V,NONO:NM_001145409:exon6:c.C875T:p.A292V,NONO:NM_007363:exon7:c.C875T:p.A292V,NONO:NM_001145408:exon8:c.C875T:p.A292V	.	.	3e-06	D	D	34	D	NA	1	0.000557691	NA
chrX	70602902	70602902	A	G	exonic	TAF1	.	nonsynonymous SNV	TAF1:NM_001286074:exon12:c.A1895G:p.K632R,TAF1:NM_004606:exon12:c.A1895G:p.K632R,TAF1:NM_138923:exon12:c.A1832G:p.K611R	.	.	3e-06	T	B	23.3	D	NA	1	0.000557691	NA
chrX	70627470	70627470	C	T	exonic	TAF1	.	nonsynonymous SNV	TAF1:NM_001286074:exon27:c.C4214T:p.T1405M,TAF1:NM_004606:exon27:c.C4214T:p.T1405M,TAF1:NM_138923:exon27:c.C4151T:p.T1384M	.	.	3e-06	D	P	32	D	NA	1	0.000557691	NA
chrX	71359473	71359473	T	C	exonic	NHSL2	.	nonsynonymous SNV	NHSL2:NM_001013627:exon6:c.T2075C:p.I692T	.	.	3e-06	T	B	8.776	N	NA	1	0.000557691	NA
chrX	71425312	71425312	A	C	exonic	ERCC6L	.	nonsynonymous SNV	ERCC6L:NM_017669:exon2:c.T3305G:p.M1102R	.	.	3e-06	T	B	23.5	D	NA	1	0.000557691	NA
chrX	72667241	72667241	C	T	exonic	CDX4	.	nonsynonymous SNV	CDX4:NM_005193:exon1:c.C152T:p.S51L	.	0	3e-06	T	B	12.44	N	NA	1	0.000557691	NA
chrX	74523276	74523276	C	T	exonic	UPRT	.	nonsynonymous SNV	UPRT:NM_145052:exon7:c.C860T:p.T287I	.	.	3e-06	D	D	31	D	NA	1	0.000557691	NA
chrX	77126355	77126355	T	A	exonic	MAGT1	.	nonsynonymous SNV	MAGT1:NM_032121:exon3:c.A436T:p.I146L	.	.	3e-06	T	B	11.4	D	NA	1	0.000557691	NA
chrX	92927037	92927037	C	T	exonic	NAP1L3	.	nonsynonymous SNV	NAP1L3:NM_004538:exon1:c.G1267A:p.A423T	.	.	3e-06	T	P	8.511	D	NA	1	0.000557691	NA
chrX	95940067	95940067	C	T	exonic	DIAPH2	.	nonsynonymous SNV	DIAPH2:NM_006729:exon1:c.C10T:p.P4S,DIAPH2:NM_007309:exon1:c.C10T:p.P4S	.	.	3e-06	T	B	22.8	N	NA	1	0.000557691	NA
chrX	100503508	100503508	G	A	exonic	DRP2	.	nonsynonymous SNV	DRP2:NM_001171184:exon12:c.G1226A:p.R409H,DRP2:NM_001939:exon14:c.G1460A:p.R487H	.	.	3e-06	D	D	33	D	NA	1	0.000557691	NA
chrX	100746563	100746563	C	G	exonic	ARMCX4	.	nonsynonymous SNV	ARMCX4:NM_001256155:exon2:c.C2987G:p.S996C	.	.	3e-06	T	.	15.61	N	NA	1	0.000557691	NA
chrX	100911445	100911445	T	A	exonic	ARMCX2	.	nonsynonymous SNV	ARMCX2:NM_014782:exon5:c.A1130T:p.Y377F,ARMCX2:NM_001282231:exon6:c.A1130T:p.Y377F,ARMCX2:NM_177949:exon6:c.A1130T:p.Y377F	.	.	3e-06	T	D	23.4	D	NA	1	0.000557691	NA
chrX	107225345	107225345	G	T	exonic	TEX13B	.	nonsynonymous SNV	TEX13B:NM_031273:exon2:c.C13A:p.P5T	.	.	3e-06	T	D	6.568	N	NA	1	0.000557691	NA
chrX	107802360	107802360	C	T	exonic	COL4A5	.	nonsynonymous SNV	COL4A5:NM_000495:exon3:c.C208T:p.P70S	.	.	3e-06	T	D	24.8	D	NA	1	0.000557691	NA
chrX	112065610	112065610	G	A	exonic	AMOT	.	nonsynonymous SNV	AMOT:NM_001113490:exon1:c.C745T:p.P249S	.	.	3e-06	T	B	5.322	D	NA	1	0.000557691	NA
chrX	125686227	125686227	A	T	exonic	DCAF12L1	.	nonsynonymous SNV	DCAF12L1:NM_178470:exon1:c.T365A:p.V122E	.	.	3e-06	D	D	25	D	NA	1	0.000557691	NA
chrX	128692631	128692631	A	G	exonic	OCRL	.	nonsynonymous SNV	OCRL:NM_000276:exon7:c.A461G:p.N154S,OCRL:NM_001318784:exon7:c.A464G:p.N155S,OCRL:NM_001587:exon7:c.A461G:p.N154S	.	.	3e-06	T	B	12.06	D	NA	1	0.000557691	NA
chrX	130217816	130217816	C	T	exonic	ARHGAP36	.	nonsynonymous SNV	ARHGAP36:NM_001330651:exon3:c.C20T:p.T7I,ARHGAP36:NM_001282607:exon4:c.C392T:p.T131I,ARHGAP36:NM_144967:exon4:c.C428T:p.T143I	.	.	3e-06	T	B	1.716	N	NA	1	0.000557691	NA
chrX	134494529	134494529	G	A	exonic	ZNF449	.	nonsynonymous SNV	ZNF449:NM_152695:exon5:c.G1085A:p.R362H	.	.	3e-06	T	B	16.98	N	NA	1	0.000557691	NA
chrX	148037602	148037602	A	G	exonic	AFF2	.	nonsynonymous SNV	AFF2:NM_001170628:exon8:c.A950G:p.H317R,AFF2:NM_001169122:exon10:c.A1928G:p.H643R,AFF2:NM_001169124:exon10:c.A1922G:p.H641R,AFF2:NM_001169125:exon10:c.A1910G:p.H637R,AFF2:NM_001169123:exon11:c.A1997G:p.H666R,AFF2:NM_002025:exon11:c.A2027G:p.H676R	.	.	3e-06	T	B	21.6	D	NA	1	0.000557691	NA
chrX	152105053	152105053	A	G	exonic	ZNF185	.	nonsynonymous SNV	ZNF185:NM_001178107:exon14:c.A1123G:p.I375V,ZNF185:NM_001178106:exon15:c.A1210G:p.I404V	.	.	3e-06	T	B	0.008	N	NA	1	0.000557691	NA
chrX	153033003	153033003	G	A	exonic	PLXNB3	.	nonsynonymous SNV	PLXNB3:NM_005393:exon3:c.G721A:p.A241T,PLXNB3:NM_001163257:exon4:c.G790A:p.A264T	.	0	3e-06	T	B	0.005	N	NA	1	0.000557691	NA
chrX	153593210	153593210	C	A	exonic	FLNA	.	nonsynonymous SNV	FLNA:NM_001110556:exon12:c.G1807T:p.G603W,FLNA:NM_001456:exon12:c.G1807T:p.G603W	.	.	3e-06	D	D	34	D	NA	1	0.000557691	NA
chrX	153599432	153599432	C	T	exonic	FLNA	.	nonsynonymous SNV	FLNA:NM_001110556:exon2:c.G182A:p.S61N,FLNA:NM_001456:exon2:c.G182A:p.S61N	.	0	3e-06	T	B	11.44	D	NA	1	0.000557691	NA
chrX	153692751	153692751	C	T	exonic	PLXNA3	.	nonsynonymous SNV	PLXNA3:NM_017514:exon9:c.C1835T:p.T612I	.	.	3e-06	T	B	0.074	N	NA	1	0.000557691	NA
chrX	153735771	153735771	C	T	exonic	FAM3A	.	nonsynonymous SNV	FAM3A:NM_001171134:exon6:c.G385A:p.V129M,FAM3A:NM_001171133:exon7:c.G322A:p.V108M,FAM3A:NM_021806:exon7:c.G436A:p.V146M,FAM3A:NM_001171132:exon8:c.G436A:p.V146M,FAM3A:NM_001282311:exon8:c.G478A:p.V160M,FAM3A:NM_001282312:exon8:c.G436A:p.V146M	.	.	3e-06	D	D	29.2	D	NA	1	0.000557691	NA
chr9	214524	214524	G	T	exonic	C9orf66	.	nonsynonymous SNV	C9orf66:NM_152569:exon1:c.C873A:p.H291Q	.	.	3e-06	.	B	1.655	N	0	1	0.000557691	1
chr9	730167	730167	A	-	exonic	KANK1	.	frameshift deletion	KANK1:NM_153186:exon3:c.2341delA:p.S781Afs*15,KANK1:NM_015158:exon4:c.2815delA:p.S939Afs*15,KANK1:NM_001256877:exon5:c.2815delA:p.S939Afs*15,KANK1:NM_001256876:exon8:c.2815delA:p.S939Afs*15	.	.	3e-06	.	.	.	.	0	1	0.000557691	1
chr9	1051815	1051815	G	T	exonic	DMRT2	.	nonsynonymous SNV	DMRT2:NM_006557:exon2:c.G202T:p.A68S,DMRT2:NM_181872:exon2:c.G202T:p.A68S,DMRT2:NM_001130865:exon3:c.G202T:p.A68S	.	.	3e-06	T	B	11.07	N	0	1	0.000557691	1
chr9	2651949	2651949	C	G	exonic	VLDLR	.	nonsynonymous SNV	VLDLR:NM_001322226:exon15:c.C2204G:p.P735R,VLDLR:NM_001018056:exon16:c.C2327G:p.P776R,VLDLR:NM_001322225:exon16:c.C2288G:p.P763R,VLDLR:NM_003383:exon17:c.C2411G:p.P804R	.	.	3e-06	D	D	32	D	0	1	0.000557691	1
chr9	2812272	2812272	T	C	exonic	PUM3	.	nonsynonymous SNV	PUM3:NM_014878:exon14:c.A1360G:p.T454A	.	.	3e-06	T	B	10.96	D	0	1	0.000557691	1
chr9	5563181	5563183	CAC	-	exonic	PDCD1LG2	.	nonframeshift deletion	PDCD1LG2:NM_025239:exon6:c.786_788del:p.T265Kfs*9	.	.	3e-06	.	.	.	.	0	1	0.000557691	1
chr9	6241759	6241759	G	C	exonic	IL33	.	nonsynonymous SNV	IL33:NM_001199640:exon2:c.G65C:p.S22T,IL33:NM_001199641:exon2:c.G65C:p.S22T,IL33:NM_001314044:exon2:c.G65C:p.S22T,IL33:NM_001314045:exon2:c.G65C:p.S22T,IL33:NM_001314046:exon2:c.G65C:p.S22T,IL33:NM_001314047:exon2:c.G65C:p.S22T,IL33:NM_001314048:exon2:c.G65C:p.S22T,IL33:NM_033439:exon2:c.G65C:p.S22T	.	.	3e-06	D	B	3.93	N	0	1	0.000557691	1
chr9	17747118	17747118	A	C	exonic	SH3GL2	.	nonsynonymous SNV	SH3GL2:NM_003026:exon2:c.A100C:p.K34Q	.	.	3e-06	T	B	20.4	D	0	1	0.000557691	1
chr9	18777186	18777186	G	A	exonic	ADAMTSL1	.	nonsynonymous SNV	ADAMTSL1:NM_001040272:exon19:c.G2959A:p.G987S	.	.	3e-06	T	B	3.687	N	0	1	0.000557691	1
chr9	18928081	18928081	G	C	exonic	SAXO1	.	nonsynonymous SNV	SAXO1:NM_001287049:exon4:c.C1199G:p.P400R,SAXO1:NM_153707:exon4:c.C1394G:p.P465R	.	.	3e-06	D	B	11.63	N	0	1	0.000557691	1
chr9	18941701	18941701	G	A	exonic	SAXO1	.	nonsynonymous SNV	SAXO1:NM_001287049:exon3:c.C160T:p.P54S,SAXO1:NM_153707:exon3:c.C355T:p.P119S	.	.	3e-06	T	B	22.4	D	0	1	0.000557691	1
chr9	19342718	19342718	G	A	exonic	DENND4C	.	nonsynonymous SNV	DENND4C:NM_017925:exon21:c.G2945A:p.S982N,DENND4C:NM_001330640:exon22:c.G3092A:p.S1031N	.	0	3e-06	.	B	17.95	D	0	1	0.000557691	1
chr9	27197538	27197538	T	C	exonic	TEK	.	nonsynonymous SNV	TEK:NM_001290078:exon10:c.T1409C:p.V470A,TEK:NM_001290077:exon11:c.T1721C:p.V574A,TEK:NM_000459:exon12:c.T1850C:p.V617A	.	.	3e-06	T	P	13.58	D	0	1	0.000557691	1
chr9	32542220	32542220	C	T	exonic	TOPORS	.	nonsynonymous SNV	TOPORS:NM_001195622:exon2:c.G2108A:p.R703K,TOPORS:NM_005802:exon3:c.G2303A:p.R768K	.	.	3e-06	D	B	19.01	D	0	1	0.000557691	1
chr9	32987606	32987606	G	A	exonic	APTX	.	nonsynonymous SNV	APTX:NM_001195250:exon3:c.C299T:p.P100L,APTX:NM_001195254:exon3:c.C257T:p.P86L,APTX:NM_001195248:exon4:c.C461T:p.P154L,APTX:NM_001195249:exon4:c.C419T:p.P140L,APTX:NM_175069:exon4:c.C461T:p.P154L,APTX:NM_001195251:exon5:c.C419T:p.P140L,APTX:NM_175073:exon5:c.C419T:p.P140L	.	.	3e-06	D	B	12.77	D	0	1	0.000557691	1
chr9	33465359	33465359	T	C	splicing	NOL6	NM_022917:exon20:c.2529-2A>G	.	.	.	.	3e-06	.	.	23.2	D	0	1	0.000557691	1
chr9	33548007	33548007	G	A	exonic	ANKRD18B	.	nonsynonymous SNV	ANKRD18B:NM_001244752:exon9:c.G1032A:p.M344I	.	.	3e-06	T	.	0.046	N	0	1	0.000557691	1
chr9	34371743	34371743	G	A	exonic	KIAA1161	.	unknown	UNKNOWN	.	.	3e-06	.	B	13.78	D	0	1	0.000557691	1
chr9	34971482	34971482	G	C	exonic	PHF24	.	nonsynonymous SNV	PHF24:NM_001304333:exon2:c.G187C:p.A63P,PHF24:NM_001347982:exon2:c.G187C:p.A63P,PHF24:NM_001347983:exon2:c.G187C:p.A63P,PHF24:NM_015297:exon2:c.G187C:p.A63P	.	.	3e-06	T	B	3.876	N	0	1	0.000557691	1
chr9	34993216	34993216	G	T	exonic	DNAJB5	.	nonsynonymous SNV	DNAJB5:NM_001135005:exon2:c.G202T:p.G68C,DNAJB5:NM_001135004:exon3:c.G328T:p.G110C,DNAJB5:NM_001349723:exon3:c.G202T:p.G68C,DNAJB5:NM_001349725:exon3:c.G325T:p.G109C	.	.	3e-06	D	P	23.5	D	0	1	0.000557691	1
chr9	35092366	35092368	CAG	-	exonic	PIGO	.	nonframeshift deletion	PIGO:NM_032634:exon7:c.1516_1518del:p.L506Kfs*584	.	.	3e-06	.	.	.	.	0	1	0.000557691	1
chr9	35560265	35560265	C	G	exonic	RUSC2	.	nonsynonymous SNV	RUSC2:NM_001330740:exon9:c.C994G:p.R332G,RUSC2:NM_001135999:exon10:c.C3628G:p.R1210G,RUSC2:NM_014806:exon10:c.C3628G:p.R1210G	.	.	3e-06	D	P	23.5	D	0	1	0.000557691	1
chr9	35724290	35724290	C	T	exonic	TLN1	.	nonsynonymous SNV	TLN1:NM_006289:exon6:c.G553A:p.V185I	.	.	3e-06	T	B	12.28	D	0	1	0.000557691	1
chr9	35733125	35733125	G	T	exonic	CREB3	.	nonsynonymous SNV	CREB3:NM_006368:exon2:c.G262T:p.V88F	.	.	3e-06	D	P	23.7	N	0	1	0.000557691	1
chr9	36087826	36087826	A	T	exonic	RECK	.	nonsynonymous SNV	RECK:NM_021111:exon9:c.A773T:p.D258V,RECK:NM_001316345:exon11:c.A389T:p.D130V	.	.	3e-06	D	P	26.4	D	0	1	0.000557691	1
chr9	36630323	36630323	C	T	exonic	MELK	.	nonsynonymous SNV	MELK:NM_001256692:exon6:c.C301T:p.L101F,MELK:NM_001256688:exon7:c.C481T:p.L161F,MELK:NM_001256690:exon7:c.C481T:p.L161F,MELK:NM_001256691:exon7:c.C454T:p.L152F,MELK:NM_001256693:exon7:c.C112T:p.L38F,MELK:NM_001256687:exon8:c.C550T:p.L184F,MELK:NM_001256689:exon8:c.C598T:p.L200F,MELK:NM_001256685:exon9:c.C694T:p.L232F,MELK:NM_014791:exon9:c.C694T:p.L232F	.	.	3e-06	D	D	28.6	D	0	1	0.000557691	1
chr9	38068504	38068504	C	A	exonic	SHB	.	nonsynonymous SNV	SHB:NM_003028:exon1:c.G139T:p.A47S	.	.	3e-06	T	B	16.51	D	0	1	0.000557691	1
chr9	38397087	38397087	G	C	exonic	ALDH1B1	.	nonsynonymous SNV	ALDH1B1:NM_000692:exon2:c.G1342C:p.V448L	.	.	3e-06	D	B	8.81	D	0	1	0.000557691	1
chr9	38578012	38578012	T	C	exonic	ANKRD18A	.	nonsynonymous SNV	ANKRD18A:NM_147195:exon13:c.A2381G:p.D794G,ANKRD18A:NM_001331100:exon15:c.A2567G:p.D856G	.	.	3e-06	T	D	15.27	N	0	1	0.000557691	1
chr9	40772558	40772558	C	G	exonic	ZNF658	.	nonsynonymous SNV	ZNF658:NM_001317916:exon5:c.G2717C:p.G906A,ZNF658:NM_033160:exon5:c.G2717C:p.G906A	.	.	3e-06	.	.	.	.	0	1	0.000557691	1
chr9	71650721	71650721	C	T	exonic	FXN	.	nonsynonymous SNV	FXN:NM_000144:exon1:c.C23T:p.A8V,FXN:NM_001161706:exon1:c.C23T:p.A8V,FXN:NM_181425:exon1:c.C23T:p.A8V	.	.	3e-06	T	B	12.4	N	0	1	0.000557691	1
chr9	74481899	74481899	G	T	exonic	ABHD17B	.	nonsynonymous SNV	ABHD17B:NM_001025780:exon4:c.C671A:p.T224N,ABHD17B:NM_016014:exon4:c.C671A:p.T224N	.	.	3e-06	T	B	13.85	D	0	1	0.000557691	1
chr9	77343230	77343230	A	C	exonic	TRPM6	.	nonsynonymous SNV	TRPM6:NM_001177310:exon38:c.T5845G:p.L1949V,TRPM6:NM_001177311:exon38:c.T5845G:p.L1949V,TRPM6:NM_017662:exon38:c.T5860G:p.L1954V	.	.	3e-06	D	P	23.8	D	0	1	0.000557691	1
chr9	79635042	79635042	C	A	exonic	FOXB2	.	nonsynonymous SNV	FOXB2:NM_001013735:exon1:c.C472A:p.H158N	.	.	3e-06	D	B	13.95	D	0	1	0.000557691	1
chr9	79840859	79840859	G	C	exonic	VPS13A	.	nonsynonymous SNV	VPS13A:NM_001018037:exon14:c.G1179C:p.L393F,VPS13A:NM_001018038:exon14:c.G1179C:p.L393F,VPS13A:NM_015186:exon14:c.G1179C:p.L393F,VPS13A:NM_033305:exon14:c.G1179C:p.L393F	.	.	3e-06	D	D	26.3	D	0	1	0.000557691	1
chr9	79841382	79841382	G	A	exonic	VPS13A	.	nonsynonymous SNV	VPS13A:NM_001018037:exon15:c.G1225A:p.V409I,VPS13A:NM_001018038:exon15:c.G1225A:p.V409I,VPS13A:NM_015186:exon15:c.G1225A:p.V409I,VPS13A:NM_033305:exon15:c.G1225A:p.V409I	.	.	3e-06	D	B	15.71	D	0	1	0.000557691	1
chr9	79875049	79875049	-	T	exonic	VPS13A	.	stopgain	VPS13A:NM_001018037:exon23:c.2337dupT:p.K780*,VPS13A:NM_001018038:exon23:c.2337dupT:p.K780*,VPS13A:NM_015186:exon23:c.2337dupT:p.K780*,VPS13A:NM_033305:exon23:c.2337dupT:p.K780*	.	.	3e-06	.	.	.	.	0	1	0.000557691	1
chr9	79908317	79908317	A	G	exonic	VPS13A	.	nonsynonymous SNV	VPS13A:NM_001018037:exon31:c.A3283G:p.T1095A,VPS13A:NM_001018038:exon32:c.A3400G:p.T1134A,VPS13A:NM_015186:exon32:c.A3400G:p.T1134A,VPS13A:NM_033305:exon32:c.A3400G:p.T1134A	.	.	3e-06	D	P	26.8	D	0	1	0.000557691	1
chr9	80881656	80881656	C	G	exonic	CEP78	.	nonsynonymous SNV	CEP78:NM_001330694:exon15:c.C2096G:p.P699R,CEP78:NM_032171:exon15:c.C2099G:p.P700R,CEP78:NM_001098802:exon16:c.C2147G:p.P716R,CEP78:NM_001349838:exon16:c.C2144G:p.P715R	.	.	3e-06	T	B	0.021	N	0	1	0.000557691	1
chr9	84608296	84608296	G	A	exonic	SPATA31D1	.	nonsynonymous SNV	SPATA31D1:NM_001001670:exon4:c.G2911A:p.G971R	.	.	3e-06	T	P	0.149	N	0	1	0.000557691	1
chr9	84609339	84609360	AAAGAGCCTCCCTGTTCATAAC	-	exonic	SPATA31D1	.	frameshift deletion	SPATA31D1:NM_001001670:exon4:c.3954_3975del:p.K1319Rfs*15	.	.	3e-06	.	.	.	.	0	1	0.000557691	1
chr9	86292817	86292817	T	G	exonic	UBQLN1	.	nonsynonymous SNV	UBQLN1:NM_013438:exon6:c.A930C:p.Q310H,UBQLN1:NM_053067:exon6:c.A930C:p.Q310H	.	.	3e-06	D	P	23.6	D	0	1	0.000557691	1
chr9	86292837	86292837	A	G	exonic	UBQLN1	.	nonsynonymous SNV	UBQLN1:NM_013438:exon6:c.T910C:p.S304P,UBQLN1:NM_053067:exon6:c.T910C:p.S304P	.	.	3e-06	D	B	22.1	D	0	1	0.000557691	1
chr9	89561256	89561256	G	T	exonic	GAS1	.	nonsynonymous SNV	GAS1:NM_002048:exon1:c.C439A:p.L147M	.	.	3e-06	T	B	7.394	D	0	1	0.000557691	1
chr9	90537461	90537461	C	T	exonic	SPATA31C1	.	nonsynonymous SNV	SPATA31C1:NM_001145124:exon4:c.C2639T:p.S880F	.	.	3e-06	.	.	.	.	0	1	0.000557691	1
chr9	95043133	95043133	C	A	exonic	IARS	.	stopgain	IARS:NM_002161:exon7:c.G640T:p.E214X,IARS:NM_013417:exon7:c.G640T:p.E214X	.	.	3e-06	.	.	38	D	0	1	0.000557691	1
chr9	97912293	97912293	C	T	exonic	FANCC	.	nonsynonymous SNV	FANCC:NM_000136:exon7:c.G598A:p.V200M,FANCC:NM_001243743:exon7:c.G598A:p.V200M,FANCC:NM_001243744:exon7:c.G598A:p.V200M	.	.	3e-06	D	D	25.9	D	0	1	0.000557691	1
chr9	98240408	98240408	T	A	exonic	PTCH1	.	nonsynonymous SNV	PTCH1:NM_000264:exon9:c.A1276T:p.T426S,PTCH1:NM_001083602:exon9:c.A1078T:p.T360S,PTCH1:NM_001083603:exon9:c.A1273T:p.T425S,PTCH1:NM_001083604:exon9:c.A823T:p.T275S,PTCH1:NM_001083605:exon9:c.A823T:p.T275S,PTCH1:NM_001083606:exon9:c.A823T:p.T275S,PTCH1:NM_001083607:exon9:c.A823T:p.T275S	.	.	3e-06	T	P	21.5	D	0	1	0.000557691	1
chr9	99013719	99013719	T	C	exonic	HSD17B3	.	nonsynonymous SNV	HSD17B3:NM_000197:exon5:c.A434G:p.N145S	.	.	3e-06	T	B	0.002	N	0	1	0.000557691	1
chr9	99525404	99525404	G	T	exonic	ZNF510	.	nonsynonymous SNV	ZNF510:NM_001314060:exon4:c.C162A:p.H54Q,ZNF510:NM_001314059:exon5:c.C348A:p.H116Q,ZNF510:NM_014930:exon5:c.C348A:p.H116Q	.	.	3e-06	T	B	1.532	N	0	1	0.000557691	1
chr9	103348537	103348537	G	T	exonic	CAVIN4	.	nonsynonymous SNV	CAVIN4:NM_001018116:exon2:c.G899T:p.S300I	.	.	3e-06	D	B	20.6	D	0	1	0.000557691	1
chr9	104153068	104153068	G	T	exonic	MRPL50	.	nonsynonymous SNV	MRPL50:NM_019051:exon2:c.C157A:p.P53T	.	.	3e-06	D	P	26.2	D	0	1	0.000557691	1
chr9	104309164	104309164	G	C	exonic	RNF20	.	nonsynonymous SNV	RNF20:NM_019592:exon7:c.G810C:p.M270I	.	.	3e-06	T	B	21.8	D	0	1	0.000557691	1
chr9	109773258	109773258	G	-	exonic	ZNF462	.	stopgain	ZNF462:NM_001347997:exon13:c.4873delG:p.V1625*,ZNF462:NM_021224:exon13:c.7468delG:p.V2490*	.	.	3e-06	.	.	.	.	0	1	0.000557691	1
chr9	111909464	111909464	C	T	exonic	FRRS1L	.	nonsynonymous SNV	FRRS1L:NM_014334:exon3:c.G482A:p.G161D	.	.	3e-06	.	D	23.1	D	0	1	0.000557691	1
chr9	113137665	113137665	C	T	exonic	SVEP1	.	nonsynonymous SNV	SVEP1:NM_153366:exon46:c.G10583A:p.G3528E	.	.	3e-06	.	D	34	D	0	1	0.000557691	1
chr9	113312147	113312147	G	A	exonic	SVEP1	.	nonsynonymous SNV	SVEP1:NM_153366:exon2:c.C769T:p.R257C	.	.	3e-06	D	D	35	D	0	1	0.000557691	1
chr9	116111993	116111993	C	G	exonic	BSPRY	.	nonsynonymous SNV	BSPRY:NM_001317943:exon1:c.C134G:p.A45G,BSPRY:NM_001317944:exon1:c.C134G:p.A45G,BSPRY:NM_017688:exon1:c.C134G:p.A45G	.	0	3e-06	D	B	14.78	N	0	1	0.000557691	1
chr9	117054459	117054459	A	G	exonic	COL27A1	.	nonsynonymous SNV	COL27A1:NM_032888:exon49:c.A4553G:p.N1518S	.	.	3e-06	T	B	0.731	N	0	1	0.000557691	1
chr9	117266726	117266726	G	C	exonic	WHRN	.	nonsynonymous SNV	WHRN:NM_001173425:exon1:c.C356G:p.T119S,WHRN:NM_015404:exon1:c.C356G:p.T119S	.	.	3e-06	T	B	0.048	N	0	1	0.000557691	1
chr9	119413872	119413872	C	T	exonic	ASTN2	.	nonsynonymous SNV	ASTN2:NM_001184734:exon2:c.G163A:p.V55M,ASTN2:NM_001184735:exon2:c.G163A:p.V55M,ASTN2:NM_198186:exon2:c.G310A:p.V104M,ASTN2:NM_198187:exon2:c.G163A:p.V55M,ASTN2:NM_198188:exon2:c.G163A:p.V55M,ASTN2:NM_014010:exon16:c.G2854A:p.V952M	.	.	3e-06	D	D	25.2	D	0	1	0.000557691	1
chr9	119460197	119460197	T	C	exonic	TRIM32	.	nonsynonymous SNV	TRIM32:NM_001099679:exon2:c.T176C:p.V59A,TRIM32:NM_012210:exon2:c.T176C:p.V59A	.	.	3e-06	D	B	24	D	0	1	0.000557691	1
chr9	123929882	123929882	C	T	exonic	CNTRL	.	nonsynonymous SNV	CNTRL:NM_001330762:exon26:c.C4115T:p.T1372I,CNTRL:NM_007018:exon35:c.C5771T:p.T1924I	.	.	3e-06	T	B	12.17	N	0	1	0.000557691	1
chr9	125273256	125273256	T	A	exonic	OR1J2	.	nonsynonymous SNV	OR1J2:NM_054107:exon1:c.T176A:p.M59K	.	.	3e-06	D	B	24.4	D	0	1	0.000557691	1
chr9	125797170	125797170	G	C	exonic	GPR21	.	nonsynonymous SNV	GPR21:NM_005294:exon2:c.G325C:p.V109L	.	.	3e-06	T	B	1.903	D	0	1	0.000557691	1
chr9	127618151	127618151	A	T	exonic	WDR38	.	nonsynonymous SNV	WDR38:NM_001276376:exon3:c.A172T:p.S58C,WDR38:NM_001045476:exon4:c.A319T:p.S107C,WDR38:NM_001276374:exon4:c.A319T:p.S107C,WDR38:NM_001276375:exon4:c.A286T:p.S96C	.	.	3e-06	T	D	24.1	D	0	1	0.000557691	1
chr9	130206371	130206371	C	A	exonic	ZNF79	.	nonsynonymous SNV	ZNF79:NM_001286696:exon5:c.C320A:p.P107Q,ZNF79:NM_007135:exon5:c.C392A:p.P131Q,ZNF79:NM_001286697:exon6:c.C320A:p.P107Q,ZNF79:NM_001322260:exon6:c.C320A:p.P107Q	.	.	3e-06	T	B	0.251	N	0	1	0.000557691	1
chr9	130479963	130479963	C	T	exonic	TTC16	.	nonsynonymous SNV	TTC16:NM_001317037:exon4:c.C299T:p.S100L,TTC16:NM_144965:exon4:c.C338T:p.S113L	.	.	3e-06	D	D	27.8	D	0	1	0.000557691	1
chr9	130830636	130830636	C	G	exonic	SLC25A25	.	nonsynonymous SNV	SLC25A25:NM_001006641:exon1:c.C38G:p.P13R,SLC25A25:NM_001330988:exon1:c.C38G:p.P13R	.	.	3e-06	T	P	19.89	D	0	1	0.000557691	1
chr9	130928510	130928510	G	C	exonic	CIZ1	.	nonsynonymous SNV	CIZ1:NM_001257976:exon16:c.C2360G:p.P787R,CIZ1:NM_001131016:exon17:c.C2663G:p.P888R,CIZ1:NM_001131018:exon17:c.C2423G:p.P808R,CIZ1:NM_012127:exon17:c.C2663G:p.P888R,CIZ1:NM_001131015:exon18:c.C2495G:p.P832R,CIZ1:NM_001131017:exon18:c.C2480G:p.P827R,CIZ1:NM_001257975:exon18:c.C2831G:p.P944R	.	.	3e-06	D	D	8.673	N	0	1	0.000557691	1
chr9	130947908	130947908	A	T	exonic	CIZ1	.	nonsynonymous SNV	CIZ1:NM_001131018:exon4:c.T434A:p.M145K,CIZ1:NM_001257976:exon4:c.T203A:p.M68K,CIZ1:NM_001131015:exon5:c.T506A:p.M169K,CIZ1:NM_001131016:exon5:c.T506A:p.M169K,CIZ1:NM_001131017:exon5:c.T506A:p.M169K,CIZ1:NM_001257975:exon5:c.T596A:p.M199K,CIZ1:NM_012127:exon5:c.T506A:p.M169K	.	.	3e-06	D	B	15.19	D	0	1	0.000557691	1
chr9	131671283	131671283	C	T	exonic	LRRC8A	.	nonsynonymous SNV	LRRC8A:NM_001127245:exon2:c.C1840T:p.H614Y,LRRC8A:NM_001127244:exon3:c.C1840T:p.H614Y,LRRC8A:NM_019594:exon3:c.C1840T:p.H614Y	.	.	3e-06	T	P	19.82	D	0	1	0.000557691	1
chr9	134019736	134019736	C	T	exonic	NUP214	.	nonsynonymous SNV	NUP214:NM_001318324:exon12:c.C1364T:p.P455L,NUP214:NM_005085:exon12:c.C1364T:p.P455L	.	.	3e-06	D	B	25.2	D	0	1	0.000557691	1
chr9	134019765	134019765	G	A	exonic	NUP214	.	nonsynonymous SNV	NUP214:NM_001318324:exon12:c.G1393A:p.A465T,NUP214:NM_005085:exon12:c.G1393A:p.A465T	.	.	3e-06	T	B	16.25	N	0	1	0.000557691	1
chr9	134049645	134049645	G	A	exonic	NUP214	.	nonsynonymous SNV	NUP214:NM_001318324:exon22:c.G3067A:p.A1023T,NUP214:NM_005085:exon22:c.G3097A:p.A1033T	.	.	3e-06	T	B	0.019	N	0	1	0.000557691	1
chr9	134396856	134396856	C	A	exonic	POMT1	.	nonsynonymous SNV	POMT1:NM_001136114:exon16:c.C1471A:p.Q491K,POMT1:NM_001077366:exon17:c.C1660A:p.Q554K,POMT1:NM_001077365:exon18:c.C1822A:p.Q608K,POMT1:NM_001136113:exon18:c.C1822A:p.Q608K,POMT1:NM_007171:exon18:c.C1888A:p.Q630K	.	.	3e-06	T	B	12.76	D	0	1	0.000557691	1
chr9	135153625	135153625	T	C	exonic	SETX	.	nonsynonymous SNV	SETX:NM_001351527:exon21:c.A6674G:p.Y2225C,SETX:NM_001351528:exon21:c.A6674G:p.Y2225C,SETX:NM_015046:exon21:c.A6674G:p.Y2225C	.	.	3e-06	D	D	28.1	D	0	1	0.000557691	1
chr9	135211778	135211778	G	A	exonic	SETX	.	nonsynonymous SNV	SETX:NM_001351527:exon6:c.C623T:p.P208L,SETX:NM_001351528:exon6:c.C623T:p.P208L,SETX:NM_015046:exon6:c.C623T:p.P208L	.	.	3e-06	D	P	29.6	D	0	1	0.000557691	1
chr9	135447889	135447889	C	T	exonic	CFAP77	.	nonsynonymous SNV	CFAP77:NM_001282957:exon6:c.C847T:p.H283Y,CFAP77:NM_207417:exon7:c.C955T:p.H319Y	.	.	3e-06	T	P	24.2	D	0	1	0.000557691	1
chr9	135553734	135553734	A	G	exonic	GTF3C4	.	nonsynonymous SNV	GTF3C4:NM_012204:exon2:c.A728G:p.H243R	.	.	3e-06	T	D	16.58	D	0	1	0.000557691	1
chr9	136211037	136211037	A	C	exonic	MED22	.	nonsynonymous SNV	MED22:NM_133640:exon4:c.T356G:p.L119R,MED22:NM_181491:exon4:c.T356G:p.L119R	.	.	3e-06	D	D	24.6	D	0	1	0.000557691	1
chr9	136507375	136507375	G	C	exonic	DBH	.	nonsynonymous SNV	DBH:NM_000787:exon3:c.G533C:p.R178P	.	.	3e-06	T	B	1.117	N	0	1	0.000557691	1
chr9	138557192	138557192	G	A	exonic	LCN9	.	nonsynonymous SNV	LCN9:NM_001001676:exon4:c.G409A:p.A137T	.	.	3e-06	T	D	22.9	D	0	1	0.000557691	1
chr9	138557193	138557193	C	A	exonic	LCN9	.	nonsynonymous SNV	LCN9:NM_001001676:exon4:c.C410A:p.A137E	.	.	3e-06	T	D	22.1	N	0	1	0.000557691	1
chr9	139107136	139107136	G	C	exonic	QSOX2	.	nonsynonymous SNV	QSOX2:NM_181701:exon10:c.C1224G:p.F408L	.	.	3e-06	T	P	15.01	D	0	1	0.000557691	1
chr9	139118697	139118697	C	G	exonic	QSOX2	.	nonsynonymous SNV	QSOX2:NM_181701:exon2:c.G352C:p.A118P	.	.	3e-06	D	D	25	D	0	1	0.000557691	1
chr9	139265351	139265351	G	A	exonic	CARD9	.	nonsynonymous SNV	CARD9:NM_052813:exon4:c.C569T:p.A190V,CARD9:NM_052814:exon4:c.C569T:p.A190V	.	0	3e-06	D	B	23.7	D	0	1	0.000557691	1
chr9	139301910	139301910	C	G	exonic	SDCCAG3	.	nonsynonymous SNV	SDCCAG3:NM_001039708:exon3:c.G287C:p.G96A,SDCCAG3:NM_006643:exon4:c.G437C:p.G146A,SDCCAG3:NM_001039707:exon5:c.G506C:p.G169A	.	.	3e-06	T	B	6.624	N	0	1	0.000557691	1
chr9	139301976	139301976	G	A	exonic	SDCCAG3	.	nonsynonymous SNV	SDCCAG3:NM_001039708:exon3:c.C221T:p.S74F,SDCCAG3:NM_006643:exon4:c.C371T:p.S124F,SDCCAG3:NM_001039707:exon5:c.C440T:p.S147F	.	.	3e-06	D	P	23.2	N	0	1	0.000557691	1
chr9	139369130	139369130	T	C	exonic	SEC16A	.	nonsynonymous SNV	SEC16A:NM_001276418:exon2:c.A2938G:p.K980E,SEC16A:NM_014866:exon3:c.A2938G:p.K980E	.	.	3e-06	D	B	12.3	N	0	1	0.000557691	1
chr9	139617776	139617778	GGA	-	exonic	FAM69B	.	nonframeshift deletion	FAM69B:NM_152421:exon5:c.846_848del:p.E284Lfs*148	.	.	3e-06	.	.	.	.	0	1	0.000557691	1
chr9	139658377	139658377	T	A	exonic	LCN15	.	nonsynonymous SNV	LCN15:NM_203347:exon2:c.A181T:p.R61W	.	.	3e-06	D	D	26.6	N	0	1	0.000557691	1
chr9	139751234	139751234	G	C	exonic	MAMDC4	.	nonsynonymous SNV	MAMDC4:NM_206920:exon15:c.G1793C:p.W598S	.	.	3e-06	T	B	10.34	N	0	1	0.000557691	1
chr9	139972067	139972067	C	G	exonic	UAP1L1	.	nonsynonymous SNV	UAP1L1:NM_207309:exon1:c.C83G:p.P28R	.	.	3e-06	T	B	22.9	N	0	1	0.000557691	1
chr9	139990759	139990759	A	T	exonic	MAN1B1	.	nonsynonymous SNV	MAN1B1:NM_016219:exon4:c.A536T:p.D179V	.	.	3e-06	D	B	7.044	N	0	1	0.000557691	1
chr9	140078156	140078156	T	C	exonic	ANAPC2	.	nonsynonymous SNV	ANAPC2:NM_013366:exon5:c.A1136G:p.K379R	.	.	3e-06	T	B	11.53	D	0	1	0.000557691	1
chr9	140094062	140094062	C	G	exonic	TPRN	.	nonsynonymous SNV	TPRN:NM_001128228:exon1:c.G1102C:p.G368R	.	.	3e-06	T	B	5.202	N	0	1	0.000557691	1
chr9	140094715	140094715	C	G	exonic	TPRN	.	nonsynonymous SNV	TPRN:NM_001128228:exon1:c.G449C:p.G150A	.	.	3e-06	D	B	0.002	N	0	1	0.000557691	1
chr9	140127289	140127289	G	C	exonic	SLC34A3	.	nonsynonymous SNV	SLC34A3:NM_001177316:exon5:c.G358C:p.A120P,SLC34A3:NM_001177317:exon5:c.G358C:p.A120P,SLC34A3:NM_080877:exon5:c.G358C:p.A120P	.	.	3e-06	D	D	27.6	D	0	1	0.000557691	1
chr9	140146508	140146508	G	C	exonic	STPG3	.	nonsynonymous SNV	STPG3:NM_001004353:exon3:c.G324C:p.R108S,STPG3:NM_001256699:exon3:c.G324C:p.R108S,STPG3:NM_001256700:exon3:c.G324C:p.R108S,STPG3:NM_001256701:exon3:c.G324C:p.R108S	.	.	3e-06	T	B	3.313	N	0	1	0.000557691	1
chr9	140161755	140161755	G	C	exonic	NELFB	.	nonsynonymous SNV	NELFB:NM_015456:exon10:c.G1446C:p.K482N	.	.	3e-06	T	B	22.3	D	0	1	0.000557691	1
chr9	140357884	140357884	T	G	exonic	PNPLA7	.	nonsynonymous SNV	PNPLA7:NM_152286:exon28:c.A3251C:p.Y1084S,PNPLA7:NM_001098537:exon29:c.A3326C:p.Y1109S	.	.	3e-06	D	D	26.5	D	0	1	0.000557691	1
chr9	140953603	140953603	A	G	exonic	CACNA1B	.	nonsynonymous SNV	CACNA1B:NM_000718:exon30:c.A4546G:p.M1516V,CACNA1B:NM_001243812:exon30:c.A4546G:p.M1516V	.	0	3e-06	T	B	11.18	N	0	1	0.000557691	1
chr8	1812539	1812539	A	T	exonic	ARHGEF10	.	nonsynonymous SNV	ARHGEF10:NM_001308152:exon5:c.A485T:p.E162V,ARHGEF10:NM_014629:exon5:c.A482T:p.E161V,ARHGEF10:NM_001308153:exon6:c.A557T:p.E186V	.	.	3e-06	T	B	11.23	N	0	1	0.000557691	1
chr8	2964096	2964096	C	A	exonic	CSMD1	.	nonsynonymous SNV	CSMD1:NM_033225:exon46:c.G6903T:p.K2301N	.	.	3e-06	D	D	25.8	D	0	1	0.000557691	1
chr8	10466303	10466303	C	A	exonic	RP1L1	.	nonsynonymous SNV	RP1L1:NM_178857:exon4:c.G5305T:p.A1769S	.	.	3e-06	D	B	0.22	N	0	1	0.000557691	1
chr8	11666238	11666239	CC	-	exonic	FDFT1	.	frameshift deletion	FDFT1:NM_001287750:exon1:c.212_213del:p.H72Lfs*72	.	.	3e-06	.	.	.	.	0	1	0.000557691	1
chr8	12594627	12594627	G	A	exonic	LONRF1	.	nonsynonymous SNV	LONRF1:NM_001329976:exon5:c.C1136T:p.T379I,LONRF1:NM_152271:exon5:c.C1136T:p.T379I	.	.	3e-06	D	B	14.1	N	0	1	0.000557691	1
chr8	17162026	17162026	A	G	exonic	MTMR7	.	nonsynonymous SNV	MTMR7:NM_004686:exon12:c.T1355C:p.I452T	.	.	3e-06	D	B	24.1	D	0	1	0.000557691	1
chr8	17412191	17412191	C	T	exonic	SLC7A2	.	nonsynonymous SNV	SLC7A2:NM_001008539:exon7:c.C1178T:p.S393L,SLC7A2:NM_001164771:exon7:c.C1298T:p.S433L	.	.	3e-06	T	B	21.4	D	0	1	0.000557691	1
chr8	17422650	17422650	T	C	exonic	SLC7A2	.	nonsynonymous SNV	SLC7A2:NM_001008539:exon12:c.T1972C:p.F658L,SLC7A2:NM_001164771:exon12:c.T2092C:p.F698L,SLC7A2:NM_003046:exon12:c.T2089C:p.F697L	.	.	3e-06	D	B	24.2	D	0	1	0.000557691	1
chr8	17611750	17611750	T	G	exonic	MTUS1	.	nonsynonymous SNV	MTUS1:NM_001001924:exon2:c.A1567C:p.K523Q,MTUS1:NM_001001925:exon2:c.A1567C:p.K523Q	.	.	3e-06	D	B	22.5	D	0	1	0.000557691	1
chr8	17820739	17820739	G	A	exonic	PCM1	.	nonsynonymous SNV	PCM1:NM_001315507:exon17:c.G2593A:p.V865M,PCM1:NM_001315508:exon17:c.G2596A:p.V866M,PCM1:NM_006197:exon17:c.G2593A:p.V865M	.	.	3e-06	T	B	21.1	D	0	1	0.000557691	1
chr8	18725327	18725327	T	-	exonic	PSD3	.	frameshift deletion	PSD3:NM_015310:exon4:c.1491delA:p.G499Efs*7	.	.	3e-06	.	.	.	.	0	1	0.000557691	1
chr8	19177147	19177147	A	C	exonic	SH2D4A	.	nonsynonymous SNV	SH2D4A:NM_001174159:exon2:c.A89C:p.K30T,SH2D4A:NM_022071:exon2:c.A89C:p.K30T	.	.	3e-06	D	D	27.2	D	0	1	0.000557691	1
chr8	19221652	19221652	G	T	exonic	SH2D4A	.	nonsynonymous SNV	SH2D4A:NM_001174160:exon6:c.G641T:p.R214M,SH2D4A:NM_001174159:exon7:c.G776T:p.R259M,SH2D4A:NM_022071:exon7:c.G776T:p.R259M	.	.	3e-06	D	D	29.2	D	0	1	0.000557691	1
chr8	19362913	19362913	C	T	exonic	CSGALNACT1	.	nonsynonymous SNV	CSGALNACT1:NM_001130518:exon4:c.G433A:p.A145T,CSGALNACT1:NM_018371:exon4:c.G433A:p.A145T	.	.	3e-06	D	B	24.7	D	0	1	0.000557691	1
chr8	22059400	22059400	G	T	exonic	BMP1	.	nonsynonymous SNV	BMP1:NM_006129:exon16:c.G2192T:p.S731I	.	.	3e-06	D	P	24	D	0	1	0.000557691	1
chr8	22429234	22429234	C	G	exonic	SORBS3	.	nonsynonymous SNV	SORBS3:NM_001018003:exon8:c.C721G:p.L241V,SORBS3:NM_005775:exon19:c.C1747G:p.L583V	.	.	3e-06	T	B	6.283	N	0	1	0.000557691	1
chr8	23002020	23002020	C	A	exonic	TNFRSF10D	.	nonsynonymous SNV	TNFRSF10D:NM_003840:exon7:c.G897T:p.E299D	.	.	3e-06	T	P	23.7	N	0	1	0.000557691	1
chr8	23049503	23049503	A	C	exonic	TNFRSF10A	.	nonsynonymous SNV	TNFRSF10A:NM_003844:exon10:c.T1111G:p.F371V	.	.	3e-06	T	D	19.83	N	0	1	0.000557691	1
chr8	23148974	23148974	A	T	exonic	R3HCC1	.	nonsynonymous SNV	R3HCC1:NM_001136108:exon5:c.A953T:p.H318L,R3HCC1:NM_001301650:exon6:c.A827T:p.H276L	.	.	3e-06	D	D	26.8	D	0	1	0.000557691	1
chr8	24342833	24342833	G	A	exonic	ADAM7	.	nonsynonymous SNV	ADAM7:NM_003817:exon10:c.G919A:p.G307R	.	.	3e-06	T	B	9.976	N	0	1	0.000557691	1
chr8	25246719	25246719	G	A	exonic	DOCK5	.	nonsynonymous SNV	DOCK5:NM_024940:exon41:c.G4244A:p.G1415E	.	.	3e-06	T	B	18.34	D	0	1	0.000557691	1
chr8	26721940	26721940	C	T	exonic	ADRA1A	.	nonsynonymous SNV	ADRA1A:NM_001322502:exon1:c.G547A:p.G183S,ADRA1A:NM_001322503:exon1:c.G547A:p.G183S,ADRA1A:NM_001322504:exon1:c.G547A:p.G183S,ADRA1A:NM_033302:exon1:c.G547A:p.G183S,ADRA1A:NM_033303:exon1:c.G547A:p.G183S,ADRA1A:NM_033304:exon1:c.G547A:p.G183S,ADRA1A:NM_000680:exon2:c.G547A:p.G183S	.	.	3e-06	T	B	24.9	D	0	1	0.000557691	1
chr8	27146751	27146751	T	A	exonic	TRIM35	.	nonsynonymous SNV	TRIM35:NM_001304495:exon3:c.A713T:p.Y238F,TRIM35:NM_171982:exon5:c.A832T:p.I278F	.	.	3e-06	D	B	23	D	0	1	0.000557691	1
chr8	27293854	27293854	T	A	exonic	PTK2B	.	nonsynonymous SNV	PTK2B:NM_173175:exon15:c.T1330A:p.Y444N,PTK2B:NM_173176:exon15:c.T1330A:p.Y444N,PTK2B:NM_004103:exon16:c.T1330A:p.Y444N,PTK2B:NM_173174:exon20:c.T1330A:p.Y444N	.	.	3e-06	D	D	28.4	D	0	1	0.000557691	1
chr8	27649538	27649538	T	C	exonic	ESCO2	.	nonsynonymous SNV	ESCO2:NM_001017420:exon8:c.T1322C:p.L441P	.	.	3e-06	D	D	27.5	D	0	1	0.000557691	1
chr8	27884541	27884541	C	A	exonic	NUGGC	.	nonsynonymous SNV	NUGGC:NM_001010906:exon18:c.G2183T:p.S728I	.	.	3e-06	D	B	26.2	D	0	1	0.000557691	1
chr8	28196883	28196883	G	C	exonic	PNOC	.	nonsynonymous SNV	PNOC:NM_001284244:exon2:c.G261C:p.E87D,PNOC:NM_006228:exon3:c.G453C:p.E151D	.	.	3e-06	D	D	24.6	D	0	1	0.000557691	1
chr8	28321299	28321299	G	A	exonic	FBXO16	.	nonsynonymous SNV	FBXO16:NM_001258211:exon3:c.C136T:p.L46F,FBXO16:NM_172366:exon4:c.C172T:p.L58F	.	.	3e-06	D	P	25.8	D	0	1	0.000557691	1
chr8	28573984	28573984	C	G	exonic	EXTL3	.	nonsynonymous SNV	EXTL3:NM_001440:exon3:c.C408G:p.S136R	.	.	3e-06	T	B	13.65	D	0	1	0.000557691	1
chr8	33360956	33360956	-	T	exonic	TTI2	.	frameshift insertion	TTI2:NM_001330505:exon5:c.1156dupA:p.T386Nfs*22,TTI2:NM_025115:exon5:c.1249dupA:p.T417Nfs*22,TTI2:NM_001102401:exon6:c.1249dupA:p.T417Nfs*22,TTI2:NM_001265581:exon6:c.1249dupA:p.T417Nfs*22	.	.	3e-06	.	.	.	.	0	1	0.000557691	1
chr8	36694441	36694441	T	C	exonic	KCNU1	.	nonsynonymous SNV	KCNU1:NM_001031836:exon14:c.T1496C:p.L499P	.	.	3e-06	D	D	28.2	D	0	1	0.000557691	1
chr8	37707280	37707280	G	T	exonic	BRF2	.	nonsynonymous SNV	BRF2:NM_018310:exon1:c.C22A:p.P8T	.	.	3e-06	T	P	26.9	D	0	1	0.000557691	1
chr8	37707281	37707281	G	T	exonic	BRF2	.	stopgain	BRF2:NM_018310:exon1:c.C21A:p.C7X	.	.	3e-06	.	.	36	D	0	1	0.000557691	1
chr8	37732439	37732439	C	T	exonic	RAB11FIP1	.	nonsynonymous SNV	RAB11FIP1:NM_001002814:exon3:c.G1216A:p.G406R,RAB11FIP1:NM_025151:exon3:c.G1216A:p.G406R	.	.	3e-06	T	B	19.33	N	0	1	0.000557691	1
chr8	38826155	38826155	G	T	exonic	PLEKHA2	.	nonsynonymous SNV	PLEKHA2:NM_021623:exon11:c.G883T:p.A295S	.	.	3e-06	.	P	20.5	D	0	1	0.000557691	1
chr8	39626969	39626994	GCTTGCTGTTTGAAAAAAGGATCTAA	-	exonic	ADAM2	.	frameshift deletion	ADAM2:NM_001278113:exon11:c.1072_1097del:p.L358Sfs*4,ADAM2:NM_001278114:exon12:c.1129_1154del:p.L377Sfs*4,ADAM2:NM_001464:exon12:c.1129_1154del:p.L377Sfs*4	.	.	3e-06	.	.	.	.	0	1	0.000557691	1
chr8	42798562	42798562	G	C	exonic	HOOK3	.	nonsynonymous SNV	HOOK3:NM_032410:exon5:c.G374C:p.C125S	.	.	3e-06	D	D	27.2	D	0	1	0.000557691	1
chr8	48697828	48697828	T	C	exonic	PRKDC	.	unknown	UNKNOWN	.	.	3e-06	.	.	.	.	0	1	0.000557691	1
chr8	48713444	48713444	G	A	exonic	PRKDC	.	unknown	UNKNOWN	.	.	3e-06	.	.	.	.	0	1	0.000557691	1
chr8	48885479	48885479	A	G	exonic	MCM4	.	nonsynonymous SNV	MCM4:NM_005914:exon13:c.A1991G:p.H664R,MCM4:NM_182746:exon14:c.A1991G:p.H664R	.	.	3e-06	T	B	11.99	D	0	1	0.000557691	1
chr8	52758319	52758319	-	G	exonic	PCMTD1	.	frameshift insertion	PCMTD1:NM_052937:exon3:c.311dupC:p.G106Wfs*7	.	.	3e-06	.	.	.	.	0	1	0.000557691	1
chr8	53071621	53071621	G	A	exonic	ST18	.	nonsynonymous SNV	ST18:NM_014682:exon15:c.C1643T:p.A548V	.	.	3e-06	D	D	24.3	D	0	1	0.000557691	1
chr8	55534678	55534678	T	C	exonic	RP1	.	nonsynonymous SNV	RP1:NM_006269:exon3:c.T617C:p.V206A	.	.	3e-06	D	D	25.9	D	0	1	0.000557691	1
chr8	55542196	55542196	C	A	exonic	RP1	.	stopgain	RP1:NM_006269:exon4:c.C5754A:p.C1918X	.	.	3e-06	.	.	37	D	0	1	0.000557691	1
chr8	59323958	59323958	G	A	exonic	UBXN2B	.	nonsynonymous SNV	UBXN2B:NM_001077619:exon1:c.G14A:p.G5E,UBXN2B:NM_001330535:exon1:c.G14A:p.G5E	.	.	3e-06	D	D	23.5	D	0	1	0.000557691	1
chr8	59347000	59347000	A	T	exonic	UBXN2B	.	nonsynonymous SNV	UBXN2B:NM_001077619:exon5:c.A470T:p.D157V,UBXN2B:NM_001330535:exon5:c.A470T:p.D157V	.	.	3e-06	D	P	28.9	D	0	1	0.000557691	1
chr8	67089569	67089569	C	A	exonic	CRH	.	nonsynonymous SNV	CRH:NM_000756:exon2:c.G144T:p.Q48H	.	.	3e-06	T	D	23.9	D	0	1	0.000557691	1
chr8	67492495	67492495	T	C	exonic	MYBL1	.	nonsynonymous SNV	MYBL1:NM_001080416:exon9:c.A974G:p.D325G,MYBL1:NM_001144755:exon9:c.A974G:p.D325G,MYBL1:NM_001294282:exon9:c.A971G:p.D324G	.	.	3e-06	T	B	17.86	D	0	1	0.000557691	1
chr8	67577446	67577446	T	C	exonic	VCPIP1	.	nonsynonymous SNV	VCPIP1:NM_025054:exon1:c.A1748G:p.K583R	.	.	3e-06	T	B	10.51	D	0	1	0.000557691	1
chr8	67755776	67755776	-	ATC	exonic	C8orf44-SGK3;SGK3	.	nonframeshift insertion	SGK3:NM_001033578:exon14:c.1068_1069insATC:p.Y356_G357insI,SGK3:NM_013257:exon14:c.1068_1069insATC:p.Y356_G357insI,C8orf44-SGK3:NM_001204173:exon16:c.1068_1069insATC:p.Y356_G357insI	.	.	3e-06	.	.	.	.	0	1	0.000557691	1
chr8	67813499	67813505	CCCATGG	-	exonic	MCMDC2	.	frameshift deletion	MCMDC2:NM_001136160:exon13:c.1685_1691del:p.H563Ifs*3,MCMDC2:NM_001136161:exon13:c.1685_1691del:p.H563Ifs*3,MCMDC2:NM_173518:exon13:c.1685_1691del:p.H563Ifs*3	.	.	3e-06	.	.	.	.	0	1	0.000557691	1
chr8	67817504	67817504	A	G	exonic	MCMDC2	.	nonsynonymous SNV	MCMDC2:NM_001136160:exon14:c.A1813G:p.K605E,MCMDC2:NM_173518:exon14:c.A1813G:p.K605E	.	.	3e-06	T	B	10.5	D	0	1	0.000557691	1
chr8	76456103	76456103	G	A	exonic	HNF4G	.	nonsynonymous SNV	HNF4G:NM_004133:exon2:c.G146A:p.C49Y,HNF4G:NM_001330561:exon4:c.G35A:p.C12Y	.	.	3e-06	D	D	27.3	D	0	1	0.000557691	1
chr8	77764624	77764629	CAGCAG	-	exonic	ZFHX4	.	nonframeshift deletion	ZFHX4:NM_024721:exon10:c.5467_5472del:p.Q1828Afs*1788	.	.	3e-06	.	.	.	.	0	1	0.000557691	1
chr8	86019600	86019600	G	A	exonic	LRRCC1	.	nonsynonymous SNV	LRRCC1:NM_033402:exon1:c.G70A:p.G24R	.	.	3e-06	T	B	23.9	D	0	1	0.000557691	1
chr8	86050685	86050685	A	G	exonic	LRRCC1	.	nonsynonymous SNV	LRRCC1:NM_001349639:exon13:c.A1678G:p.R560G,LRRCC1:NM_001349638:exon15:c.A1918G:p.R640G,LRRCC1:NM_001349636:exon16:c.A2536G:p.R846G,LRRCC1:NM_001349637:exon17:c.A2389G:p.R797G,LRRCC1:NM_033402:exon17:c.A2815G:p.R939G	.	.	3e-06	D	D	28.4	D	0	1	0.000557691	1
chr8	87540851	87540851	G	T	exonic	CPNE3	.	nonsynonymous SNV	CPNE3:NM_003909:exon3:c.G78T:p.K26N	.	.	3e-06	D	D	25.7	D	0	1	0.000557691	1
chr8	92139330	92139330	T	G	exonic	LRRC69	.	nonsynonymous SNV	LRRC69:NM_001129890:exon3:c.T325G:p.L109V	.	.	3e-06	D	D	26.3	D	0	1	0.000557691	1
chr8	94792926	94792926	A	C	exonic	TMEM67	.	nonsynonymous SNV	TMEM67:NM_153704:exon8:c.A820C:p.I274L,TMEM67:NM_001142301:exon9:c.A577C:p.I193L	.	.	3e-06	T	B	9.479	N	0	1	0.000557691	1
chr8	94935090	94935090	C	T	exonic	PDP1	.	nonsynonymous SNV	PDP1:NM_001161781:exon2:c.C803T:p.A268V,PDP1:NM_018444:exon2:c.C803T:p.A268V,PDP1:NM_001161779:exon3:c.C878T:p.A293V,PDP1:NM_001161780:exon3:c.C878T:p.A293V	.	.	3e-06	D	D	28.9	D	0	1	0.000557691	1
chr8	99168394	99168394	C	T	exonic	POP1	.	nonsynonymous SNV	POP1:NM_001145860:exon15:c.C2174T:p.P725L,POP1:NM_001145861:exon15:c.C2174T:p.P725L,POP1:NM_015029:exon15:c.C2174T:p.P725L	.	.	3e-06	T	B	8.435	N	0	1	0.000557691	1
chr8	99169894	99169894	G	C	exonic	POP1	.	nonsynonymous SNV	POP1:NM_001145860:exon16:c.G2470C:p.E824Q,POP1:NM_001145861:exon16:c.G2470C:p.E824Q,POP1:NM_015029:exon16:c.G2470C:p.E824Q	.	.	3e-06	T	B	1.659	D	0	1	0.000557691	1
chr8	100974934	100974934	C	T	exonic	RGS22	.	nonsynonymous SNV	RGS22:NM_001286693:exon24:c.G3228A:p.M1076I,RGS22:NM_001286692:exon26:c.G3735A:p.M1245I,RGS22:NM_015668:exon26:c.G3771A:p.M1257I	.	.	3e-06	T	B	12.28	N	0	1	0.000557691	1
chr8	110287693	110287693	C	T	exonic	NUDCD1	.	nonsynonymous SNV	NUDCD1:NM_001128211:exon7:c.G974A:p.G325E,NUDCD1:NM_032869:exon7:c.G1061A:p.G354E	.	.	3e-06	T	P	25.8	D	0	1	0.000557691	1
chr8	120233949	120233949	G	A	exonic	MAL2	.	nonsynonymous SNV	MAL2:NM_052886:exon3:c.G255A:p.M85I	.	0	3e-06	.	B	10.15	D	0	1	0.000557691	1
chr8	120772902	120772902	C	T	exonic	TAF2	.	nonsynonymous SNV	TAF2:NM_003184:exon20:c.G2635A:p.E879K	.	.	3e-06	T	B	22.9	D	0	1	0.000557691	1
chr8	120772919	120772919	A	T	exonic	TAF2	.	nonsynonymous SNV	TAF2:NM_003184:exon20:c.T2618A:p.L873H	.	.	3e-06	D	P	24.1	D	0	1	0.000557691	1
chr8	121170426	121170426	C	A	exonic	COL14A1	.	stopgain	COL14A1:NM_021110:exon3:c.C146A:p.S49X	.	.	3e-06	.	.	37	D	0	1	0.000557691	1
chr8	121279116	121279116	A	G	exonic	COL14A1	.	nonsynonymous SNV	COL14A1:NM_021110:exon25:c.A3067G:p.K1023E	.	.	3e-06	T	B	22.6	D	0	1	0.000557691	1
chr8	121426344	121426344	G	A	exonic	MRPL13	.	nonsynonymous SNV	MRPL13:NM_014078:exon6:c.C401T:p.P134L	.	.	3e-06	D	D	33	D	0	1	0.000557691	1
chr8	121644711	121644711	A	C	exonic	SNTB1	.	nonsynonymous SNV	SNTB1:NM_021021:exon3:c.T969G:p.I323M	.	.	3e-06	D	D	23.7	D	0	1	0.000557691	1
chr8	121706029	121706029	A	T	exonic	SNTB1	.	nonsynonymous SNV	SNTB1:NM_021021:exon2:c.T691A:p.S231T	.	.	3e-06	T	B	0.085	N	0	1	0.000557691	1
chr8	124710690	124710690	A	G	exonic	ANXA13	.	nonsynonymous SNV	ANXA13:NM_004306:exon4:c.T296C:p.M99T,ANXA13:NM_001003954:exon5:c.T419C:p.M140T	.	.	3e-06	T	B	19.85	D	0	1	0.000557691	1
chr8	126015541	126015541	G	A	exonic	SQLE	.	nonsynonymous SNV	SQLE:NM_003129:exon2:c.G415A:p.A139T	.	.	3e-06	D	D	31	D	0	1	0.000557691	1
chr8	133092115	133092115	G	A	exonic	HHLA1	.	nonsynonymous SNV	HHLA1:NM_001145095:exon10:c.C775T:p.P259S	.	.	3e-06	T	B	0.37	N	0	1	0.000557691	1
chr8	133909981	133909981	A	G	exonic	TG	.	nonsynonymous SNV	TG:NM_003235:exon12:c.A3089G:p.Q1030R	.	.	3e-06	D	D	23.6	D	0	1	0.000557691	1
chr8	133925412	133925412	G	C	exonic	TG	.	nonsynonymous SNV	TG:NM_003235:exon20:c.G4280C:p.G1427A	.	.	3e-06	D	P	19.95	D	0	1	0.000557691	1
chr8	142500245	142500245	G	A	exonic	MROH5	.	unknown	UNKNOWN	.	.	3e-06	.	.	.	.	0	1	0.000557691	1
chr8	143566018	143566018	C	G	exonic	ADGRB1	.	nonsynonymous SNV	ADGRB1:NM_001702:exon12:c.C2201G:p.A734G	.	.	3e-06	T	B	27.3	D	0	1	0.000557691	1
chr8	144463841	144463841	G	C	exonic	RHPN1	.	nonsynonymous SNV	RHPN1:NM_052924:exon13:c.G1588C:p.D530H	.	.	3e-06	D	D	29.6	D	0	1	0.000557691	1
chr8	144888638	144888638	C	A	exonic	SCRIB	.	nonsynonymous SNV	SCRIB:NM_015356:exon18:c.G2285T:p.R762L,SCRIB:NM_182706:exon18:c.G2285T:p.R762L	.	.	3e-06	D	D	35	D	0	1	0.000557691	1
chr8	144921067	144921067	C	T	exonic	NRBP2	.	nonsynonymous SNV	NRBP2:NM_178564:exon9:c.G732A:p.M244I	.	.	3e-06	T	B	17.95	D	0	1	0.000557691	1
chr8	144941763	144941763	C	A	exonic	EPPK1	.	stopgain	EPPK1:NM_031308:exon2:c.G5659T:p.E1887X	.	.	3e-06	.	.	36	D	0	1	0.000557691	1
chr8	145621633	145621633	C	A	exonic	CPSF1	.	nonsynonymous SNV	CPSF1:NM_013291:exon26:c.G2909T:p.G970V	.	.	3e-06	.	D	24.7	D	0	1	0.000557691	1
chr8	145638933	145638933	C	G	exonic	SLC39A4	.	nonsynonymous SNV	SLC39A4:NM_017767:exon8:c.G1363C:p.E455Q,SLC39A4:NM_130849:exon9:c.G1438C:p.E480Q	.	.	3e-06	T	B	21.2	N	0	1	0.000557691	1
chr8	145655865	145655865	-	C	exonic	TONSL	.	frameshift insertion	TONSL:NM_013432:exon25:c.3864dupG:p.I1289Dfs*21	.	.	3e-06	.	.	.	.	0	1	0.000557691	1
chr8	145693143	145693143	G	C	exonic	KIFC2	.	nonsynonymous SNV	KIFC2:NM_145754:exon6:c.G662C:p.G221A	.	.	3e-06	T	B	13.23	N	0	1	0.000557691	1
chr8	145698705	145698705	C	T	exonic	KIFC2	.	nonsynonymous SNV	KIFC2:NM_145754:exon17:c.C2389T:p.L797F	.	.	3e-06	D	P	26.5	N	0	1	0.000557691	1
chr8	145738754	145738754	-	GCC	exonic	RECQL4	.	nonframeshift insertion	RECQL4:NM_004260:exon15:c.2309_2310insGGC:p.A770_T771insA	.	0	3e-06	.	.	.	.	0	1	0.000557691	1
chr8	145748733	145748733	C	T	exonic	LRRC24	.	nonsynonymous SNV	LRRC24:NM_001024678:exon5:c.G668A:p.G223D	.	.	3e-06	T	D	23.6	D	0	1	0.000557691	1
chr8	145752797	145752797	G	A	exonic	C8orf82	.	nonsynonymous SNV	C8orf82:NM_001001795:exon3:c.C580T:p.R194C	.	.	3e-06	T	B	23.5	N	0	1	0.000557691	1
chr8	146032962	146032962	C	G	exonic	ZNF517	.	nonsynonymous SNV	ZNF517:NM_001317936:exon5:c.C640G:p.L214V,ZNF517:NM_213605:exon5:c.C661G:p.L221V	.	.	3e-06	T	B	19.46	N	0	1	0.000557691	1
chr7	557121	557121	C	G	exonic	PDGFA	.	nonsynonymous SNV	PDGFA:NM_002607:exon2:c.G70C:p.E24Q,PDGFA:NM_033023:exon2:c.G70C:p.E24Q	.	.	3e-06	T	P	24.4	D	0	1	0.000557691	1
chr7	591103	591103	G	A	exonic	PRKAR1B	.	nonsynonymous SNV	PRKAR1B:NM_001164758:exon10:c.C896T:p.T299I,PRKAR1B:NM_001164759:exon10:c.C896T:p.T299I,PRKAR1B:NM_001164760:exon10:c.C896T:p.T299I,PRKAR1B:NM_001164761:exon10:c.C896T:p.T299I,PRKAR1B:NM_001164762:exon10:c.C896T:p.T299I,PRKAR1B:NM_002735:exon10:c.C896T:p.T299I	.	.	3e-06	T	B	14.32	D	0	1	0.000557691	1
chr7	1512019	1512019	T	G	exonic	INTS1	.	nonsynonymous SNV	INTS1:NM_001080453:exon44:c.A6074C:p.E2025A	.	.	3e-06	T	B	11.41	D	0	1	0.000557691	1
chr7	1785952	1785952	G	A	exonic	ELFN1	.	nonsynonymous SNV	ELFN1:NM_001128636:exon2:c.G1720A:p.D574N	.	.	3e-06	D	D	26.6	D	0	1	0.000557691	1
chr7	1997298	1997298	A	G	exonic	MAD1L1	.	nonsynonymous SNV	MAD1L1:NM_001304524:exon14:c.T1286C:p.M429T,MAD1L1:NM_001304523:exon15:c.T1562C:p.M521T,MAD1L1:NM_001013836:exon16:c.T1562C:p.M521T,MAD1L1:NM_001013837:exon16:c.T1562C:p.M521T,MAD1L1:NM_003550:exon16:c.T1562C:p.M521T	.	.	3e-06	T	B	0.001	N	0	1	0.000557691	1
chr7	2255837	2255837	A	G	exonic	MAD1L1	.	nonsynonymous SNV	MAD1L1:NM_001304524:exon6:c.T488C:p.L163P,MAD1L1:NM_001304523:exon7:c.T764C:p.L255P,MAD1L1:NM_001013836:exon8:c.T764C:p.L255P,MAD1L1:NM_001013837:exon8:c.T764C:p.L255P,MAD1L1:NM_003550:exon8:c.T764C:p.L255P	.	.	3e-06	D	P	25.6	D	0	1	0.000557691	1
chr7	2752319	2752319	A	T	exonic	AMZ1	.	nonsynonymous SNV	AMZ1:NM_133463:exon7:c.A1304T:p.D435V	.	.	3e-06	D	D	24.4	D	0	1	0.000557691	1
chr7	4169640	4169640	T	G	exonic	SDK1	.	nonsynonymous SNV	SDK1:NM_152744:exon27:c.T4040G:p.V1347G	.	.	3e-06	D	P	26.9	D	0	1	0.000557691	1
chr7	4247773	4247773	A	G	exonic	SDK1	.	nonsynonymous SNV	SDK1:NM_001079653:exon11:c.A718G:p.M240V,SDK1:NM_152744:exon37:c.A5257G:p.M1753V	.	.	3e-06	T	B	0.003	D	0	1	0.000557691	1
chr7	4304834	4304834	A	C	exonic	SDK1	.	nonsynonymous SNV	SDK1:NM_001079653:exon19:c.A1921C:p.N641H,SDK1:NM_152744:exon45:c.A6460C:p.N2154H	.	.	3e-06	D	B	13.34	D	0	1	0.000557691	1
chr7	5428674	5428674	G	T	exonic	TNRC18	.	nonsynonymous SNV	TNRC18:NM_001080495:exon5:c.C781A:p.R261S	.	.	3e-06	D	B	22.3	N	0	1	0.000557691	1
chr7	6449789	6449789	G	A	exonic	DAGLB	.	nonsynonymous SNV	DAGLB:NM_001142936:exon12:c.C1405T:p.H469Y,DAGLB:NM_139179:exon14:c.C1792T:p.H598Y	.	.	3e-06	D	B	23.5	D	0	1	0.000557691	1
chr7	6590940	6590940	A	C	exonic	GRID2IP	.	nonsynonymous SNV	GRID2IP:NM_001145118:exon1:c.T128G:p.L43R	.	.	3e-06	D	D	26.1	D	0	1	0.000557691	1
chr7	6682222	6682222	C	T	exonic	ZNF316	.	nonsynonymous SNV	ZNF316:NM_001278559:exon5:c.C182T:p.A61V	.	.	3e-06	.	.	12.57	N	0	1	0.000557691	1
chr7	6682610	6682610	G	A	exonic	ZNF316	.	nonsynonymous SNV	ZNF316:NM_001278559:exon6:c.G371A:p.R124Q	.	.	3e-06	.	.	5.062	N	0	1	0.000557691	1
chr7	6692672	6692672	A	C	exonic	ZNF316	.	nonsynonymous SNV	ZNF316:NM_001278559:exon9:c.A1445C:p.D482A	.	.	3e-06	.	.	4.474	D	0	1	0.000557691	1
chr7	7612588	7612588	T	G	exonic	MIOS	.	nonsynonymous SNV	MIOS:NM_019005:exon4:c.T482G:p.V161G	.	.	3e-06	T	B	9.352	D	0	1	0.000557691	1
chr7	11501675	11501675	T	G	exonic	THSD7A	.	nonsynonymous SNV	THSD7A:NM_015204:exon10:c.A2464C:p.K822Q	.	.	3e-06	D	B	15.71	D	0	1	0.000557691	1
chr7	13946123	13946123	G	C	exonic	ETV1	.	nonsynonymous SNV	ETV1:NM_001163151:exon7:c.C868G:p.P290A,ETV1:NM_001163152:exon7:c.C733G:p.P245A,ETV1:NM_001163150:exon8:c.C922G:p.P308A,ETV1:NM_001163147:exon10:c.C973G:p.P325A,ETV1:NM_001163149:exon10:c.C988G:p.P330A,ETV1:NM_001163148:exon11:c.C988G:p.P330A,ETV1:NM_004956:exon12:c.C1042G:p.P348A	.	.	3e-06	D	D	25.9	D	0	1	0.000557691	1
chr7	15405164	15405164	A	C	exonic	AGMO	.	nonsynonymous SNV	AGMO:NM_001004320:exon12:c.T1238G:p.V413G	.	.	3e-06	T	B	7.232	N	0	1	0.000557691	1
chr7	18630059	18630059	G	C	exonic	HDAC9	.	nonsynonymous SNV	HDAC9:NM_001204147:exon3:c.G263C:p.R88P,HDAC9:NM_001204148:exon3:c.G272C:p.R91P,HDAC9:NM_058176:exon3:c.G356C:p.R119P,HDAC9:NM_178425:exon3:c.G365C:p.R122P,HDAC9:NM_001204145:exon4:c.G356C:p.R119P,HDAC9:NM_001204146:exon4:c.G365C:p.R122P,HDAC9:NM_001321874:exon4:c.G365C:p.R122P,HDAC9:NM_001321875:exon4:c.G356C:p.R119P,HDAC9:NM_001321876:exon4:c.G365C:p.R122P,HDAC9:NM_001321877:exon4:c.G365C:p.R12…	.	.	3e-06	D	P	26.2	D	0	1	0.000557691	1
chr7	21521666	21521666	A	G	exonic	SP4	.	nonsynonymous SNV	SP4:NM_001326542:exon5:c.A1981G:p.I661V,SP4:NM_001326543:exon5:c.A1093G:p.I365V,SP4:NM_003112:exon5:c.A2032G:p.I678V	.	.	3e-06	T	B	1.644	N	0	1	0.000557691	1
chr7	21857849	21857849	T	C	exonic	DNAH11	.	nonsynonymous SNV	DNAH11:NM_001277115:exon65:c.T10583C:p.I3528T	.	.	3e-06	D	P	23.2	D	0	1	0.000557691	1
chr7	22200224	22200224	T	C	exonic	RAPGEF5	.	nonsynonymous SNV	RAPGEF5:NM_012294:exon14:c.A979G:p.R327G	.	.	3e-06	T	B	24.1	D	0	1	0.000557691	1
chr7	22857643	22857643	C	G	exonic	TOMM7	.	nonsynonymous SNV	TOMM7:NM_019059:exon2:c.G128C:p.G43A	.	.	3e-06	D	P	27.3	D	0	1	0.000557691	1
chr7	26404693	26404693	A	T	exonic	SNX10	.	nonsynonymous SNV	SNX10:NM_001199837:exon3:c.A230T:p.N77I,SNX10:NM_001199835:exon5:c.A239T:p.N80I,SNX10:NM_001318199:exon5:c.A239T:p.N80I,SNX10:NM_013322:exon5:c.A239T:p.N80I,SNX10:NM_001318198:exon6:c.A317T:p.N106I	.	.	3e-06	T	B	18.59	D	0	1	0.000557691	1
chr7	27213036	27213036	G	A	exonic	HOXA10	.	nonsynonymous SNV	HOXA10:NM_018951:exon1:c.C890T:p.S297L	.	0	3e-06	T	D	27.2	D	0	1	0.000557691	1
chr7	28995429	28995429	C	T	exonic	TRIL	.	unknown	UNKNOWN	.	.	3e-06	.	D	19.64	D	0	1	0.000557691	1
chr7	29874426	29874426	C	T	exonic	WIPF3	.	nonsynonymous SNV	WIPF3:NM_001080529:exon2:c.C86T:p.P29L	.	0	3e-06	T	D	22.9	N	0	1	0.000557691	1
chr7	30494895	30494895	C	G	exonic	NOD1	.	nonsynonymous SNV	NOD1:NM_006092:exon5:c.G234C:p.K78N	.	.	3e-06	D	D	26.6	D	0	1	0.000557691	1
chr7	34118686	34118688	GCA	-	exonic	BMPER	.	nonframeshift deletion	BMPER:NM_133468:exon13:c.1296_1298del:p.Q434Hfs*252	.	.	3e-06	.	.	.	.	0	1	0.000557691	1
chr7	37955898	37955898	T	A	exonic	SFRP4	.	nonsynonymous SNV	SFRP4:NM_003014:exon1:c.A242T:p.Y81F	.	.	3e-06	T	D	26.7	D	0	1	0.000557691	1
chr7	43843288	43843288	A	C	exonic	BLVRA	.	nonsynonymous SNV	BLVRA:NM_000712:exon7:c.A474C:p.E158D,BLVRA:NM_001253823:exon8:c.A474C:p.E158D	.	.	3e-06	T	B	12.54	D	0	1	0.000557691	1
chr7	44608591	44608591	C	T	exonic	DDX56	.	nonsynonymous SNV	DDX56:NM_001257189:exon10:c.G1174A:p.D392N,DDX56:NM_019082:exon11:c.G1294A:p.D432N	.	.	3e-06	D	B	33	D	0	1	0.000557691	1
chr7	44795887	44795887	T	-	exonic	ZMIZ2	.	frameshift deletion	ZMIZ2:NM_174929:exon1:c.39delT:p.A14Rfs*59,ZMIZ2:NM_001300959:exon2:c.39delT:p.A14Rfs*134,ZMIZ2:NM_031449:exon2:c.39delT:p.A14Rfs*59	.	.	3e-06	.	.	.	.	0	1	0.000557691	1
chr7	45007488	45007488	G	C	exonic	MYO1G	.	stopgain	MYO1G:NM_033054:exon13:c.C1644G:p.Y548X	.	.	3e-06	.	.	40	D	0	1	0.000557691	1
chr7	45124250	45124250	T	C	exonic	NACAD	.	nonsynonymous SNV	NACAD:NM_001146334:exon2:c.A1529G:p.E510G	.	.	3e-06	T	B	0.827	N	0	1	0.000557691	1
chr7	45928481	45928481	G	A	exonic	IGFBP1	.	nonsynonymous SNV	IGFBP1:NM_000596:exon1:c.G230A:p.R77H	.	.	3e-06	T	D	25	D	0	1	0.000557691	1
chr7	47409100	47409100	G	T	exonic	TNS3	.	nonsynonymous SNV	TNS3:NM_022748:exon17:c.C1143A:p.D381E	.	.	3e-06	T	B	19.09	D	0	1	0.000557691	1
chr7	47479229	47479229	C	A	exonic	TNS3	.	nonsynonymous SNV	TNS3:NM_022748:exon6:c.G6T:p.E2D	.	.	3e-06	D	B	24.1	D	0	1	0.000557691	1
chr7	47835694	47835694	A	C	exonic	PKD1L1	.	nonsynonymous SNV	PKD1L1:NM_138295:exon55:c.T8248G:p.S2750A	.	.	3e-06	T	B	0.589	N	0	1	0.000557691	1
chr7	47976546	47976546	T	C	exonic	PKD1L1	.	nonsynonymous SNV	PKD1L1:NM_138295:exon4:c.A295G:p.K99E	.	.	3e-06	T	B	1.503	N	0	1	0.000557691	1
chr7	48141565	48141565	G	T	exonic	UPP1	.	nonsynonymous SNV	UPP1:NM_003364:exon5:c.G307T:p.V103L,UPP1:NM_001287426:exon6:c.G307T:p.V103L	.	.	3e-06	D	P	31	D	0	1	0.000557691	1
chr7	48317864	48317864	G	C	exonic	ABCA13	.	nonsynonymous SNV	ABCA13:NM_152701:exon18:c.G7073C:p.G2358A	.	.	3e-06	D	B	7.503	N	0	1	0.000557691	1
chr7	50737445	50737445	G	A	exonic	GRB10	.	nonsynonymous SNV	GRB10:NM_001001549:exon4:c.C478T:p.P160S,GRB10:NM_001001550:exon4:c.C304T:p.P102S,GRB10:NM_001350815:exon4:c.C592T:p.P198S,GRB10:NM_001001555:exon5:c.C304T:p.P102S,GRB10:NM_001350816:exon6:c.C460T:p.P154S,GRB10:NM_001350814:exon7:c.C478T:p.P160S	.	0	3e-06	T	B	19.86	D	0	1	0.000557691	1
chr7	55227900	55227900	T	C	exonic	EGFR	.	nonsynonymous SNV	EGFR:NM_001346941:exon6:c.T566C:p.I189T,EGFR:NM_001346897:exon11:c.T1232C:p.I411T,EGFR:NM_001346899:exon11:c.T1232C:p.I411T,EGFR:NM_001346898:exon12:c.T1367C:p.I456T,EGFR:NM_001346900:exon12:c.T1208C:p.I403T,EGFR:NM_005228:exon12:c.T1367C:p.I456T,EGFR:NM_201282:exon12:c.T1367C:p.I456T,EGFR:NM_201284:exon12:c.T1367C:p.I456T	.	.	3e-06	D	D	27.8	D	0	1	0.000557691	1
chr7	55540632	55540632	G	A	exonic	VOPP1	.	nonsynonymous SNV	VOPP1:NM_001321247:exon4:c.C241T:p.P81S,VOPP1:NM_001321242:exon5:c.C454T:p.P152S,VOPP1:NM_001321249:exon5:c.C322T:p.P108S,VOPP1:NM_001321250:exon5:c.C322T:p.P108S,VOPP1:NM_001321251:exon5:c.C322T:p.P108S,VOPP1:NM_001321243:exon6:c.C361T:p.P121S	.	.	3e-06	.	.	.	.	0	1	0.000557691	1
chr7	70231273	70231273	C	A	exonic	AUTS2	.	nonsynonymous SNV	AUTS2:NM_001127231:exon9:c.C1642A:p.H548N,AUTS2:NM_015570:exon9:c.C1642A:p.H548N	.	.	3e-06	T	D	25.1	D	0	1	0.000557691	1
chr7	72891729	72891729	C	T	exonic	BAZ1B	.	nonsynonymous SNV	BAZ1B:NM_032408:exon7:c.G2062A:p.V688I	.	.	3e-06	T	B	20.5	D	0	1	0.000557691	1
chr7	72951644	72951644	G	C	exonic	BCL7B	.	nonsynonymous SNV	BCL7B:NM_001197244:exon5:c.C422G:p.T141R,BCL7B:NM_001707:exon6:c.C593G:p.T198R,BCL7B:NM_001301061:exon7:c.C626G:p.T209R	.	.	3e-06	D	P	24.3	D	0	1	0.000557691	1
chr7	73791029	73791029	C	G	exonic	CLIP2	.	stopgain	CLIP2:NM_032421:exon9:c.C2193G:p.Y731X,CLIP2:NM_003388:exon10:c.C2298G:p.Y766X	.	.	3e-06	.	.	36	N	0	1	0.000557691	1
chr7	73973356	73973356	T	G	exonic	GTF2IRD1	.	nonsynonymous SNV	GTF2IRD1:NM_001199207:exon21:c.T2369G:p.I790S,GTF2IRD1:NM_005685:exon21:c.T2273G:p.I758S,GTF2IRD1:NM_016328:exon21:c.T2318G:p.I773S	.	.	3e-06	D	D	33	D	0	1	0.000557691	1
chr7	75130704	75130704	G	A	exonic	SPDYE5	.	nonsynonymous SNV	SPDYE5:NM_001306141:exon6:c.G774A:p.M258I	.	.	3e-06	.	B	14.26	N	0	1	0.000557691	1
chr7	75176237	75176237	C	G	exonic	HIP1	.	nonsynonymous SNV	HIP1:NM_005338:exon25:c.G2559C:p.R853S	.	.	3e-06	D	B	25.6	D	0	1	0.000557691	1
chr7	75617759	75617759	G	A	exonic	TMEM120A	.	unknown	UNKNOWN	.	.	3e-06	.	.	.	.	0	1	0.000557691	1
chr7	76134786	76134786	C	A	exonic	DTX2	.	nonsynonymous SNV	DTX2:NM_001102596:exon8:c.C1596A:p.N532K,DTX2:NM_001102595:exon10:c.C1737A:p.N579K,DTX2:NM_001102594:exon11:c.C1737A:p.N579K,DTX2:NM_020892:exon12:c.C1737A:p.N579K	.	.	3e-06	D	D	26.4	N	0	1	0.000557691	1
chr7	76689766	76689766	G	A	exonic	SPDYE18	.	nonsynonymous SNV	SPDYE18:NM_001351348:exon1:c.C64T:p.R22C	.	.	3e-06	.	.	.	.	0	1	0.000557691	1
chr7	77648859	77648859	C	T	exonic	MAGI2	.	nonsynonymous SNV	MAGI2:NM_001301128:exon21:c.G4099A:p.E1367K,MAGI2:NM_012301:exon22:c.G4141A:p.E1381K	.	.	3e-06	T	B	12.16	N	0	1	0.000557691	1
chr7	82579040	82579040	C	A	exonic	PCLO	.	nonsynonymous SNV	PCLO:NM_014510:exon6:c.G10864T:p.V3622F,PCLO:NM_033026:exon6:c.G10864T:p.V3622F	.	.	3e-06	D	D	22.4	D	0	1	0.000557691	1
chr7	86539215	86539215	A	T	exonic	KIAA1324L	.	nonsynonymous SNV	KIAA1324L:NM_001291991:exon15:c.T1552A:p.C518S,KIAA1324L:NM_152748:exon15:c.T1771A:p.C591S,KIAA1324L:NM_001142749:exon16:c.T2272A:p.C758S,KIAA1324L:NM_001291990:exon16:c.T1930A:p.C644S	.	.	3e-06	D	D	27.3	D	0	1	0.000557691	1
chr7	86824409	86824409	G	A	exonic	DMTF1	.	nonsynonymous SNV	DMTF1:NM_001142326:exon17:c.G1972A:p.V658I,DMTF1:NM_001142327:exon18:c.G2236A:p.V746I,DMTF1:NM_021145:exon20:c.G2236A:p.V746I	.	.	3e-06	T	B	13.51	D	0	1	0.000557691	1
chr7	88965043	88965043	C	A	exonic	ZNF804B	.	nonsynonymous SNV	ZNF804B:NM_181646:exon4:c.C2747A:p.A916E	.	.	3e-06	D	B	10.86	N	0	1	0.000557691	1
chr7	88965049	88965049	G	T	exonic	ZNF804B	.	nonsynonymous SNV	ZNF804B:NM_181646:exon4:c.G2753T:p.G918V	.	.	3e-06	D	B	22	D	0	1	0.000557691	1
chr7	89894676	89894676	T	G	exonic	CFAP69	.	nonsynonymous SNV	CFAP69:NM_001039706:exon5:c.T418G:p.S140A,CFAP69:NM_001160138:exon5:c.T418G:p.S140A	.	.	3e-06	T	B	13.45	D	0	1	0.000557691	1
chr7	92462490	92462490	C	A	exonic	CDK6	.	nonsynonymous SNV	CDK6:NM_001145306:exon2:c.G148T:p.G50C,CDK6:NM_001259:exon2:c.G148T:p.G50C	.	0	3e-06	D	P	20.3	D	0	1	0.000557691	1
chr7	92730733	92730733	G	T	exonic	SAMD9	.	nonsynonymous SNV	SAMD9:NM_001193307:exon2:c.C4678A:p.Q1560K,SAMD9:NM_017654:exon3:c.C4678A:p.Q1560K	.	.	3e-06	T	B	17.3	D	0	1	0.000557691	1
chr7	92763373	92763373	G	A	exonic	SAMD9L	.	nonsynonymous SNV	SAMD9L:NM_001303500:exon4:c.C1912T:p.R638C,SAMD9L:NM_001350083:exon4:c.C1912T:p.R638C,SAMD9L:NM_001303496:exon5:c.C1912T:p.R638C,SAMD9L:NM_001303498:exon5:c.C1912T:p.R638C,SAMD9L:NM_001350085:exon5:c.C1912T:p.R638C,SAMD9L:NM_152703:exon5:c.C1912T:p.R638C,SAMD9L:NM_001303497:exon6:c.C1912T:p.R638C,SAMD9L:NM_001350082:exon6:c.C1912T:p.R638C,SAMD9L:NM_001350084:exon6:c.C1912T:p.R638C	.	.	3e-06	T	B	4.994	N	0	1	0.000557691	1
chr7	93551460	93551460	T	G	exonic	GNG11	.	nonsynonymous SNV	GNG11:NM_004126:exon1:c.T11G:p.L4R	.	.	3e-06	D	B	24.6	D	0	1	0.000557691	1
chr7	95813633	95813633	A	T	exonic	SLC25A13	.	nonsynonymous SNV	SLC25A13:NM_001160210:exon11:c.T1136A:p.F379Y,SLC25A13:NM_014251:exon11:c.T1133A:p.F378Y	.	.	3e-06	T	B	24.3	D	0	1	0.000557691	1
chr7	95822393	95822393	G	-	exonic	SLC25A13	.	frameshift deletion	SLC25A13:NM_001160210:exon6:c.571delC:p.R191Afs*5,SLC25A13:NM_014251:exon6:c.571delC:p.R191Afs*5	.	.	3e-06	.	.	.	.	0	1	0.000557691	1
chr7	98246802	98246802	C	T	exonic	NPTX2	.	nonsynonymous SNV	NPTX2:NM_002523:exon1:c.C29T:p.A10V	.	.	3e-06	T	B	10.69	N	0	1	0.000557691	1
chr7	98575886	98575886	G	A	exonic	TRRAP	.	nonsynonymous SNV	TRRAP:NM_003496:exon55:c.G8363A:p.R2788K,TRRAP:NM_001244580:exon56:c.G8417A:p.R2806K	.	.	3e-06	T	B	14.57	D	0	1	0.000557691	1
chr7	99077419	99077419	C	G	exonic	ZNF789	.	nonsynonymous SNV	ZNF789:NM_001351001:exon3:c.C160G:p.R54G	.	0	3e-06	T	.	0.736	N	0	1	0.000557691	1
chr7	100170983	100170983	C	T	exonic	SAP25	.	nonsynonymous SNV	SAP25:NM_001168682:exon2:c.G166A:p.E56K,SAP25:NM_001348680:exon2:c.G187A:p.E63K	.	.	3e-06	.	.	.	.	0	1	0.000557691	1
chr7	100276189	100276189	G	A	exonic	GNB2	.	nonsynonymous SNV	GNB2:NM_005273:exon9:c.G868A:p.D290N	.	.	3e-06	T	D	23.6	D	0	1	0.000557691	1
chr7	100392932	100392932	G	C	exonic	ZAN	.	unknown	UNKNOWN	.	.	3e-06	.	P	11.99	N	0	1	0.000557691	1
chr7	100395203	100395203	A	C	exonic	ZAN	.	unknown	UNKNOWN	.	.	3e-06	.	P	9.662	D	0	1	0.000557691	1
chr7	100609591	100609591	G	C	exonic	MUC3A	.	nonsynonymous SNV	MUC3A:NM_005960:exon11:c.G4153C:p.V1385L	.	.	3e-06	.	.	.	.	0	1	0.000557691	1
chr7	100681017	100681017	T	-	exonic	MUC17	.	frameshift deletion	MUC17:NM_001040105:exon3:c.6320delT:p.I2107Nfs*27	.	.	3e-06	.	.	.	.	0	1	0.000557691	1
chr7	100816785	100816785	A	T	exonic	NAT16	.	nonsynonymous SNV	NAT16:NM_198571:exon3:c.T329A:p.V110E	.	.	3e-06	T	D	22.7	D	0	1	0.000557691	1
chr7	101944304	101944304	-	GCCCGA	exonic	SH2B2	.	unknown	UNKNOWN	.	.	3e-06	.	.	.	.	0	1	0.000557691	1
chr7	107823190	107823190	T	G	exonic	NRCAM	.	nonsynonymous SNV	NRCAM:NM_001037132:exon20:c.A2479C:p.M827L,NRCAM:NM_005010:exon21:c.A2431C:p.M811L,NRCAM:NM_001193583:exon22:c.A2422C:p.M808L,NRCAM:NM_001193584:exon22:c.A2422C:p.M808L,NRCAM:NM_001193582:exon23:c.A2479C:p.M827L	.	.	3e-06	T	B	10.72	N	0	1	0.000557691	1
chr7	116436150	116436150	G	C	exonic	MET	.	nonsynonymous SNV	MET:NM_001324402:exon20:c.G2855C:p.R952P,MET:NM_000245:exon21:c.G4145C:p.R1382P,MET:NM_001127500:exon21:c.G4199C:p.R1400P	.	.	3e-06	T	B	23.5	D	0	1	0.000557691	1
chr7	117232662	117232662	A	C	exonic	CFTR	.	nonsynonymous SNV	CFTR:NM_000492:exon14:c.A2441C:p.Q814P	.	.	3e-06	D	B	17.72	D	0	1	0.000557691	1
chr7	121653647	121653647	A	G	exonic	PTPRZ1	.	nonsynonymous SNV	PTPRZ1:NM_002851:exon12:c.A4547G:p.N1516S	.	.	3e-06	T	B	0.001	N	0	1	0.000557691	1
chr7	123349155	123349155	T	C	exonic	WASL	.	nonsynonymous SNV	WASL:NM_003941:exon2:c.A240G:p.I80M	.	.	3e-06	T	P	18.32	D	0	1	0.000557691	1
chr7	127669387	127669387	G	C	exonic	LRRC4	.	nonsynonymous SNV	LRRC4:NM_022143:exon2:c.C1307G:p.S436W	.	.	3e-06	D	D	25.9	D	0	1	0.000557691	1
chr7	128490105	128490105	C	T	exonic	FLNC	.	nonsynonymous SNV	FLNC:NM_001458:exon31:c.C5275T:p.P1759S	.	.	3e-06	T	B	13.99	D	0	1	0.000557691	1
chr7	130021624	130021624	C	A	exonic	CPA1	.	nonsynonymous SNV	CPA1:NM_001868:exon3:c.C301A:p.Q101K	.	.	3e-06	T	B	2.898	N	0	1	0.000557691	1
chr7	134346315	134346315	A	G	exonic	BPGM	.	nonsynonymous SNV	BPGM:NM_001724:exon2:c.A56G:p.E19G,BPGM:NM_001293085:exon3:c.A56G:p.E19G,BPGM:NM_199186:exon3:c.A56G:p.E19G	.	.	3e-06	D	B	24.8	D	0	1	0.000557691	1
chr7	137798440	137798440	T	C	exonic	AKR1D1	.	nonsynonymous SNV	AKR1D1:NM_001190906:exon7:c.T737C:p.F246S,AKR1D1:NM_005989:exon8:c.T860C:p.F287S	.	.	3e-06	D	D	29.4	D	0	1	0.000557691	1
chr7	138602151	138602151	C	T	exonic	KIAA1549	.	nonsynonymous SNV	KIAA1549:NM_001164665:exon2:c.G2221A:p.E741K,KIAA1549:NM_020910:exon2:c.G2221A:p.E741K	.	.	3e-06	D	B	22.9	N	0	1	0.000557691	1
chr7	138713482	138713482	C	G	exonic	ZC3HAV1L	.	nonsynonymous SNV	ZC3HAV1L:NM_080660:exon3:c.G726C:p.K242N	.	.	3e-06	D	B	28.5	D	0	1	0.000557691	1
chr7	138720430	138720431	TG	-	exonic	ZC3HAV1L	.	frameshift deletion	ZC3HAV1L:NM_080660:exon1:c.333_334del:p.M112Afs*18	.	.	3e-06	.	.	.	.	0	1	0.000557691	1
chr7	138720712	138720712	C	T	exonic	ZC3HAV1L	.	nonsynonymous SNV	ZC3HAV1L:NM_080660:exon1:c.G52A:p.G18S	.	.	3e-06	T	P	26.8	N	0	1	0.000557691	1
chr7	139167895	139167895	G	C	exonic	KLRG2	.	nonsynonymous SNV	KLRG2:NM_198508:exon1:c.C494G:p.A165G	.	.	3e-06	D	P	23.7	N	0	1	0.000557691	1
chr7	139876653	139876653	C	T	exonic	KDM7A	.	nonsynonymous SNV	KDM7A:NM_030647:exon1:c.G85A:p.A29T	.	.	3e-06	D	B	22.8	D	0	1	0.000557691	1
chr7	140171747	140171747	T	G	exonic	MKRN1	.	nonsynonymous SNV	MKRN1:NM_001145125:exon2:c.A250C:p.S84R,MKRN1:NM_013446:exon2:c.A250C:p.S84R,MKRN1:NM_001291663:exon4:c.A58C:p.S20R	.	.	3e-06	T	B	22	D	0	1	0.000557691	1
chr7	140434422	140434422	C	A	exonic	BRAF	.	nonsynonymous SNV	BRAF:NM_004333:exon18:c.G2276T:p.G759V	.	.	3e-06	D	P	26	D	0	1	0.000557691	1
chr7	141423058	141423058	G	A	exonic	WEE2	.	nonsynonymous SNV	WEE2:NM_001105558:exon6:c.G1005A:p.M335I	.	.	3e-06	D	B	23.5	D	0	1	0.000557691	1
chr7	141445339	141445339	A	C	exonic	SSBP1	.	nonsynonymous SNV	SSBP1:NM_001256510:exon6:c.A358C:p.M120L,SSBP1:NM_001256511:exon6:c.A358C:p.M120L,SSBP1:NM_001256512:exon6:c.A358C:p.M120L,SSBP1:NM_001256513:exon6:c.A358C:p.M120L,SSBP1:NM_003143:exon6:c.A358C:p.M120L	.	.	3e-06	T	B	18.6	D	0	1	0.000557691	1
chr7	141747599	141747599	T	C	exonic	MGAM	.	nonsynonymous SNV	MGAM:NM_004668:exon22:c.T2513C:p.L838P	.	.	3e-06	D	D	28.9	D	0	1	0.000557691	1
chr7	141750552	141750552	C	G	exonic	MGAM	.	nonsynonymous SNV	MGAM:NM_004668:exon24:c.C2693G:p.A898G	.	.	3e-06	T	B	11.42	N	0	1	0.000557691	1
chr7	142609663	142609663	C	G	exonic	TRPV5	.	nonsynonymous SNV	TRPV5:NM_019841:exon13:c.G1773C:p.E591D	.	.	3e-06	T	B	21.3	D	0	1	0.000557691	1
chr7	143091992	143091992	T	C	exonic	EPHA1	.	nonsynonymous SNV	EPHA1:NM_005232:exon14:c.A2261G:p.N754S	.	.	3e-06	D	D	25.9	D	0	1	0.000557691	1
chr7	148767621	148767621	G	A	exonic	ZNF786	.	nonsynonymous SNV	ZNF786:NM_152411:exon4:c.C2243T:p.A748V	.	.	3e-06	T	P	22.6	N	0	1	0.000557691	1
chr7	149544920	149544920	C	A	exonic	ZNF862	.	nonsynonymous SNV	ZNF862:NM_001099220:exon4:c.C338A:p.S113Y	.	.	3e-06	D	B	23.3	N	0	1	0.000557691	1
chr7	150554729	150554729	T	G	exonic	AOC1	.	nonsynonymous SNV	AOC1:NM_001091:exon2:c.T1171G:p.C391G,AOC1:NM_001272072:exon2:c.T1171G:p.C391G	.	.	3e-06	D	D	24.8	D	0	1	0.000557691	1
chr7	150878251	150878251	G	T	exonic	ASB10	.	nonsynonymous SNV	ASB10:NM_001142459:exon3:c.C879A:p.D293E,ASB10:NM_001142460:exon3:c.C879A:p.D293E,ASB10:NM_080871:exon3:c.C834A:p.D278E	.	.	3e-06	T	D	14.31	D	0	1	0.000557691	1
chr7	151849952	151849952	G	C	exonic	KMT2C	.	nonsynonymous SNV	KMT2C:NM_170606:exon49:c.C12364G:p.P4122A	.	.	3e-06	T	P	22.5	D	0	1	0.000557691	1
chr7	151871217	151871217	T	C	exonic	KMT2C	.	nonsynonymous SNV	KMT2C:NM_170606:exon39:c.A9373G:p.R3125G	.	.	3e-06	D	D	28.9	D	0	1	0.000557691	1
chr7	155251460	155251460	C	T	exonic	EN2	.	nonsynonymous SNV	EN2:NM_001427:exon1:c.C388T:p.R130W	.	0	3e-06	D	B	31	D	0	1	0.000557691	1
chr7	155301673	155301673	-	A	exonic	CNPY1	.	frameshift insertion	CNPY1:NM_001103176:exon2:c.59dupT:p.A21Rfs*3	.	.	3e-06	.	.	.	.	0	1	0.000557691	1
chr6	1391009	1391009	T	G	exonic	FOXF2	.	nonsynonymous SNV	FOXF2:NM_001452:exon1:c.T827G:p.M276R	.	.	3e-06	D	D	22	D	0	1	0.000557691	1
chr6	1611908	1611908	G	A	exonic	FOXC1	.	nonsynonymous SNV	FOXC1:NM_001453:exon1:c.G1228A:p.G410S	.	.	3e-06	T	P	10.8	D	0	1	0.000557691	1
chr6	1612197	1612197	C	T	exonic	FOXC1	.	nonsynonymous SNV	FOXC1:NM_001453:exon1:c.C1517T:p.S506L	.	.	3e-06	D	B	24.2	D	0	1	0.000557691	1
chr6	5085723	5085723	G	T	exonic	PPP1R3G	.	stopgain	PPP1R3G:NM_001145115:exon1:c.G4T:p.E2X	.	.	3e-06	.	.	36	N	0	1	0.000557691	1
chr6	5086123	5086123	C	G	exonic	PPP1R3G	.	nonsynonymous SNV	PPP1R3G:NM_001145115:exon1:c.C404G:p.A135G	.	.	3e-06	D	D	33	D	0	1	0.000557691	1
chr6	7727760	7727792	GATCTGGCAGCGGCGGCGCGTCCCCACTGACCA	-	exonic	BMP6	.	nonframeshift deletion	BMP6:NM_001718:exon1:c.572_604del:p.S192Afs*312	.	.	3e-06	.	.	.	.	0	1	0.000557691	1
chr6	7883388	7883388	C	T	exonic	TXNDC5	.	nonsynonymous SNV	TXNDC5:NM_001145549:exon10:c.G964A:p.D322N,TXNDC5:NM_030810:exon10:c.G1288A:p.D430N	.	.	3e-06	D	P	29.6	D	0	1	0.000557691	1
chr6	10410336	10410336	T	G	exonic	TFAP2A	.	nonsynonymous SNV	TFAP2A:NM_001032280:exon2:c.A260C:p.H87P,TFAP2A:NM_001042425:exon2:c.A266C:p.H89P,TFAP2A:NM_003220:exon2:c.A278C:p.H93P	.	.	3e-06	T	D	12.67	D	0	1	0.000557691	1
chr6	11185607	11185607	G	A	exonic	NEDD9	.	nonsynonymous SNV	NEDD9:NM_001271033:exon6:c.C1846T:p.R616W,NEDD9:NM_006403:exon7:c.C2293T:p.R765W,NEDD9:NM_001142393:exon8:c.C2293T:p.R765W	.	.	3e-06	D	D	29	N	0	1	0.000557691	1
chr6	13625984	13625984	G	C	exonic	RANBP9	.	nonsynonymous SNV	RANBP9:NM_005493:exon13:c.C1960G:p.L654V	.	.	3e-06	D	D	26.3	D	0	1	0.000557691	1
chr6	18214005	18214005	A	T	exonic	KDM1B	.	nonsynonymous SNV	KDM1B:NM_153042:exon15:c.A1406T:p.D469V	.	.	3e-06	T	B	23.3	D	0	1	0.000557691	1
chr6	24448374	24448374	G	-	exonic	GPLD1	.	frameshift deletion	GPLD1:NM_001503:exon16:c.1509delC:p.I504Ffs*19	.	.	3e-06	.	.	.	.	0	1	0.000557691	1
chr6	24505172	24505172	C	A	exonic	ALDH5A1	.	nonsynonymous SNV	ALDH5A1:NM_001080:exon4:c.C685A:p.P229T,ALDH5A1:NM_170740:exon4:c.C685A:p.P229T	.	.	3e-06	D	D	26.3	D	0	1	0.000557691	1
chr6	25916093	25916093	C	T	exonic	SLC17A2	.	nonsynonymous SNV	SLC17A2:NM_001286123:exon8:c.G934A:p.G312R,SLC17A2:NM_001286125:exon8:c.G934A:p.G312R,SLC17A2:NM_005835:exon9:c.G934A:p.G312R	.	.	3e-06	D	D	29.6	D	0	1	0.000557691	1
chr6	26156671	26156671	C	G	exonic	HIST1H1E	.	nonsynonymous SNV	HIST1H1E:NM_005321:exon1:c.C53G:p.T18S	.	.	3e-06	T	B	0.032	N	0	1	0.000557691	1
chr6	26234588	26234588	T	C	exonic	HIST1H1D	.	nonsynonymous SNV	HIST1H1D:NM_005320:exon1:c.A574G:p.K192E	.	.	3e-06	D	D	23	N	0	1	0.000557691	1
chr6	26373320	26373320	T	G	exonic	BTN3A2	.	nonsynonymous SNV	BTN3A2:NM_001197246:exon4:c.T911G:p.L304R,BTN3A2:NM_001197248:exon4:c.T842G:p.L281R,BTN3A2:NM_001197249:exon5:c.T785G:p.L262R,BTN3A2:NM_001197247:exon6:c.T911G:p.L304R,BTN3A2:NM_007047:exon6:c.T911G:p.L304R	.	.	3e-06	T	B	0.064	N	0	1	0.000557691	1
chr6	27279321	27279321	G	A	exonic	POM121L2	.	nonsynonymous SNV	POM121L2:NM_033482:exon1:c.C629T:p.P210L	.	.	3e-06	D	D	27.4	D	0	1	0.000557691	1
chr6	27420520	27420520	G	T	exonic	ZNF184	.	nonsynonymous SNV	ZNF184:NM_001318891:exon6:c.C818A:p.T273N,ZNF184:NM_001318892:exon6:c.C818A:p.T273N,ZNF184:NM_001318893:exon6:c.C590A:p.T197N,ZNF184:NM_001347832:exon6:c.C590A:p.T197N,ZNF184:NM_007149:exon6:c.C818A:p.T273N	.	.	3e-06	D	P	21.9	N	0	1	0.000557691	1
chr6	27806107	27806107	C	G	exonic	HIST1H2AK	.	nonsynonymous SNV	HIST1H2AK:NM_003510:exon1:c.G11C:p.R4P	.	.	3e-06	.	.	23.9	D	0	1	0.000557691	1
chr6	27835184	27835184	G	A	exonic	HIST1H1B	.	nonsynonymous SNV	HIST1H1B:NM_005322:exon1:c.C124T:p.P42S	.	.	3e-06	T	B	3.373	N	0	1	0.000557691	1
chr6	27860692	27860692	A	G	exonic	HIST1H2AM	.	nonsynonymous SNV	HIST1H2AM:NM_003514:exon1:c.T236C:p.I79T	.	.	3e-06	D	.	27.2	D	0	1	0.000557691	1
chr6	28116265	28116265	T	A	exonic	ZKSCAN8	.	nonsynonymous SNV	ZKSCAN8:NM_006298:exon2:c.T80A:p.V27E,ZKSCAN8:NM_001278119:exon3:c.T80A:p.V27E	.	.	3e-06	T	B	22.5	D	0	1	0.000557691	1
chr6	28219689	28219689	T	A	exonic	ZKSCAN4	.	nonsynonymous SNV	ZKSCAN4:NM_019110:exon1:c.A70T:p.T24S	.	.	3e-06	D	B	7.28	N	0	1	0.000557691	1
chr6	28359465	28359465	T	C	exonic	ZSCAN12	.	nonsynonymous SNV	ZSCAN12:NM_001163391:exon4:c.A602G:p.E201G	.	.	3e-06	T	B	12.9	N	0	1	0.000557691	1
chr6	36672035	36672035	C	A	exonic	RAB44	.	nonsynonymous SNV	RAB44:NM_001257357:exon2:c.C23A:p.S8Y	.	.	3e-06	.	.	9.683	N	0	1	0.000557691	1
chr6	36945451	36945451	A	G	exonic	MTCH1	.	nonsynonymous SNV	MTCH1:NM_001271641:exon5:c.T608C:p.M203T,MTCH1:NM_014341:exon5:c.T608C:p.M203T	.	.	3e-06	T	B	21.7	D	0	1	0.000557691	1
chr6	36978767	36978767	G	C	exonic	FGD2	.	nonsynonymous SNV	FGD2:NM_173558:exon3:c.G319C:p.V107L	.	.	3e-06	D	D	28.7	D	0	1	0.000557691	1
chr6	37141725	37141725	T	C	exonic	PIM1	.	nonsynonymous SNV	PIM1:NM_001243186:exon6:c.T1073C:p.I358T,PIM1:NM_002648:exon6:c.T800C:p.I267T	.	.	3e-06	D	D	25.9	D	0	1	0.000557691	1
chr6	39859178	39859178	T	C	exonic	DAAM2	.	nonsynonymous SNV	DAAM2:NM_001201427:exon18:c.T2207C:p.I736T,DAAM2:NM_015345:exon18:c.T2207C:p.I736T	.	.	3e-06	T	P	24.5	D	0	1	0.000557691	1
chr6	40399588	40399588	G	C	exonic	LRFN2	.	nonsynonymous SNV	LRFN2:NM_020737:exon2:c.C1265G:p.P422R	.	.	3e-06	D	P	23.6	D	0	1	0.000557691	1
chr6	42072654	42072654	G	C	exonic	C6orf132	.	nonsynonymous SNV	C6orf132:NM_001164446:exon4:c.C2996G:p.P999R	.	0	3e-06	D	.	22.8	N	0	1	0.000557691	1
chr6	42905509	42905509	G	A	exonic	CNPY3	.	nonsynonymous SNV	CNPY3:NM_001318845:exon3:c.G160A:p.V54M,CNPY3:NM_006586:exon4:c.G427A:p.V143M,CNPY3:NM_001318842:exon5:c.G526A:p.V176M	.	.	3e-06	D	P	31	D	0	1	0.000557691	1
chr6	43152051	43152051	G	A	exonic	CUL9	.	nonsynonymous SNV	CUL9:NM_015089:exon2:c.G3A:p.M1I	.	.	3e-06	D	B	28.2	D	0	1	0.000557691	1
chr6	43197100	43197100	C	T	exonic	DNPH1	.	nonsynonymous SNV	DNPH1:NM_006443:exon1:c.G95A:p.G32E,DNPH1:NM_199184:exon1:c.G95A:p.G32E	.	.	3e-06	D	D	33	D	0	1	0.000557691	1
chr6	43322809	43322809	T	C	exonic	ZNF318	.	nonsynonymous SNV	ZNF318:NM_014345:exon4:c.A2263G:p.T755A	.	.	3e-06	T	B	2.687	D	0	1	0.000557691	1
chr6	43336989	43336989	T	C	exonic	ZNF318	.	nonsynonymous SNV	ZNF318:NM_014345:exon1:c.A115G:p.S39G	.	.	3e-06	T	B	10.86	N	0	1	0.000557691	1
chr6	43738544	43738544	C	G	exonic	VEGFA	.	nonsynonymous SNV	VEGFA:NM_001025366:exon1:c.C101G:p.P34R,VEGFA:NM_001025367:exon1:c.C101G:p.P34R,VEGFA:NM_001025368:exon1:c.C101G:p.P34R,VEGFA:NM_001025369:exon1:c.C101G:p.P34R,VEGFA:NM_001025370:exon1:c.C101G:p.P34R,VEGFA:NM_001033756:exon1:c.C101G:p.P34R,VEGFA:NM_001171622:exon1:c.C101G:p.P34R,VEGFA:NM_001204385:exon1:c.C101G:p.P34R,VEGFA:NM_003376:exon1:c.C101G:p.P34R	.	.	3e-06	D	P	26.1	D	0	1	0.000557691	1
chr6	43749818	43749818	C	G	exonic	VEGFA	.	nonsynonymous SNV	VEGFA:NM_001025368:exon6:c.C1088G:p.T363S,VEGFA:NM_001033756:exon6:c.C1088G:p.T363S,VEGFA:NM_001171626:exon6:c.C548G:p.T183S,VEGFA:NM_001171629:exon6:c.C548G:p.T183S,VEGFA:NM_001287044:exon6:c.C464G:p.T155S,VEGFA:NM_001025366:exon7:c.C1211G:p.T404S,VEGFA:NM_001025367:exon7:c.C1142G:p.T381S,VEGFA:NM_001171623:exon7:c.C671G:p.T224S,VEGFA:NM_001171624:exon7:c.C620G:p.T207S,VEGFA:NM_001171625:exon7:c…	.	.	3e-06	D	D	25.6	D	0	1	0.000557691	1
chr6	46656262	46656262	G	A	exonic	TDRD6	.	nonsynonymous SNV	TDRD6:NM_001010870:exon1:c.G397A:p.G133S,TDRD6:NM_001168359:exon1:c.G397A:p.G133S	.	0	3e-06	T	P	15.95	D	0	1	0.000557691	1
chr6	46982500	46982500	T	A	exonic	ADGRF1	.	nonsynonymous SNV	ADGRF1:NM_153840:exon9:c.A844T:p.N282Y	.	.	3e-06	D	B	14.94	N	0	1	0.000557691	1
chr6	47202619	47202622	GTTT	-	exonic	TNFRSF21	.	stopgain	TNFRSF21:NM_014452:exon5:c.1522_1525del:p.K508*	.	.	3e-06	.	.	.	.	0	1	0.000557691	1
chr6	47221211	47221211	C	T	exonic	TNFRSF21	.	stopgain	TNFRSF21:NM_014452:exon4:c.G1290A:p.W430X	.	.	3e-06	.	.	46	D	0	1	0.000557691	1
chr6	49439839	49439839	A	G	exonic	CENPQ	.	nonsynonymous SNV	CENPQ:NM_018132:exon4:c.A221G:p.Q74R	.	.	3e-06	D	B	23.1	D	0	1	0.000557691	1
chr6	50712961	50712961	A	C	exonic	TFAP2D	.	nonsynonymous SNV	TFAP2D:NM_172238:exon6:c.A1025C:p.K342T	.	.	3e-06	T	D	26.8	D	0	1	0.000557691	1
chr6	51921777	51921777	C	T	exonic	PKHD1	.	nonsynonymous SNV	PKHD1:NM_138694:exon17:c.G1513A:p.V505M,PKHD1:NM_170724:exon17:c.G1513A:p.V505M	.	.	3e-06	T	B	10.51	N	0	1	0.000557691	1
chr6	54001742	54001742	G	A	exonic	MLIP	.	nonsynonymous SNV	MLIP:NM_001281746:exon4:c.G842A:p.G281D,MLIP:NM_001281747:exon4:c.G875A:p.G292D	.	.	3e-06	D	P	17.87	N	0	1	0.000557691	1
chr6	56033025	56033025	T	G	exonic	COL21A1	.	nonsynonymous SNV	COL21A1:NM_001318752:exon6:c.A1097C:p.D366A,COL21A1:NM_030820:exon6:c.A1097C:p.D366A,COL21A1:NM_001318751:exon7:c.A1097C:p.D366A	.	.	3e-06	D	P	26.9	D	0	1	0.000557691	1
chr6	57061327	57061327	C	G	exonic	RAB23	.	nonsynonymous SNV	RAB23:NM_001278666:exon4:c.G319C:p.V107L,RAB23:NM_001278667:exon4:c.G319C:p.V107L,RAB23:NM_001278668:exon4:c.G319C:p.V107L,RAB23:NM_016277:exon4:c.G319C:p.V107L,RAB23:NM_183227:exon4:c.G319C:p.V107L	.	.	3e-06	D	P	28.7	D	0	1	0.000557691	1
chr6	70071117	70071117	A	G	exonic	ADGRB3	.	nonsynonymous SNV	ADGRB3:NM_001704:exon29:c.A3952G:p.N1318D	.	.	3e-06	D	B	22	D	0	1	0.000557691	1
chr6	70966506	70966506	C	T	exonic	COL9A1	.	nonsynonymous SNV	COL9A1:NM_078485:exon15:c.G739A:p.G247S,COL9A1:NM_001851:exon21:c.G1468A:p.G490S	.	.	3e-06	D	D	34	D	0	1	0.000557691	1
chr6	72892325	72892325	C	T	exonic	RIMS1	.	nonsynonymous SNV	RIMS1:NM_014989:exon6:c.C1151T:p.A384V	.	.	3e-06	T	B	19.28	D	0	1	0.000557691	1
chr6	72892460	72892460	C	G	exonic	RIMS1	.	nonsynonymous SNV	RIMS1:NM_014989:exon6:c.C1286G:p.S429W	.	.	3e-06	D	P	31	D	0	1	0.000557691	1
chr6	72984129	72984129	A	G	exonic	RIMS1	.	nonsynonymous SNV	RIMS1:NM_001350435:exon15:c.A1640G:p.N547S,RIMS1:NM_001350415:exon16:c.A1703G:p.N568S,RIMS1:NM_001350433:exon16:c.A1706G:p.N569S,RIMS1:NM_001350445:exon16:c.A1703G:p.N568S,RIMS1:NM_001350437:exon17:c.A1634G:p.N545S,RIMS1:NM_014989:exon23:c.A3476G:p.N1159S	.	.	3e-06	T	B	14.64	D	0	1	0.000557691	1
chr6	74116092	74116092	G	-	exonic	DDX43	.	frameshift deletion	DDX43:NM_018665:exon7:c.813delG:p.A272Hfs*9	.	.	3e-06	.	.	.	.	0	1	0.000557691	1
chr6	76617357	76617357	G	A	exonic	MYO6	.	nonsynonymous SNV	MYO6:NM_001300899:exon29:c.G3143A:p.G1048D,MYO6:NM_004999:exon31:c.G3212A:p.G1071D	.	.	3e-06	T	B	20.8	D	0	1	0.000557691	1
chr6	83732278	83732278	G	A	exonic	UBE3D	.	nonsynonymous SNV	UBE3D:NM_001350603:exon6:c.C179T:p.S60F,UBE3D:NM_001304437:exon7:c.C644T:p.S215F,UBE3D:NM_198920:exon7:c.C740T:p.S247F,UBE3D:NM_001350602:exon8:c.C644T:p.S215F,UBE3D:NM_001350604:exon8:c.C179T:p.S60F	.	.	3e-06	D	P	23	D	0	1	0.000557691	1
chr6	83845595	83845595	A	G	exonic	DOPEY1	.	nonsynonymous SNV	DOPEY1:NM_001199942:exon20:c.A3101G:p.N1034S,DOPEY1:NM_015018:exon20:c.A3128G:p.N1043S	.	.	3e-06	T	B	0.003	D	0	1	0.000557691	1
chr6	84862594	84862597	TCTC	-	exonic	CEP162	.	frameshift deletion	CEP162:NM_001286206:exon23:c.3068_3071del:p.R1023Kfs*18,CEP162:NM_014895:exon23:c.3296_3299del:p.R1099Kfs*18	.	.	3e-06	.	.	.	.	0	1	0.000557691	1
chr6	84862738	84862738	A	C	exonic	CEP162	.	nonsynonymous SNV	CEP162:NM_001286206:exon23:c.T2927G:p.L976R,CEP162:NM_014895:exon23:c.T3155G:p.L1052R	.	.	3e-06	T	D	25.2	D	0	1	0.000557691	1
chr6	90382315	90382315	A	C	exonic	MDN1	.	nonsynonymous SNV	MDN1:NM_014611:exon81:c.T13581G:p.N4527K	.	.	3e-06	T	B	0.075	N	0	1	0.000557691	1
chr6	90660182	90660184	GAG	-	exonic	BACH2	.	nonframeshift deletion	BACH2:NM_001170794:exon5:c.1641_1643del:p.S548Pfs*294,BACH2:NM_021813:exon7:c.1641_1643del:p.S548Pfs*294	.	.	3e-06	.	.	.	.	0	1	0.000557691	1
chr6	97052738	97052738	C	G	exonic	FHL5	.	nonsynonymous SNV	FHL5:NM_001170807:exon3:c.C272G:p.T91R,FHL5:NM_001322466:exon3:c.C272G:p.T91R,FHL5:NM_001322467:exon4:c.C272G:p.T91R,FHL5:NM_020482:exon4:c.C272G:p.T91R	.	.	3e-06	D	P	25.4	D	0	1	0.000557691	1
chr6	100390843	100390843	G	T	exonic	MCHR2	.	nonsynonymous SNV	MCHR2:NM_001040179:exon4:c.C569A:p.S190Y,MCHR2:NM_032503:exon4:c.C569A:p.S190Y	.	.	3e-06	D	B	27.7	D	0	1	0.000557691	1
chr6	105406021	105406021	C	G	exonic	LIN28B	.	nonsynonymous SNV	LIN28B:NM_001004317:exon2:c.C58G:p.P20A	.	.	3e-06	T	B	0.82	D	0	1	0.000557691	1
chr6	106552814	106552814	C	T	exonic	PRDM1	.	nonsynonymous SNV	PRDM1:NM_182907:exon3:c.C377T:p.P126L,PRDM1:NM_001198:exon5:c.C779T:p.P260L	.	.	3e-06	T	B	12.31	N	0	1	0.000557691	1
chr6	109575812	109575812	G	C	exonic	C6orf183	.	nonsynonymous SNV	C6orf183:NM_001277339:exon4:c.G603C:p.R201S	.	.	3e-06	.	.	.	.	0	1	0.000557691	1
chr6	109907145	109907145	A	G	exonic	AK9	.	nonsynonymous SNV	AK9:NM_001145128:exon18:c.T1973C:p.I658T	.	.	3e-06	D	B	18	N	0	1	0.000557691	1
chr6	110300001	110300001	C	T	exonic	GPR6	.	nonsynonymous SNV	GPR6:NM_001286099:exon2:c.C23T:p.T8I	.	.	3e-06	D	B	7.907	N	0	1	0.000557691	1
chr6	110935859	110935859	G	C	exonic	CDK19	.	nonsynonymous SNV	CDK19:NM_001300960:exon12:c.C1256G:p.S419C,CDK19:NM_001300964:exon13:c.C1208G:p.S403C,CDK19:NM_015076:exon13:c.C1388G:p.S463C,CDK19:NM_001300963:exon14:c.C1208G:p.S403C	.	.	3e-06	D	P	25.8	D	0	1	0.000557691	1
chr6	111695023	111695023	C	A	exonic	REV3L	.	nonsynonymous SNV	REV3L:NM_002912:exon14:c.G4535T:p.R1512L,REV3L:NM_001286432:exon15:c.G4301T:p.R1434L,REV3L:NM_001286431:exon16:c.G4301T:p.R1434L	.	.	3e-06	D	B	21.9	N	0	1	0.000557691	1
chr6	116441883	116441883	T	C	exonic	COL10A1	.	nonsynonymous SNV	COL10A1:NM_000493:exon3:c.A1396G:p.K466E	.	.	3e-06	D	D	21.2	D	0	1	0.000557691	1
chr6	116441948	116441948	G	A	exonic	COL10A1	.	nonsynonymous SNV	COL10A1:NM_000493:exon3:c.C1331T:p.A444V	.	.	3e-06	T	B	0.058	N	0	1	0.000557691	1
chr6	116442264	116442264	G	C	exonic	COL10A1	.	nonsynonymous SNV	COL10A1:NM_000493:exon3:c.C1015G:p.P339A	.	.	3e-06	T	B	1.216	D	0	1	0.000557691	1
chr6	116833232	116833232	T	G	exonic	FAM26E	.	nonsynonymous SNV	FAM26E:NM_153711:exon1:c.T373G:p.Y125D	.	.	3e-06	D	D	27.8	D	0	1	0.000557691	1
chr6	119232814	119232814	C	A	exonic;splicing	MCM9;MCM9	NM_017696:exon6:c.1150+1G>T	nonsynonymous SNV	MCM9:NM_153255:exon7:c.G1151T:p.G384V	.	.	3e-06	D	D	28.5	D	0	1	0.000557691	1
chr6	129612843	129612843	G	T	exonic	LAMA2	.	nonsynonymous SNV	LAMA2:NM_000426:exon20:c.G2834T:p.G945V,LAMA2:NM_001079823:exon20:c.G2834T:p.G945V	.	.	3e-06	D	D	27.2	D	0	1	0.000557691	1
chr6	131197845	131197845	G	A	exonic	EPB41L2	.	nonsynonymous SNV	EPB41L2:NM_001350299:exon15:c.C2114T:p.T705I,EPB41L2:NM_001350301:exon15:c.C2114T:p.T705I	.	.	3e-06	.	.	.	.	0	1	0.000557691	1
chr6	131900338	131900338	T	G	exonic	ARG1	.	nonsynonymous SNV	ARG1:NM_000045:exon3:c.T218G:p.V73G,ARG1:NM_001244438:exon3:c.T242G:p.V81G	.	.	3e-06	D	D	27.5	D	0	1	0.000557691	1
chr6	132645108	132645108	G	A	exonic	MOXD1	.	stopgain	MOXD1:NM_015529:exon7:c.C1075T:p.Q359X	.	0	3e-06	.	.	36	D	0	1	0.000557691	1
chr6	135515503	135515503	A	C	exonic	MYB	.	nonsynonymous SNV	MYB:NM_001130172:exon8:c.A853C:p.N285H,MYB:NM_001130173:exon8:c.A853C:p.N285H,MYB:NM_001161656:exon8:c.A853C:p.N285H,MYB:NM_001161657:exon8:c.A853C:p.N285H,MYB:NM_001161658:exon8:c.A853C:p.N285H,MYB:NM_001161659:exon8:c.A853C:p.N285H,MYB:NM_005375:exon8:c.A853C:p.N285H	.	.	3e-06	T	D	23.6	D	0	1	0.000557691	1
chr6	135768148	135768148	G	A	exonic	AHI1	.	stopgain	AHI1:NM_001134830:exon11:c.C1777T:p.Q593X,AHI1:NM_001134832:exon12:c.C1777T:p.Q593X,AHI1:NM_017651:exon12:c.C1777T:p.Q593X,AHI1:NM_001134831:exon13:c.C1777T:p.Q593X,AHI1:NM_001350503:exon13:c.C1777T:p.Q593X,AHI1:NM_001350504:exon13:c.C1777T:p.Q593X	.	.	3e-06	.	.	41	D	0	1	0.000557691	1
chr6	137329871	137329871	A	G	exonic	IL20RA	.	nonsynonymous SNV	IL20RA:NM_001278723:exon4:c.T256C:p.C86R,IL20RA:NM_001278724:exon4:c.T190C:p.C64R,IL20RA:NM_001278722:exon5:c.T442C:p.C148R,IL20RA:NM_014432:exon5:c.T589C:p.C197R	.	.	3e-06	T	B	23.1	D	0	1	0.000557691	1
chr6	138893046	138893046	C	T	exonic	NHSL1	.	nonsynonymous SNV	NHSL1:NM_020464:exon1:c.G3A:p.M1I	.	.	3e-06	D	D	28.6	D	0	1	0.000557691	1
chr6	139094676	139094680	AGGGT	-	exonic	GVQW2	.	frameshift deletion	GVQW2:NM_001242740:exon1:c.8_12del:p.Y3Ffs*18	.	.	3e-06	.	.	.	.	0	1	0.000557691	1
chr6	139694306	139694306	A	T	exonic	CITED2	.	nonsynonymous SNV	CITED2:NM_001168388:exon2:c.T776A:p.F259Y,CITED2:NM_001168389:exon2:c.T791A:p.F264Y,CITED2:NM_006079:exon2:c.T776A:p.F259Y	.	.	3e-06	D	D	25.6	D	0	1	0.000557691	1
chr6	143093918	143093918	G	A	exonic	HIVEP2	.	nonsynonymous SNV	HIVEP2:NM_006734:exon5:c.C1958T:p.T653I	.	.	3e-06	T	B	12.18	D	0	1	0.000557691	1
chr6	144263282	144263282	G	A	exonic	PLAGL1	.	nonsynonymous SNV	PLAGL1:NM_001317157:exon3:c.C671T:p.T224I,PLAGL1:NM_001317158:exon3:c.C515T:p.T172I,PLAGL1:NM_001289038:exon4:c.C515T:p.T172I,PLAGL1:NM_001289047:exon4:c.C671T:p.T224I,PLAGL1:NM_001317156:exon4:c.C671T:p.T224I,PLAGL1:NM_001289037:exon5:c.C515T:p.T172I,PLAGL1:NM_001289039:exon5:c.C515T:p.T172I,PLAGL1:NM_001289042:exon5:c.C671T:p.T224I,PLAGL1:NM_001080955:exon6:c.C515T:p.T172I,PLAGL1:NM_001080956:e…	.	.	3e-06	T	B	4.895	N	0	1	0.000557691	1
chr6	144780063	144780063	C	G	exonic	UTRN	.	nonsynonymous SNV	UTRN:NM_007124:exon19:c.C2442G:p.I814M	.	.	3e-06	D	B	13.69	N	0	1	0.000557691	1
chr6	149700393	149700393	G	T	exonic	TAB2	.	nonsynonymous SNV	TAB2:NM_001292034:exon3:c.G1342T:p.A448S,TAB2:NM_001292035:exon3:c.G1246T:p.A416S,TAB2:NM_015093:exon5:c.G1342T:p.A448S	.	.	3e-06	T	B	13.9	D	0	1	0.000557691	1
chr6	149772522	149772522	T	C	exonic	ZC3H12D	.	nonsynonymous SNV	ZC3H12D:NM_207360:exon6:c.A881G:p.K294R	.	.	3e-06	T	B	11.7	D	0	1	0.000557691	1
chr6	151670396	151670396	T	G	exonic	AKAP12	.	nonsynonymous SNV	AKAP12:NM_144497:exon2:c.T576G:p.S192R,AKAP12:NM_005100:exon4:c.T870G:p.S290R	.	.	3e-06	D	B	16.92	N	0	1	0.000557691	1
chr6	151748696	151748696	G	C	exonic	RMND1	.	nonsynonymous SNV	RMND1:NM_001271937:exon5:c.C241G:p.L81V,RMND1:NM_017909:exon6:c.C751G:p.L251V	.	.	3e-06	D	P	22.9	D	0	1	0.000557691	1
chr6	151789644	151789644	A	G	exonic	ARMT1	.	nonsynonymous SNV	ARMT1:NM_001286562:exon4:c.A368G:p.K123R,ARMT1:NM_024573:exon5:c.A725G:p.K242R	.	.	3e-06	T	B	1.768	N	0	1	0.000557691	1
chr6	152688399	152688399	G	T	exonic	SYNE1	.	nonsynonymous SNV	SYNE1:NM_033071:exon62:c.C9947A:p.P3316Q,SYNE1:NM_182961:exon62:c.C9926A:p.P3309Q	.	.	3e-06	D	D	27.5	D	0	1	0.000557691	1
chr6	159457304	159457304	C	T	exonic	TAGAP	.	nonsynonymous SNV	TAGAP:NM_001278733:exon6:c.G1562A:p.G521E,TAGAP:NM_152133:exon9:c.G1217A:p.G406E,TAGAP:NM_054114:exon10:c.G1751A:p.G584E	.	.	3e-06	T	B	0.079	N	0	1	0.000557691	1
chr6	160481680	160481680	C	T	exonic	IGF2R	.	stopgain	IGF2R:NM_000876:exon23:c.C3193T:p.R1065X	.	.	3e-06	.	.	41	D	0	1	0.000557691	1
chr6	160560687	160560687	T	G	exonic	SLC22A1	.	nonsynonymous SNV	SLC22A1:NM_003057:exon7:c.T1064G:p.F355C,SLC22A1:NM_153187:exon7:c.T1064G:p.F355C	.	.	3e-06	D	D	25.7	D	0	1	0.000557691	1
chr6	161143457	161143457	C	T	exonic	PLG	.	nonsynonymous SNV	PLG:NM_000301:exon10:c.C1114T:p.P372S	.	.	3e-06	T	B	17.96	D	0	1	0.000557691	1
chr6	161527605	161527605	G	A	exonic	MAP3K4	.	nonsynonymous SNV	MAP3K4:NM_006724:exon19:c.G3766A:p.E1256K,MAP3K4:NM_001301072:exon20:c.G3904A:p.E1302K,MAP3K4:NM_005922:exon20:c.G3916A:p.E1306K,MAP3K4:NM_001291958:exon21:c.G2275A:p.E759K	.	.	3e-06	T	B	23.3	D	0	1	0.000557691	1
chr6	167344547	167344547	G	C	exonic	RNASET2	.	nonsynonymous SNV	RNASET2:NM_003730:exon8:c.C552G:p.C184W	.	.	3e-06	D	D	24.5	D	0	1	0.000557691	1
chr6	170181543	170181543	T	-	exonic	ERMARD	.	frameshift deletion	ERMARD:NM_001278532:exon17:c.1593delT:p.F532Lfs*8,ERMARD:NM_001278533:exon17:c.1752delT:p.F585Lfs*8,ERMARD:NM_001278531:exon18:c.1830delT:p.F611Lfs*8,ERMARD:NM_018341:exon18:c.1971delT:p.F658Lfs*8	.	.	3e-06	.	.	.	.	0	1	0.000557691	1
chr6	170697577	170697577	A	G	exonic	FAM120B	.	nonsynonymous SNV	FAM120B:NM_001286381:exon5:c.A482G:p.Q161R,FAM120B:NM_001286379:exon7:c.A2522G:p.Q841R,FAM120B:NM_001286380:exon7:c.A2555G:p.Q852R,FAM120B:NM_032448:exon7:c.A2486G:p.Q829R	.	.	3e-06	T	B	13.72	D	0	1	0.000557691	1
chr5	140745	140745	C	G	exonic	PLEKHG4B	.	nonsynonymous SNV	PLEKHG4B:NM_052909:exon3:c.C1391G:p.S464C	.	.	3e-06	T	B	7.651	N	0	1	0.000557691	1
chr5	271910	271910	G	C	exonic	PDCD6	.	nonsynonymous SNV	PDCD6:NM_001267556:exon1:c.G75C:p.Q25H,PDCD6:NM_001267557:exon1:c.G75C:p.Q25H,PDCD6:NM_001267559:exon1:c.G75C:p.Q25H,PDCD6:NM_013232:exon1:c.G75C:p.Q25H	.	.	3e-06	D	D	21	N	0	1	0.000557691	1
chr5	1089128	1089128	G	C	exonic	SLC12A7	.	nonsynonymous SNV	SLC12A7:NM_006598:exon4:c.C458G:p.S153C	.	.	3e-06	D	B	23.4	D	0	1	0.000557691	1
chr5	1420800	1420800	T	C	exonic	SLC6A3	.	nonsynonymous SNV	SLC6A3:NM_001044:exon6:c.A811G:p.T271A	.	.	3e-06	T	P	24.4	D	0	1	0.000557691	1
chr5	1878651	1878651	G	A	exonic	IRX4	.	nonsynonymous SNV	IRX4:NM_016358:exon5:c.C992T:p.A331V,IRX4:NM_001278632:exon6:c.C992T:p.A331V,IRX4:NM_001278634:exon6:c.C992T:p.A331V,IRX4:NM_001278633:exon7:c.C1070T:p.A357V,IRX4:NM_001278635:exon7:c.C1070T:p.A357V	.	.	3e-06	T	B	7.241	N	0	1	0.000557691	1
chr5	2748557	2748557	T	C	exonic	IRX2	.	nonsynonymous SNV	IRX2:NM_001134222:exon3:c.A1265G:p.H422R,IRX2:NM_033267:exon3:c.A1265G:p.H422R	.	0	3e-06	D	B	0.268	N	0	1	0.000557691	1
chr5	5200382	5200382	G	A	exonic	ADAMTS16	.	nonsynonymous SNV	ADAMTS16:NM_139056:exon9:c.G1451A:p.S484N	.	.	3e-06	T	B	16.79	D	0	1	0.000557691	1
chr5	5232511	5232511	G	A	exonic	ADAMTS16	.	nonsynonymous SNV	ADAMTS16:NM_139056:exon12:c.G1732A:p.G578S	.	.	3e-06	D	B	33	D	0	1	0.000557691	1
chr5	5462200	5462200	T	G	exonic	ICE1	.	nonsynonymous SNV	ICE1:NM_015325:exon13:c.T2753G:p.V918G	.	.	3e-06	D	B	22.1	N	0	1	0.000557691	1
chr5	6616874	6616874	T	A	exonic	NSUN2	.	nonsynonymous SNV	NSUN2:NM_001193455:exon8:c.A882T:p.E294D,NSUN2:NM_017755:exon9:c.A987T:p.E329D	.	.	3e-06	D	D	24.9	D	0	1	0.000557691	1
chr5	7867935	7867935	C	T	exonic	FASTKD3	.	nonsynonymous SNV	FASTKD3:NM_024091:exon2:c.G262A:p.D88N	.	.	3e-06	T	B	9.498	N	0	1	0.000557691	1
chr5	10564749	10564749	C	G	exonic	ANKRD33B	.	nonsynonymous SNV	ANKRD33B:NM_001164440:exon1:c.C170G:p.S57C	.	.	3e-06	D	.	28.6	D	0	1	0.000557691	1
chr5	11098847	11098847	C	A	exonic	CTNND2	.	nonsynonymous SNV	CTNND2:NM_001288716:exon12:c.G1466T:p.G489V,CTNND2:NM_001288715:exon14:c.G2204T:p.G735V,CTNND2:NM_001288717:exon14:c.G1178T:p.G393V,CTNND2:NM_001332:exon15:c.G2477T:p.G826V	.	.	3e-06	T	D	27	D	0	1	0.000557691	1
chr5	13716753	13716753	T	C	exonic	DNAH5	.	nonsynonymous SNV	DNAH5:NM_001369:exon74:c.A12752G:p.Y4251C	.	.	3e-06	D	D	25.6	D	0	1	0.000557691	1
chr5	16463293	16463293	T	C	exonic	ZNF622	.	nonsynonymous SNV	ZNF622:NM_033414:exon3:c.A973G:p.M325V	.	.	3e-06	D	D	25.3	D	0	1	0.000557691	1
chr5	16783512	16783512	A	T	exonic	MYO10	.	nonsynonymous SNV	MYO10:NM_012334:exon5:c.T534A:p.S178R	.	.	3e-06	D	P	25	D	0	1	0.000557691	1
chr5	24488125	24488125	T	C	exonic	CDH10	.	nonsynonymous SNV	CDH10:NM_001317222:exon11:c.A232G:p.I78V,CDH10:NM_001317224:exon11:c.A2008G:p.I670V,CDH10:NM_006727:exon12:c.A2014G:p.I672V	.	.	3e-06	T	D	24.3	D	0	1	0.000557691	1
chr5	31541069	31541069	T	A	exonic	C5orf22	.	nonsynonymous SNV	C5orf22:NM_018356:exon5:c.T821A:p.I274N	.	.	3e-06	D	P	26.4	D	0	1	0.000557691	1
chr5	32098623	32098623	C	A	exonic	PDZD2	.	nonsynonymous SNV	PDZD2:NM_178140:exon23:c.C8101A:p.L2701I	.	.	3e-06	D	B	25.7	D	0	1	0.000557691	1
chr5	35654810	35654810	A	G	exonic	SPEF2	.	nonsynonymous SNV	SPEF2:NM_024867:exon7:c.A960G:p.I320M,SPEF2:NM_144722:exon7:c.A960G:p.I320M	.	.	3e-06	T	B	22.8	D	0	1	0.000557691	1
chr5	36225699	36225699	T	C	exonic	NADK2	.	nonsynonymous SNV	NADK2:NM_001085411:exon4:c.A505G:p.S169G,NADK2:NM_001287340:exon4:c.A16G:p.S6G,NADK2:NM_001287341:exon4:c.A16G:p.S6G,NADK2:NM_153013:exon4:c.A16G:p.S6G	.	.	3e-06	T	P	24	D	0	1	0.000557691	1
chr5	37206390	37206390	A	G	exonic	C5orf42	.	nonsynonymous SNV	C5orf42:NM_023073:exon17:c.T3058C:p.W1020R	.	.	3e-06	D	D	27.4	D	0	1	0.000557691	1
chr5	40681858	40681858	C	T	exonic	PTGER4	.	nonsynonymous SNV	PTGER4:NM_000958:exon2:c.C763T:p.R255W	.	.	3e-06	D	D	34	D	0	1	0.000557691	1
chr5	41161946	41161946	C	A	exonic	C6	.	nonsynonymous SNV	C6:NM_000065:exon10:c.G1307T:p.G436V,C6:NM_001115131:exon10:c.G1307T:p.G436V	.	.	3e-06	D	P	27.9	D	0	1	0.000557691	1
chr5	43556934	43556934	G	C	exonic	PAIP1	.	nonsynonymous SNV	PAIP1:NM_006451:exon1:c.C15G:p.F5L,PAIP1:NM_182789:exon1:c.C15G:p.F5L	.	.	3e-06	D	D	23.9	N	0	1	0.000557691	1
chr5	53839069	53839069	A	G	exonic	SNX18	.	nonsynonymous SNV	SNX18:NM_001102575:exon2:c.A1682G:p.Q561R	.	.	3e-06	T	B	14.56	D	0	1	0.000557691	1
chr5	54578958	54578958	C	T	exonic	DHX29	.	nonsynonymous SNV	DHX29:NM_001345965:exon11:c.G43A:p.E15K	.	.	3e-06	.	.	.	.	0	1	0.000557691	1
chr5	55398381	55398381	G	A	exonic	ANKRD55	.	nonsynonymous SNV	ANKRD55:NM_024669:exon11:c.C1663T:p.H555Y	.	.	3e-06	D	B	19.46	D	0	1	0.000557691	1
chr5	56111486	56111486	G	A	exonic	MAP3K1	.	nonsynonymous SNV	MAP3K1:NM_005921:exon1:c.G86A:p.G29E	.	.	3e-06	D	B	24.1	N	0	1	0.000557691	1
chr5	56209769	56209769	T	C	exonic	SETD9	.	nonsynonymous SNV	SETD9:NM_001171990:exon4:c.T659C:p.I220T,SETD9:NM_001323018:exon4:c.T581C:p.I194T,SETD9:NM_001323019:exon4:c.T659C:p.I220T,SETD9:NM_001323020:exon4:c.T581C:p.I194T,SETD9:NM_001323022:exon4:c.T203C:p.I68T,SETD9:NM_153706:exon4:c.T659C:p.I220T	.	.	3e-06	T	B	10.71	N	0	1	0.000557691	1
chr5	59284319	59284319	T	G	exonic	PDE4D	.	nonsynonymous SNV	PDE4D:NM_001165899:exon3:c.A268C:p.S90R,PDE4D:NM_001349241:exon4:c.A238C:p.S80R	.	.	3e-06	T	B	14.07	D	0	1	0.000557691	1
chr5	59899258	59899258	G	T	exonic	DEPDC1B	.	nonsynonymous SNV	DEPDC1B:NM_001145208:exon9:c.C1202A:p.T401N,DEPDC1B:NM_018369:exon9:c.C1202A:p.T401N	.	0	3e-06	T	B	15.95	D	0	1	0.000557691	1
chr5	65364771	65364771	A	G	exonic	ERBIN	.	nonsynonymous SNV	ERBIN:NM_001253699:exon22:c.A3700G:p.R1234G	.	.	3e-06	D	B	20.3	D	0	1	0.000557691	1
chr5	66460961	66460961	G	-	exonic	MAST4	.	frameshift deletion	MAST4:NM_001290227:exon26:c.5171delG:p.R1724Pfs*91,MAST4:NM_001297651:exon26:c.5372delG:p.R1791Pfs*91,MAST4:NM_001290226:exon27:c.5336delG:p.R1779Pfs*91,MAST4:NM_015183:exon28:c.5387delG:p.R1796Pfs*91,MAST4:NM_001164664:exon29:c.5954delG:p.R1985Pfs*91	.	.	3e-06	.	.	.	.	0	1	0.000557691	1
chr5	71490104	71490104	C	G	exonic	MAP1B	.	nonsynonymous SNV	MAP1B:NM_001324255:exon4:c.C544G:p.L182V,MAP1B:NM_005909:exon5:c.C922G:p.L308V	.	.	3e-06	D	D	22.7	D	0	1	0.000557691	1
chr5	72743940	72743940	G	A	exonic	FOXD1	.	unknown	UNKNOWN	.	.	3e-06	.	B	21.7	N	0	1	0.000557691	1
chr5	74021509	74021509	A	G	exonic	GFM2	.	nonsynonymous SNV	GFM2:NM_170691:exon18:c.T1843C:p.S615P,GFM2:NM_032380:exon19:c.T1984C:p.S662P,GFM2:NM_001281302:exon20:c.T2080C:p.S694P	.	.	3e-06	T	P	27.4	D	0	1	0.000557691	1
chr5	75490742	75490742	A	C	splicing	SV2C	NM_014979:exon3:c.581-2A>C;NM_001297716:exon3:c.581-2A>C	.	.	.	.	3e-06	.	.	24.5	D	0	1	0.000557691	1
chr5	76708038	76708038	T	G	exonic	PDE8B	.	nonsynonymous SNV	PDE8B:NM_001029851:exon13:c.T1399G:p.L467V,PDE8B:NM_001029852:exon15:c.T1525G:p.L509V,PDE8B:NM_001029853:exon15:c.T1630G:p.L544V,PDE8B:NM_001029854:exon15:c.T1549G:p.L517V,PDE8B:NM_001349748:exon16:c.T1687G:p.L563V,PDE8B:NM_001349751:exon16:c.T1687G:p.L563V,PDE8B:NM_001349752:exon16:c.T1384G:p.L462V,PDE8B:NM_003719:exon16:c.T1690G:p.L564V,PDE8B:NM_001349749:exon17:c.T1753G:p.L585V,PDE8B:NM_001349…	.	.	3e-06	D	D	17.34	N	0	1	0.000557691	1
chr5	77437080	77437080	T	C	exonic	AP3B1	.	nonsynonymous SNV	AP3B1:NM_001271769:exon15:c.A1390G:p.I464V,AP3B1:NM_003664:exon15:c.A1537G:p.I513V	.	.	3e-06	T	B	20.5	D	0	1	0.000557691	1
chr5	79783945	79783945	G	A	exonic	FAM151B	.	nonsynonymous SNV	FAM151B:NM_205548:exon1:c.G3A:p.M1I	.	.	3e-06	D	P	22.4	D	0	1	0.000557691	1
chr5	79950560	79950560	A	T	exonic	MSH3	.	nonsynonymous SNV	MSH3:NM_002439:exon1:c.A14T:p.K5M	.	.	3e-06	D	D	27.6	N	0	1	0.000557691	1
chr5	80388632	80388632	A	G	exonic	RASGRF2	.	nonsynonymous SNV	RASGRF2:NM_006909:exon10:c.A1403G:p.Q468R	.	.	3e-06	D	B	23.5	D	0	1	0.000557691	1
chr5	82808019	82808019	A	C	exonic	VCAN	.	nonsynonymous SNV	VCAN:NM_001126336:exon6:c.A846C:p.E282D,VCAN:NM_001164097:exon6:c.A846C:p.E282D,VCAN:NM_001164098:exon6:c.A846C:p.E282D,VCAN:NM_004385:exon6:c.A846C:p.E282D	.	.	3e-06	D	B	10.95	N	0	1	0.000557691	1
chr5	82837997	82837997	C	T	exonic	VCAN	.	nonsynonymous SNV	VCAN:NM_001164097:exon7:c.C6214T:p.P2072S,VCAN:NM_004385:exon8:c.C9175T:p.P3059S	.	.	3e-06	T	B	5.674	N	0	1	0.000557691	1
chr5	89949661	89949661	-	GG	exonic	ADGRV1	.	frameshift insertion	ADGRV1:NM_032119:exon20:c.4270_4271insGG:p.L1425Gfs*5	.	.	3e-06	.	.	.	.	0	1	0.000557691	1
chr5	89992847	89992847	G	A	exonic	ADGRV1	.	nonsynonymous SNV	ADGRV1:NM_032119:exon34:c.G8039A:p.G2680D	.	.	3e-06	D	D	28.2	D	0	1	0.000557691	1
chr5	92956767	92956767	A	T	exonic	FAM172A	.	nonsynonymous SNV	FAM172A:NM_001163418:exon9:c.T847A:p.S283T,FAM172A:NM_001163417:exon10:c.T1039A:p.S347T,FAM172A:NM_032042:exon11:c.T1177A:p.S393T	.	.	3e-06	T	B	16.59	N	0	1	0.000557691	1
chr5	94001650	94001650	A	G	exonic	SLF1	.	nonsynonymous SNV	SLF1:NM_032290:exon12:c.A1453G:p.M485V	.	.	3e-06	D	D	22.8	D	0	1	0.000557691	1
chr5	94728548	94728548	C	-	exonic	FAM81B	.	frameshift deletion	FAM81B:NM_152548:exon2:c.175delC:p.P59Qfs*19	.	.	3e-06	.	.	.	.	0	1	0.000557691	1
chr5	99871538	99871538	G	A	exonic	FAM174A	.	nonsynonymous SNV	FAM174A:NM_198507:exon1:c.G304A:p.E102K	.	.	3e-06	T	B	24	N	0	1	0.000557691	1
chr5	102432422	102432422	G	T	exonic	GIN1	.	nonsynonymous SNV	GIN1:NM_001317954:exon6:c.C676A:p.Q226K,GIN1:NM_017676:exon7:c.C1117A:p.Q373K	.	.	3e-06	T	D	23.8	D	0	1	0.000557691	1
chr5	122717824	122717825	TC	-	exonic	CEP120	.	frameshift deletion	CEP120:NM_001166226:exon14:c.2005_2006del:p.E669Ifs*9,CEP120:NM_153223:exon15:c.2083_2084del:p.E695Ifs*9	.	.	3e-06	.	.	.	.	0	1	0.000557691	1
chr5	122923784	122923784	A	T	exonic	CSNK1G3	.	nonsynonymous SNV	CSNK1G3:NM_001270574:exon4:c.A357T:p.L119F,CSNK1G3:NM_001044723:exon6:c.A696T:p.L232F,CSNK1G3:NM_001270572:exon6:c.A696T:p.L232F,CSNK1G3:NM_001270573:exon6:c.A471T:p.L157F,CSNK1G3:NM_004384:exon6:c.A696T:p.L232F,CSNK1G3:NM_001031812:exon7:c.A696T:p.L232F	.	.	3e-06	D	D	26.5	D	0	1	0.000557691	1
chr5	128796997	128796997	G	T	exonic	ADAMTS19	.	nonsynonymous SNV	ADAMTS19:NM_133638:exon2:c.G294T:p.E98D	.	.	3e-06	T	B	8.32	N	0	1	0.000557691	1
chr5	130769133	130769133	G	A	exonic	RAPGEF6	.	nonsynonymous SNV	RAPGEF6:NM_016340:exon25:c.C3964T:p.H1322Y,RAPGEF6:NM_001164386:exon26:c.C3988T:p.H1330Y,RAPGEF6:NM_001164388:exon26:c.C3988T:p.H1330Y,RAPGEF6:NM_001164387:exon27:c.C4003T:p.H1335Y	.	.	3e-06	T	B	3.802	D	0	1	0.000557691	1
chr5	130825272	130825272	G	A	exonic	RAPGEF6	.	nonsynonymous SNV	RAPGEF6:NM_001164386:exon15:c.C1807T:p.H603Y,RAPGEF6:NM_001164387:exon15:c.C1807T:p.H603Y,RAPGEF6:NM_001164388:exon15:c.C1807T:p.H603Y,RAPGEF6:NM_001164389:exon15:c.C1807T:p.H603Y,RAPGEF6:NM_001164390:exon15:c.C1807T:p.H603Y,RAPGEF6:NM_016340:exon15:c.C1807T:p.H603Y	.	.	3e-06	D	D	28.6	D	0	1	0.000557691	1
chr5	131630535	131630535	G	A	exonic	SLC22A4	.	nonsynonymous SNV	SLC22A4:NM_003059:exon1:c.G226A:p.E76K	.	.	3e-06	T	B	14.77	D	0	1	0.000557691	1
chr5	131915133	131915133	T	C	exonic	RAD50	.	nonsynonymous SNV	RAD50:NM_005732:exon4:c.T490C:p.W164R	.	.	3e-06	D	D	24.4	D	0	1	0.000557691	1
chr5	132158821	132158821	C	T	splicing	SHROOM1	NM_001172700:exon10:c.2227-1G>A	.	.	.	.	3e-06	.	.	23.5	D	0	1	0.000557691	1
chr5	132159331	132159331	C	T	exonic	SHROOM1	.	nonsynonymous SNV	SHROOM1:NM_133456:exon5:c.G1937A:p.S646N,SHROOM1:NM_001172700:exon8:c.G1937A:p.S646N	.	.	3e-06	D	B	23.8	N	0	1	0.000557691	1
chr5	132161162	132161162	G	T	exonic	SHROOM1	.	stopgain	SHROOM1:NM_133456:exon1:c.C671A:p.S224X,SHROOM1:NM_001172700:exon4:c.C671A:p.S224X	.	0	3e-06	.	.	36	D	0	1	0.000557691	1
chr5	132232587	132232587	G	T	exonic	AFF4	.	nonsynonymous SNV	AFF4:NM_014423:exon11:c.C1735A:p.R579S	.	.	3e-06	T	D	24.1	D	0	1	0.000557691	1
chr5	133710083	133710083	G	C	exonic	UBE2B	.	nonsynonymous SNV	UBE2B:NM_003337:exon2:c.G54C:p.E18D	.	.	3e-06	T	B	18.45	D	0	1	0.000557691	1
chr5	134190763	134190763	C	T	exonic	C5orf24	.	nonsynonymous SNV	C5orf24:NM_001135586:exon2:c.C173T:p.P58L,C5orf24:NM_001300894:exon2:c.C173T:p.P58L,C5orf24:NM_152409:exon2:c.C173T:p.P58L	.	.	3e-06	D	B	19.19	D	0	1	0.000557691	1
chr5	134305635	134305635	C	G	exonic	CATSPER3	.	nonsynonymous SNV	CATSPER3:NM_178019:exon2:c.C105G:p.N35K	.	.	3e-06	T	B	0.021	N	0	1	0.000557691	1
chr5	135583222	135583222	A	G	exonic	TRPC7	.	nonsynonymous SNV	TRPC7:NM_001167576:exon5:c.T1433C:p.M478T,TRPC7:NM_001167577:exon6:c.T1598C:p.M533T,TRPC7:NM_020389:exon7:c.T1781C:p.M594T	.	.	3e-06	D	P	26.2	D	0	1	0.000557691	1
chr5	137281605	137281605	T	C	exonic	FAM13B	.	nonsynonymous SNV	FAM13B:NM_001101800:exon18:c.A2176G:p.I726V,FAM13B:NM_001101801:exon18:c.A1888G:p.I630V,FAM13B:NM_016603:exon19:c.A2260G:p.I754V	.	.	3e-06	T	D	16.24	D	0	1	0.000557691	1
chr5	137680685	137680685	C	T	exonic	FAM53C	.	nonsynonymous SNV	FAM53C:NM_001135647:exon4:c.C308T:p.P103L,FAM53C:NM_001350195:exon4:c.C278T:p.P93L,FAM53C:NM_016605:exon4:c.C308T:p.P103L	.	.	3e-06	D	B	16.61	D	0	1	0.000557691	1
chr5	138716485	138716485	A	G	splicing	SLC23A1	NM_152685:exon4:c.397+2T>C;NM_005847:exon4:c.397+2T>C	.	.	.	.	3e-06	.	.	24	D	0	1	0.000557691	1
chr5	138730518	138730518	C	T	exonic	PROB1	.	nonsynonymous SNV	PROB1:NM_001161546:exon1:c.G253A:p.G85S	.	.	3e-06	D	B	22.7	N	0	1	0.000557691	1
chr5	140023741	140023742	TT	-	exonic	TMCO6	.	frameshift deletion	TMCO6:NM_001300982:exon8:c.442_443del:p.L148Tfs*7,TMCO6:NM_001300980:exon10:c.1180_1181del:p.L394Tfs*7,TMCO6:NM_018502:exon10:c.1162_1163del:p.L388Tfs*7	.	.	3e-06	.	.	.	.	0	1	0.000557691	1
chr5	140433345	140433345	G	A	exonic	PCDHB1	.	nonsynonymous SNV	PCDHB1:NM_013340:exon1:c.G2290A:p.G764S	.	.	3e-06	T	B	15.78	N	0	1	0.000557691	1
chr5	140554487	140554487	G	T	exonic	PCDHB7	.	nonsynonymous SNV	PCDHB7:NM_018940:exon1:c.G2071T:p.A691S	.	.	3e-06	T	D	16.59	N	0	1	0.000557691	1
chr5	140554509	140554509	T	C	exonic	PCDHB7	.	nonsynonymous SNV	PCDHB7:NM_018940:exon1:c.T2093C:p.L698P	.	.	3e-06	D	D	27.2	D	0	1	0.000557691	1
chr5	140732113	140732113	T	G	exonic	PCDHGB1	.	nonsynonymous SNV	PCDHGB1:NM_018922:exon1:c.T2286G:p.N762K,PCDHGB1:NM_032095:exon1:c.T2286G:p.N762K	.	.	3e-06	T	B	12.05	N	0	1	0.000557691	1
chr5	140744450	140744450	G	A	exonic	PCDHGA5	.	nonsynonymous SNV	PCDHGA5:NM_018918:exon1:c.G553A:p.G185R,PCDHGA5:NM_032054:exon1:c.G553A:p.G185R	.	.	3e-06	T	B	6.408	N	0	1	0.000557691	1
chr5	140784269	140784269	C	T	exonic	PCDHGA9	.	nonsynonymous SNV	PCDHGA9:NM_018921:exon1:c.C1750T:p.P584S,PCDHGA9:NM_032089:exon1:c.C1750T:p.P584S	.	.	3e-06	.	B	21.3	N	0	1	0.000557691	1
chr5	140866476	140866476	C	T	exonic	PCDHGC4	.	nonsynonymous SNV	PCDHGC4:NM_018928:exon1:c.C1736T:p.A579V,PCDHGC4:NM_032406:exon1:c.C1736T:p.A579V	.	.	3e-06	T	B	14.09	N	0	1	0.000557691	1
chr5	140869718	140869718	T	C	exonic	PCDHGC5	.	nonsynonymous SNV	PCDHGC5:NM_018929:exon1:c.T911C:p.V304A,PCDHGC5:NM_032407:exon1:c.T911C:p.V304A	.	.	3e-06	D	P	14.85	D	0	1	0.000557691	1
chr5	140905609	140905609	A	C	exonic	DIAPH1	.	nonsynonymous SNV	DIAPH1:NM_001079812:exon25:c.T3543G:p.N1181K,DIAPH1:NM_001314007:exon26:c.T3570G:p.N1190K,DIAPH1:NM_005219:exon26:c.T3570G:p.N1190K	.	.	3e-06	T	D	22.1	D	0	1	0.000557691	1
chr5	140958731	140958731	C	T	exonic	DIAPH1	.	nonsynonymous SNV	DIAPH1:NM_001079812:exon8:c.G830A:p.R277K,DIAPH1:NM_001314007:exon9:c.G857A:p.R286K,DIAPH1:NM_005219:exon9:c.G857A:p.R286K	.	.	3e-06	T	P	21.5	D	0	1	0.000557691	1
chr5	141337166	141337166	C	T	exonic	PCDH12	.	nonsynonymous SNV	PCDH12:NM_016580:exon1:c.G251A:p.G84D	.	.	3e-06	D	D	25.2	D	0	1	0.000557691	1
chr5	141353173	141353173	A	C	exonic	RNF14	.	nonsynonymous SNV	RNF14:NM_183399:exon2:c.A20C:p.E7A,RNF14:NM_183400:exon2:c.A20C:p.E7A,RNF14:NM_001201365:exon3:c.A20C:p.E7A,RNF14:NM_004290:exon3:c.A20C:p.E7A,RNF14:NM_183401:exon3:c.A20C:p.E7A	.	.	3e-06	D	P	27.3	D	0	1	0.000557691	1
chr5	142526846	142526846	A	G	exonic	ARHGAP26	.	nonsynonymous SNV	ARHGAP26:NM_001135608:exon20:c.A1888G:p.N630D,ARHGAP26:NM_001349547:exon20:c.A1780G:p.N594D,ARHGAP26:NM_015071:exon20:c.A1888G:p.N630D	.	.	3e-06	T	B	17.79	D	0	1	0.000557691	1
chr5	142601974	142601974	C	T	exonic	ARHGAP26	.	nonsynonymous SNV	ARHGAP26:NM_001349547:exon22:c.C2024T:p.T675I,ARHGAP26:NM_001135608:exon23:c.C2243T:p.T748I,ARHGAP26:NM_015071:exon23:c.C2408T:p.T803I	.	.	3e-06	T	P	26.4	D	0	1	0.000557691	1
chr5	147466025	147466025	T	G	exonic	SPINK5	.	nonsynonymous SNV	SPINK5:NM_001127698:exon5:c.T340G:p.Y114D,SPINK5:NM_001127699:exon5:c.T340G:p.Y114D,SPINK5:NM_006846:exon5:c.T340G:p.Y114D	.	.	3e-06	T	B	0.064	N	0	1	0.000557691	1
chr5	148389857	148389857	C	-	exonic	SH3TC2	.	frameshift deletion	SH3TC2:NM_024577:exon14:c.3303delG:p.R1101Sfs*15	.	.	3e-06	.	.	.	.	0	1	0.000557691	1
chr5	148406956	148406956	A	G	exonic	SH3TC2	.	nonsynonymous SNV	SH3TC2:NM_024577:exon11:c.T2339C:p.L780P	.	.	3e-06	D	D	22.9	D	0	1	0.000557691	1
chr5	148408254	148408254	G	-	exonic	SH3TC2	.	frameshift deletion	SH3TC2:NM_024577:exon10:c.1163delC:p.P388Qfs*4	.	.	3e-06	.	.	.	.	0	1	0.000557691	1
chr5	149216135	149216135	G	A	exonic	PPARGC1B	.	nonsynonymous SNV	PPARGC1B:NM_001172698:exon7:c.G2000A:p.R667K,PPARGC1B:NM_001172699:exon7:c.G1925A:p.R642K,PPARGC1B:NM_133263:exon8:c.G2117A:p.R706K	.	.	3e-06	T	P	14.32	D	0	1	0.000557691	1
chr5	149998039	149998039	C	T	exonic	SYNPO	.	nonsynonymous SNV	SYNPO:NM_001166208:exon2:c.C110T:p.A37V,SYNPO:NM_001166209:exon2:c.C110T:p.A37V	.	.	3e-06	D	B	23.3	N	0	1	0.000557691	1
chr5	150505976	150505976	A	G	exonic	ANXA6	.	nonsynonymous SNV	ANXA6:NM_001193544:exon13:c.T947C:p.V316A,ANXA6:NM_001155:exon14:c.T1043C:p.V348A	.	.	3e-06	T	B	12.44	D	0	1	0.000557691	1
chr5	150844139	150844139	A	G	exonic	SLC36A1	.	nonsynonymous SNV	SLC36A1:NM_001308150:exon4:c.A299G:p.K100R,SLC36A1:NM_001308151:exon4:c.A299G:p.K100R,SLC36A1:NM_078483:exon4:c.A299G:p.K100R,SLC36A1:NM_001349740:exon5:c.A215G:p.K72R	.	.	3e-06	T	B	14.82	D	0	1	0.000557691	1
chr5	150885611	150885611	C	T	exonic	FAT2	.	nonsynonymous SNV	FAT2:NM_001447:exon23:c.G12565A:p.E4189K	.	.	3e-06	T	B	21.9	D	0	1	0.000557691	1
chr5	154254962	154254962	T	C	exonic	CNOT8	.	nonsynonymous SNV	CNOT8:NM_001301083:exon5:c.T524C:p.M175T,CNOT8:NM_001301086:exon5:c.T350C:p.M117T,CNOT8:NM_001301074:exon6:c.T680C:p.M227T,CNOT8:NM_001301075:exon6:c.T524C:p.M175T,CNOT8:NM_001301080:exon6:c.T524C:p.M175T,CNOT8:NM_001301082:exon6:c.T524C:p.M175T,CNOT8:NM_001301073:exon7:c.T842C:p.M281T,CNOT8:NM_001301077:exon7:c.T524C:p.M175T,CNOT8:NM_004779:exon7:c.T842C:p.M281T	.	.	3e-06	T	B	5.171	D	0	1	0.000557691	1
chr5	154317680	154317680	G	C	exonic	GEMIN5	.	nonsynonymous SNV	GEMIN5:NM_001252156:exon1:c.C14G:p.P5R,GEMIN5:NM_015465:exon1:c.C14G:p.P5R	.	.	3e-06	D	B	27.6	D	0	1	0.000557691	1
chr5	156378576	156378576	G	C	exonic	TIMD4	.	nonsynonymous SNV	TIMD4:NM_001146726:exon3:c.C626G:p.A209G,TIMD4:NM_138379:exon3:c.C626G:p.A209G	.	.	3e-06	T	B	9.618	N	0	1	0.000557691	1
chr5	156476093	156476093	A	G	exonic	HAVCR1	.	nonsynonymous SNV	HAVCR1:NM_012206:exon4:c.T737C:p.I246T,HAVCR1:NM_001173393:exon5:c.T737C:p.I246T,HAVCR1:NM_001308156:exon5:c.T737C:p.I246T	.	.	3e-06	T	B	0.001	N	0	1	0.000557691	1
chr5	157078347	157078347	G	T	exonic	SOX30	.	nonsynonymous SNV	SOX30:NM_007017:exon1:c.C740A:p.T247K,SOX30:NM_178424:exon1:c.C740A:p.T247K	.	.	3e-06	D	B	22.9	D	0	1	0.000557691	1
chr5	159545816	159545816	T	G	exonic	PWWP2A	.	nonsynonymous SNV	PWWP2A:NM_001130864:exon1:c.A580C:p.K194Q,PWWP2A:NM_001267035:exon1:c.A580C:p.K194Q,PWWP2A:NM_052927:exon1:c.A580C:p.K194Q	.	.	3e-06	D	B	9.634	D	0	1	0.000557691	1
chr5	167675343	167675343	A	C	exonic	TENM2	.	nonsynonymous SNV	TENM2:NM_001080428:exon23:c.A6682C:p.S2228R,TENM2:NM_001122679:exon27:c.A7372C:p.S2458R	.	.	3e-06	D	D	26.1	D	0	1	0.000557691	1
chr5	171217989	171217989	C	A	exonic	SMIM23	.	nonsynonymous SNV	SMIM23:NM_001289970:exon4:c.C416A:p.S139Y	.	.	3e-06	T	.	2.061	N	0	1	0.000557691	1
chr5	171766181	171766181	C	T	exonic	SH3PXD2B	.	nonsynonymous SNV	SH3PXD2B:NM_001017995:exon13:c.G1928A:p.R643K	.	.	3e-06	T	D	23.9	D	0	1	0.000557691	1
chr5	171785776	171785776	C	T	splicing	SH3PXD2B	NM_001308175:exon8:c.667+1G>A;NM_001017995:exon8:c.667+1G>A	.	.	.	.	3e-06	.	.	27.4	D	0	1	0.000557691	1
chr5	174869171	174869171	T	C	exonic	DRD1	.	nonsynonymous SNV	DRD1:NM_000794:exon2:c.A932G:p.N311S	.	.	3e-06	T	B	2.239	D	0	1	0.000557691	1
chr5	176334117	176334117	G	A	exonic	UIMC1	.	nonsynonymous SNV	UIMC1:NM_001199298:exon13:c.C1910T:p.S637L,UIMC1:NM_001317961:exon13:c.C1412T:p.S471L,UIMC1:NM_016290:exon13:c.C1910T:p.S637L,UIMC1:NM_001199297:exon14:c.C1910T:p.S637L	.	.	3e-06	D	B	22.7	D	0	1	0.000557691	1
chr5	176449899	176449899	G	T	exonic	ZNF346	.	nonsynonymous SNV	ZNF346:NM_001308213:exon1:c.G160T:p.V54L,ZNF346:NM_001308214:exon1:c.G160T:p.V54L,ZNF346:NM_001308215:exon1:c.G160T:p.V54L,ZNF346:NM_001308216:exon1:c.G160T:p.V54L,ZNF346:NM_001308218:exon1:c.G160T:p.V54L,ZNF346:NM_001308219:exon1:c.G160T:p.V54L,ZNF346:NM_001308221:exon1:c.G160T:p.V54L,ZNF346:NM_001308223:exon1:c.G160T:p.V54L,ZNF346:NM_012279:exon1:c.G160T:p.V54L	.	.	3e-06	D	B	23.8	D	0	1	0.000557691	1
chr5	178421897	178421897	G	T	exonic	GRM6	.	nonsynonymous SNV	GRM6:NM_000843:exon1:c.C49A:p.P17T	.	0	3e-06	T	B	11.93	N	0	1	0.000557691	1
chr5	178548719	178548719	C	T	exonic	ADAMTS2	.	nonsynonymous SNV	ADAMTS2:NM_014244:exon21:c.G3121A:p.V1041I	.	0	3e-06	T	B	10.15	D	0	1	0.000557691	1
chr5	180051035	180051035	A	G	exonic	FLT4	.	nonsynonymous SNV	FLT4:NM_002020:exon11:c.T1448C:p.M483T,FLT4:NM_182925:exon11:c.T1448C:p.M483T	.	.	3e-06	T	B	9.473	D	0	1	0.000557691	1
chr5	180052980	180052980	C	T	exonic	FLT4	.	nonsynonymous SNV	FLT4:NM_002020:exon10:c.G1310A:p.R437H,FLT4:NM_182925:exon10:c.G1310A:p.R437H	.	.	3e-06	T	P	22.7	D	0	1	0.000557691	1
chr5	180277107	180277107	C	A	exonic	ZFP62	.	nonsynonymous SNV	ZFP62:NM_001172638:exon2:c.G1388T:p.G463V,ZFP62:NM_152283:exon3:c.G1289T:p.G430V	.	.	3e-06	T	B	23.7	D	0	1	0.000557691	1
chr4	907447	907447	G	A	exonic	GAK	.	nonsynonymous SNV	GAK:NM_005255:exon2:c.C155T:p.A52V	.	.	3e-06	D	D	29.2	D	0	1	0.000557691	1
chr4	961766	961766	C	G	exonic	DGKQ	.	nonsynonymous SNV	DGKQ:NM_001347:exon6:c.G713C:p.R238P	.	0	3e-06	T	D	20.1	D	0	1	0.000557691	1
chr4	996259	996259	T	A	exonic	IDUA	.	nonsynonymous SNV	IDUA:NM_000203:exon8:c.T1175A:p.L392Q	.	.	3e-06	D	D	31	D	0	1	0.000557691	1
chr4	1369896	1369896	C	T	exonic	UVSSA	.	nonsynonymous SNV	UVSSA:NM_001317934:exon10:c.C1508T:p.P503L,UVSSA:NM_001317935:exon10:c.C1508T:p.P503L,UVSSA:NM_020894:exon10:c.C1508T:p.P503L	.	0	3e-06	D	D	27.6	D	0	1	0.000557691	1
chr4	1713659	1713659	A	G	exonic	SLBP	.	nonsynonymous SNV	SLBP:NM_001306074:exon2:c.T118C:p.W40R,SLBP:NM_006527:exon2:c.T118C:p.W40R	.	0	3e-06	T	B	0.001	N	0	1	0.000557691	1
chr4	1987552	1987552	A	C	exonic	NELFA	.	nonsynonymous SNV	NELFA:NM_005663:exon7:c.T908G:p.V303G	.	.	3e-06	D	P	11.25	D	0	1	0.000557691	1
chr4	2306377	2306377	A	G	exonic	ZFYVE28	.	nonsynonymous SNV	ZFYVE28:NM_001172656:exon7:c.T1600C:p.C534R,ZFYVE28:NM_001172659:exon8:c.T1480C:p.C494R,ZFYVE28:NM_020972:exon8:c.T1690C:p.C564R	.	0	3e-06	D	D	25.3	D	0	1	0.000557691	1
chr4	2959467	2959467	G	T	exonic	NOP14	.	nonsynonymous SNV	NOP14:NM_001291978:exon2:c.C196A:p.R66S,NOP14:NM_001291979:exon2:c.C196A:p.R66S,NOP14:NM_003703:exon2:c.C196A:p.R66S	.	.	3e-06	D	D	27.3	D	0	1	0.000557691	1
chr4	4317613	4317613	G	A	exonic	ZBTB49	.	nonsynonymous SNV	ZBTB49:NM_001330625:exon7:c.G1537A:p.G513R,ZBTB49:NM_145291:exon7:c.G1537A:p.G513R	.	.	3e-06	D	D	33	D	0	1	0.000557691	1
chr4	5617202	5617202	C	G	exonic	EVC2	.	nonsynonymous SNV	EVC2:NM_001166136:exon16:c.G2536C:p.E846Q,EVC2:NM_147127:exon16:c.G2776C:p.E926Q	.	.	3e-06	T	B	12.32	N	0	1	0.000557691	1
chr4	6606987	6606987	C	T	exonic	MAN2B2	.	nonsynonymous SNV	MAN2B2:NM_001292038:exon11:c.C1592T:p.P531L,MAN2B2:NM_015274:exon11:c.C1745T:p.P582L	.	.	3e-06	D	B	24.3	N	0	1	0.000557691	1
chr4	8228916	8228916	C	A	exonic	SH3TC1	.	nonsynonymous SNV	SH3TC1:NM_001318480:exon12:c.C1267A:p.L423M,SH3TC1:NM_018986:exon12:c.C1495A:p.L499M	.	.	3e-06	T	P	16.98	N	0	1	0.000557691	1
chr4	8583127	8583127	G	A	exonic	GPR78	.	nonsynonymous SNV	GPR78:NM_080819:exon1:c.G418A:p.A140T	.	0	3e-06	T	B	4.973	N	0	1	0.000557691	1
chr4	10502936	10502936	G	T	exonic	CLNK	.	nonsynonymous SNV	CLNK:NM_052964:exon18:c.C1084A:p.R362S	.	.	3e-06	D	D	33	D	0	1	0.000557691	1
chr4	11400797	11400797	T	G	exonic	HS3ST1	.	nonsynonymous SNV	HS3ST1:NM_005114:exon2:c.A833C:p.D278A	.	.	3e-06	T	B	9.692	D	0	1	0.000557691	1
chr4	11401053	11401053	G	A	exonic	HS3ST1	.	nonsynonymous SNV	HS3ST1:NM_005114:exon2:c.C577T:p.R193C	.	.	3e-06	T	D	33	D	0	1	0.000557691	1
chr4	13462379	13462379	T	C	exonic	RAB28	.	nonsynonymous SNV	RAB28:NM_001017979:exon4:c.A335G:p.K112R,RAB28:NM_001159601:exon4:c.A335G:p.K112R,RAB28:NM_004249:exon4:c.A335G:p.K112R	.	.	3e-06	T	B	14.21	D	0	1	0.000557691	1
chr4	15009170	15009170	T	A	exonic	CPEB2	.	nonsynonymous SNV	CPEB2:NM_001177381:exon2:c.T1904A:p.F635Y,CPEB2:NM_001177382:exon2:c.T1904A:p.F635Y,CPEB2:NM_001177383:exon2:c.T1904A:p.F635Y,CPEB2:NM_001177384:exon2:c.T1904A:p.F635Y,CPEB2:NM_182485:exon2:c.T1904A:p.F635Y,CPEB2:NM_182646:exon2:c.T1904A:p.F635Y	.	.	3e-06	D	D	26.8	D	0	1	0.000557691	1
chr4	15733430	15733430	C	A	exonic	BST1	.	nonsynonymous SNV	BST1:NM_004334:exon9:c.C919A:p.P307T	.	.	3e-06	T	B	0.155	N	0	1	0.000557691	1
chr4	17805427	17805427	C	T	exonic	DCAF16	.	stopgain	DCAF16:NM_001345881:exon2:c.G338A:p.W113X,DCAF16:NM_001345882:exon3:c.G338A:p.W113X,DCAF16:NM_001345884:exon3:c.G338A:p.W113X,DCAF16:NM_001345885:exon3:c.G338A:p.W113X,DCAF16:NM_017741:exon3:c.G338A:p.W113X,DCAF16:NM_001345880:exon4:c.G338A:p.W113X	.	.	3e-06	.	.	36	N	0	1	0.000557691	1
chr4	22390086	22390086	C	A	exonic	ADGRA3	.	nonsynonymous SNV	ADGRA3:NM_145290:exon19:c.G3208T:p.V1070L	.	.	3e-06	T	B	10.75	D	0	1	0.000557691	1
chr4	37445539	37445539	G	C	exonic	NWD2	.	nonsynonymous SNV	NWD2:NM_001144990:exon7:c.G1929C:p.E643D	.	.	3e-06	T	D	22.9	D	0	1	0.000557691	1
chr4	38937401	38937401	C	T	exonic	FAM114A1	.	nonsynonymous SNV	FAM114A1:NM_001350631:exon11:c.C905T:p.T302I,FAM114A1:NM_001350633:exon11:c.C1145T:p.T382I,FAM114A1:NM_001350634:exon11:c.C932T:p.T311I,FAM114A1:NM_001330764:exon12:c.C905T:p.T302I,FAM114A1:NM_001350632:exon12:c.C1520T:p.T507I,FAM114A1:NM_138389:exon13:c.C1526T:p.T509I	.	.	3e-06	D	B	25.3	D	0	1	0.000557691	1
chr4	41621289	41621289	C	G	exonic	LIMCH1	.	nonsynonymous SNV	LIMCH1:NM_001112719:exon3:c.C305G:p.S102C,LIMCH1:NM_001112720:exon3:c.C305G:p.S102C,LIMCH1:NM_001330674:exon3:c.C305G:p.S102C,LIMCH1:NM_001330793:exon3:c.C305G:p.S102C,LIMCH1:NM_001330982:exon3:c.C305G:p.S102C,LIMCH1:NM_001330983:exon3:c.C305G:p.S102C,LIMCH1:NM_001330786:exon5:c.C290G:p.S97C,LIMCH1:NM_001330672:exon6:c.C290G:p.S97C,LIMCH1:NM_001112717:exon8:c.C767G:p.S256C,LIMCH1:NM_001112718:exo…	.	.	3e-06	D	D	25.2	D	0	1	0.000557691	1
chr4	47570922	47570922	G	T	exonic	ATP10D	.	nonsynonymous SNV	ATP10D:NM_020453:exon16:c.G2922T:p.E974D	.	.	3e-06	T	B	8.268	N	0	1	0.000557691	1
chr4	47682169	47682169	T	C	exonic	CORIN	.	nonsynonymous SNV	CORIN:NM_006587:exon8:c.A1121G:p.E374G	.	.	3e-06	D	D	29.3	D	0	1	0.000557691	1
chr4	48384878	48384878	C	A	exonic	SLAIN2	.	nonsynonymous SNV	SLAIN2:NM_020846:exon5:c.C1156A:p.Q386K	.	.	3e-06	T	B	22.5	D	0	1	0.000557691	1
chr4	48990522	48990522	C	G	exonic	CWH43	.	nonsynonymous SNV	CWH43:NM_025087:exon2:c.C72G:p.D24E	.	.	3e-06	T	B	19.45	N	0	1	0.000557691	1
chr4	48994013	48994013	G	A	exonic	CWH43	.	stopgain	CWH43:NM_001286791:exon4:c.G336A:p.W112X,CWH43:NM_025087:exon4:c.G417A:p.W139X	.	.	3e-06	.	.	37	D	0	1	0.000557691	1
chr4	56737265	56737265	A	G	splicing	EXOC1	NM_018261:exon7:c.832-2A>G;NM_178237:exon7:c.832-2A>G;NM_001024924:exon7:c.832-2A>G	.	.	.	.	3e-06	.	.	24.7	D	0	1	0.000557691	1
chr4	73179497	73179497	G	C	exonic	ADAMTS3	.	nonsynonymous SNV	ADAMTS3:NM_014243:exon12:c.C1642G:p.Q548E	.	.	3e-06	T	B	0.05	D	0	1	0.000557691	1
chr4	76580366	76580366	T	A	exonic	G3BP2	.	nonsynonymous SNV	G3BP2:NM_012297:exon7:c.A610T:p.T204S,G3BP2:NM_203504:exon7:c.A610T:p.T204S,G3BP2:NM_203505:exon7:c.A610T:p.T204S	.	.	3e-06	T	B	9.998	D	0	1	0.000557691	1
chr4	76895242	76895242	G	C	exonic	SDAD1	.	nonsynonymous SNV	SDAD1:NM_001288983:exon6:c.C512G:p.S171C,SDAD1:NM_001288984:exon7:c.C332G:p.S111C,SDAD1:NM_018115:exon7:c.C623G:p.S208C	.	.	3e-06	T	D	26.8	D	0	1	0.000557691	1
chr4	83349200	83349200	T	C	exonic	HNRNPDL	.	nonsynonymous SNV	HNRNPDL:NM_001207000:exon3:c.A745G:p.I249V,HNRNPDL:NM_031372:exon3:c.A745G:p.I249V	.	.	3e-06	T	B	14.16	D	0	1	0.000557691	1
chr4	83745797	83745797	-	A	exonic	SEC31A	.	frameshift insertion	SEC31A:NM_001300744:exon22:c.2862dupT:p.T955Yfs*8,SEC31A:NM_001300745:exon23:c.3159dupT:p.T1054Yfs*8,SEC31A:NM_016211:exon23:c.3204dupT:p.T1069Yfs*8,SEC31A:NM_001077206:exon24:c.2979dupT:p.T994Yfs*8,SEC31A:NM_001191049:exon24:c.3261dupT:p.T1088Yfs*8,SEC31A:NM_001077207:exon25:c.3321dupT:p.T1108Yfs*8,SEC31A:NM_001077208:exon25:c.3276dupT:p.T1093Yfs*8,SEC31A:NM_001318119:exon25:c.3276dupT:p.T1093Yf…	.	.	3e-06	.	.	.	.	0	1	0.000557691	1
chr4	84231921	84231921	G	C	exonic	HPSE	.	nonsynonymous SNV	HPSE:NM_001199830:exon4:c.C622G:p.P208A,HPSE:NM_001098540:exon5:c.C796G:p.P266A,HPSE:NM_001166498:exon6:c.C796G:p.P266A,HPSE:NM_006665:exon6:c.C796G:p.P266A	.	.	3e-06	D	D	26	D	0	1	0.000557691	1
chr4	84374999	84374999	G	A	exonic	HELQ	.	nonsynonymous SNV	HELQ:NM_001297755:exon2:c.C397T:p.L133F,HELQ:NM_001297758:exon2:c.C286T:p.L96F,HELQ:NM_001297759:exon2:c.C397T:p.L133F,HELQ:NM_133636:exon2:c.C397T:p.L133F	.	.	3e-06	T	B	8.103	N	0	1	0.000557691	1
chr4	87691129	87691142	CTCAGCAGGTGAGC	-	exonic	PTPN13	.	stopgain	PTPN13:NM_080684:exon26:c.4124_4131del:p.S1375*,PTPN13:NM_006264:exon28:c.4640_4647del:p.S1547*,PTPN13:NM_080683:exon29:c.4697_4704del:p.S1566*,PTPN13:NM_080685:exon29:c.4712_4719del:p.S1571*	.	.	3e-06	.	.	.	.	0	1	0.000557691	1
chr4	88584042	88584042	C	T	exonic	DMP1	.	nonsynonymous SNV	DMP1:NM_001079911:exon5:c.C1064T:p.T355I,DMP1:NM_004407:exon6:c.C1112T:p.T371I	.	.	3e-06	T	B	0.05	N	0	1	0.000557691	1
chr4	90170305	90170305	A	C	exonic	GPRIN3	.	nonsynonymous SNV	GPRIN3:NM_198281:exon2:c.T957G:p.D319E	.	.	3e-06	D	D	23.9	D	0	1	0.000557691	1
chr4	90857263	90857263	G	A	exonic	MMRN1	.	nonsynonymous SNV	MMRN1:NM_007351:exon6:c.G2432A:p.R811K	.	.	3e-06	T	B	0.002	N	0	1	0.000557691	1
chr4	92520058	92520058	-	ACG	exonic	CCSER1	.	nonframeshift insertion	CCSER1:NM_001145065:exon11:c.2553_2554insACG:p.T852_A853insT	.	.	3e-06	.	.	.	.	0	1	0.000557691	1
chr4	94411833	94411833	G	T	exonic	GRID2	.	nonsynonymous SNV	GRID2:NM_001286838:exon11:c.G1617T:p.M539I,GRID2:NM_001510:exon12:c.G1902T:p.M634I	.	.	3e-06	D	P	32	D	0	1	0.000557691	1
chr4	96199444	96199444	T	A	exonic	UNC5C	.	nonsynonymous SNV	UNC5C:NM_003728:exon4:c.A560T:p.Q187L	.	.	3e-06	T	B	25.1	D	0	1	0.000557691	1
chr4	102981491	102981491	T	C	exonic	BANK1	.	nonsynonymous SNV	BANK1:NM_001127507:exon11:c.T1694C:p.L565P,BANK1:NM_001083907:exon12:c.T2003C:p.L668P,BANK1:NM_017935:exon12:c.T2093C:p.L698P	.	.	3e-06	D	D	28	N	0	1	0.000557691	1
chr4	103236870	103236870	A	G	exonic	SLC39A8	.	nonsynonymous SNV	SLC39A8:NM_001135148:exon2:c.T136C:p.C46R,SLC39A8:NM_022154:exon2:c.T337C:p.C113R,SLC39A8:NM_001135146:exon3:c.T337C:p.C113R,SLC39A8:NM_001135147:exon3:c.T337C:p.C113R	.	.	3e-06	D	D	26	D	0	1	0.000557691	1
chr4	103947647	103947647	G	A	exonic	SLC9B2	.	nonsynonymous SNV	SLC9B2:NM_001300756:exon10:c.C1186T:p.P396S	.	.	3e-06	D	B	11.42	D	0	1	0.000557691	1
chr4	104066244	104066247	TCTC	-	exonic	CENPE	.	frameshift deletion	CENPE:NM_001286734:exon31:c.4742_4745del:p.R1581Tfs*3,CENPE:NM_001813:exon32:c.4817_4820del:p.R1606Tfs*3	.	.	3e-06	.	.	.	.	0	1	0.000557691	1
chr4	104066328	104066328	T	C	exonic	CENPE	.	nonsynonymous SNV	CENPE:NM_001286734:exon31:c.A4661G:p.Q1554R,CENPE:NM_001813:exon32:c.A4736G:p.Q1579R	.	.	3e-06	D	B	12.3	D	0	1	0.000557691	1
chr4	106196780	106196780	G	T	exonic	TET2	.	nonsynonymous SNV	TET2:NM_001127208:exon11:c.G5113T:p.G1705C	.	.	3e-06	D	P	23.5	D	0	1	0.000557691	1
chr4	106534656	106534656	A	G	exonic	ARHGEF38	.	nonsynonymous SNV	ARHGEF38:NM_001242729:exon3:c.A500G:p.Q167R,ARHGEF38:NM_017700:exon3:c.A500G:p.Q167R	.	.	3e-06	D	D	19.64	D	0	1	0.000557691	1
chr4	106863463	106863463	G	T	splicing	NPNT	NM_001184691:exon9:c.854-1G>T;NM_001184693:exon9:c.854-1G>T;NM_001184692:exon8:c.764-1G>T;NM_001184690:exon9:c.815-1G>T;NM_001033047:exon8:c.764-1G>T	.	.	.	0	3e-06	.	.	25.3	D	0	1	0.000557691	1
chr4	108816959	108816959	A	G	exonic	SGMS2	.	nonsynonymous SNV	SGMS2:NM_001136257:exon2:c.A250G:p.I84V,SGMS2:NM_152621:exon2:c.A250G:p.I84V,SGMS2:NM_001136258:exon3:c.A250G:p.I84V	.	.	3e-06	T	B	0.001	N	0	1	0.000557691	1
chr4	110638763	110638763	C	A	exonic	PLA2G12A	.	nonsynonymous SNV	PLA2G12A:NM_030821:exon3:c.G392T:p.C131F	.	.	3e-06	D	D	31	D	0	1	0.000557691	1
chr4	110769448	110769448	G	A	exonic	LRIT3	.	nonsynonymous SNV	LRIT3:NM_198506:exon1:c.G91A:p.G31S	.	.	3e-06	.	.	22.9	D	0	1	0.000557691	1
chr4	111026749	111026749	G	A	exonic	ELOVL6	.	nonsynonymous SNV	ELOVL6:NM_024090:exon2:c.C125T:p.A42V,ELOVL6:NM_001130721:exon3:c.C125T:p.A42V	.	.	3e-06	T	B	19.15	D	0	1	0.000557691	1
chr4	114277800	114277800	G	T	exonic	ANK2	.	nonsynonymous SNV	ANK2:NM_001148:exon38:c.G8026T:p.G2676C	.	.	3e-06	D	P	27.8	D	0	1	0.000557691	1
chr4	114280357	114280357	T	C	exonic	ANK2	.	nonsynonymous SNV	ANK2:NM_001148:exon38:c.T10583C:p.V3528A	.	.	3e-06	T	B	3.026	D	0	1	0.000557691	1
chr4	122722611	122722611	G	A	exonic	EXOSC9	.	nonsynonymous SNV	EXOSC9:NM_001034194:exon1:c.G32A:p.R11H,EXOSC9:NM_005033:exon1:c.G32A:p.R11H	.	.	3e-06	D	B	24.2	D	0	1	0.000557691	1
chr4	122731139	122731139	A	T	exonic	EXOSC9	.	nonsynonymous SNV	EXOSC9:NM_001034194:exon7:c.A623T:p.D208V,EXOSC9:NM_005033:exon7:c.A623T:p.D208V	.	.	3e-06	D	D	31	D	0	1	0.000557691	1
chr4	124235160	124235160	G	A	exonic	SPATA5	.	nonsynonymous SNV	SPATA5:NM_001345856:exon16:c.G2620A:p.E874K,SPATA5:NM_145207:exon16:c.G2623A:p.E875K	.	.	3e-06	T	B	19.3	D	0	1	0.000557691	1
chr4	126329640	126329640	G	A	exonic	FAT4	.	nonsynonymous SNV	FAT4:NM_001291285:exon4:c.G5611A:p.G1871S,FAT4:NM_001291303:exon4:c.G5611A:p.G1871S,FAT4:NM_024582:exon4:c.G5611A:p.G1871S	.	.	3e-06	D	P	28.1	D	0	1	0.000557691	1
chr4	126355445	126355445	A	T	exonic	FAT4	.	nonsynonymous SNV	FAT4:NM_001291285:exon7:c.A7064T:p.D2355V,FAT4:NM_001291303:exon7:c.A7064T:p.D2355V,FAT4:NM_024582:exon7:c.A7064T:p.D2355V	.	.	3e-06	D	B	24.9	D	0	1	0.000557691	1
chr4	141294824	141294824	C	G	exonic	SCOC	.	nonsynonymous SNV	SCOC:NM_001153484:exon1:c.C134G:p.P45R,SCOC:NM_001153552:exon1:c.C134G:p.P45R,SCOC:NM_001153663:exon1:c.C134G:p.P45R	.	.	3e-06	D	P	15.5	D	0	1	0.000557691	1
chr4	141600325	141600325	G	T	exonic	TBC1D9	.	nonsynonymous SNV	TBC1D9:NM_015130:exon5:c.C622A:p.Q208K	.	.	3e-06	T	B	20.8	D	0	1	0.000557691	1
chr4	144617508	144617509	TG	-	exonic	FREM3	.	frameshift deletion	FREM3:NM_001168235:exon1:c.4320_4321del:p.R1441Sfs*12	.	.	3e-06	.	.	.	.	0	1	0.000557691	1
chr4	147560338	147560338	C	A	exonic	POU4F2	.	nonsynonymous SNV	POU4F2:NM_004575:exon1:c.C46A:p.H16N	.	0	3e-06	D	B	24.1	D	0	1	0.000557691	1
chr4	148605075	148605075	C	G	exonic	PRMT9	.	nonsynonymous SNV	PRMT9:NM_138364:exon1:c.G64C:p.D22H	.	.	3e-06	T	B	18.18	N	0	1	0.000557691	1
chr4	151789380	151789380	G	A	exonic	LRBA	.	nonsynonymous SNV	LRBA:NM_001199282:exon21:c.C2527T:p.L843F,LRBA:NM_006726:exon21:c.C2527T:p.L843F	.	.	3e-06	D	D	32	D	0	1	0.000557691	1
chr4	155254535	155254535	G	T	exonic	DCHS2	.	nonsynonymous SNV	DCHS2:NM_001142552:exon5:c.C2825A:p.T942K,DCHS2:NM_017639:exon9:c.C1328A:p.T443K	.	.	3e-06	T	P	25.5	D	0	1	0.000557691	1
chr4	155665615	155665615	A	C	exonic	LRAT	.	nonsynonymous SNV	LRAT:NM_001301645:exon2:c.A137C:p.H46P,LRAT:NM_004744:exon2:c.A137C:p.H46P	.	.	3e-06	T	B	7.361	N	0	1	0.000557691	1
chr4	156723657	156723657	G	A	exonic	GUCY1B3	.	nonsynonymous SNV	GUCY1B3:NM_001291955:exon9:c.G1135A:p.V379I,GUCY1B3:NM_000857:exon10:c.G1339A:p.V447I,GUCY1B3:NM_001291954:exon10:c.G1240A:p.V414I,GUCY1B3:NM_001291951:exon11:c.G1405A:p.V469I,GUCY1B3:NM_001291952:exon11:c.G1279A:p.V427I,GUCY1B3:NM_001291953:exon11:c.G1264A:p.V422I	.	0	3e-06	T	D	25.3	D	0	1	0.000557691	1
chr4	159165490	159165490	A	G	exonic	TMEM144	.	nonsynonymous SNV	TMEM144:NM_018342:exon12:c.A943G:p.K315E	.	.	3e-06	D	P	25.1	D	0	1	0.000557691	1
chr4	159754757	159754757	C	T	exonic	FNIP2	.	nonsynonymous SNV	FNIP2:NM_001323916:exon6:c.C701T:p.P234L,FNIP2:NM_020840:exon6:c.C632T:p.P211L	.	.	3e-06	T	B	23.1	D	0	1	0.000557691	1
chr4	184203878	184203878	A	G	exonic	WWC2	.	nonsynonymous SNV	WWC2:NM_024949:exon18:c.A2702G:p.E901G	.	.	3e-06	T	B	21.7	D	0	1	0.000557691	1
chr4	186112343	186112343	T	C	exonic	CFAP97	.	nonsynonymous SNV	CFAP97:NM_001292033:exon2:c.A8G:p.Q3R,CFAP97:NM_020827:exon2:c.A8G:p.Q3R	.	0	3e-06	T	B	0.001	N	0	1	0.000557691	1
chr4	187004639	187004639	C	-	exonic	TLR3	.	frameshift deletion	TLR3:NM_003265:exon4:c.1799delC:p.T600Nfs*13	.	.	3e-06	.	.	.	.	0	1	0.000557691	1
chr4	187004663	187004663	A	G	exonic	TLR3	.	nonsynonymous SNV	TLR3:NM_003265:exon4:c.A1823G:p.N608S	.	.	3e-06	D	B	0.004	N	0	1	0.000557691	1
chr4	187078821	187078821	G	A	exonic	FAM149A	.	nonsynonymous SNV	FAM149A:NM_001006655:exon8:c.G677A:p.G226E,FAM149A:NM_001350178:exon8:c.G677A:p.G226E,FAM149A:NM_001350179:exon8:c.G677A:p.G226E,FAM149A:NM_015398:exon8:c.G677A:p.G226E	.	.	3e-06	T	B	15.8	D	0	1	0.000557691	1
chr4	187084726	187084726	G	A	exonic	FAM149A	.	nonsynonymous SNV	FAM149A:NM_001006655:exon10:c.G982A:p.D328N,FAM149A:NM_001350178:exon10:c.G982A:p.D328N,FAM149A:NM_001350179:exon10:c.G982A:p.D328N,FAM149A:NM_015398:exon10:c.G982A:p.D328N	.	.	3e-06	D	D	23.4	D	0	1	0.000557691	1
chr4	188924749	188924749	G	T	exonic	ZFP42	.	nonsynonymous SNV	ZFP42:NM_001304358:exon3:c.G788T:p.R263L,ZFP42:NM_174900:exon4:c.G788T:p.R263L	.	.	3e-06	D	P	29.1	D	0	1	0.000557691	1
chr3	1367596	1367596	G	T	exonic	CNTN6	.	nonsynonymous SNV	CNTN6:NM_001349357:exon7:c.G732T:p.W244C,CNTN6:NM_001289081:exon8:c.G828T:p.W276C,CNTN6:NM_001349356:exon8:c.G936T:p.W312C,CNTN6:NM_001289080:exon9:c.G1044T:p.W348C,CNTN6:NM_014461:exon9:c.G1044T:p.W348C,CNTN6:NM_001349352:exon10:c.G1044T:p.W348C,CNTN6:NM_001349353:exon10:c.G1044T:p.W348C,CNTN6:NM_001349354:exon10:c.G1044T:p.W348C,CNTN6:NM_001349355:exon10:c.G1044T:p.W348C,CNTN6:NM_001349350:exon…	.	.	3e-06	D	P	22.8	D	0	1	0.000557691	1
chr3	5255183	5255184	AA	-	exonic	EDEM1	.	frameshift deletion	EDEM1:NM_014674:exon11:c.1860_1861del:p.K621Sfs*13	.	.	3e-06	.	.	.	.	0	1	0.000557691	1
chr3	9055049	9055049	G	A	exonic	SRGAP3	.	nonsynonymous SNV	SRGAP3:NM_001033117:exon17:c.C2018T:p.P673L,SRGAP3:NM_014850:exon17:c.C2090T:p.P697L	.	.	3e-06	T	B	17.71	D	0	1	0.000557691	1
chr3	9412931	9412931	A	T	exonic	THUMPD3	.	nonsynonymous SNV	THUMPD3:NM_001114092:exon4:c.A518T:p.K173I,THUMPD3:NM_015453:exon4:c.A518T:p.K173I	.	.	3e-06	T	B	3.11	D	0	1	0.000557691	1
chr3	9495450	9495450	G	A	exonic	SETD5	.	nonsynonymous SNV	SETD5:NM_001080517:exon17:c.G2374A:p.G792R,SETD5:NM_001292043:exon19:c.G2080A:p.G694R,SETD5:NM_001349451:exon20:c.G2080A:p.G694R	.	0	3e-06	D	P	24.8	D	0	1	0.000557691	1
chr3	10452404	10452404	C	G	exonic	ATP2B2	.	nonsynonymous SNV	ATP2B2:NM_001001331:exon3:c.G295C:p.V99L,ATP2B2:NM_001330611:exon3:c.G295C:p.V99L,ATP2B2:NM_001683:exon3:c.G295C:p.V99L	.	.	3e-06	T	D	26.5	D	0	1	0.000557691	1
chr3	12875343	12875344	CC	-	exonic	CAND2	.	frameshift deletion	CAND2:NM_012298:exon13:c.3222_3223del:p.P1075Rfs*20,CAND2:NM_001162499:exon15:c.3573_3574del:p.P1192Rfs*20	.	.	3e-06	.	.	.	.	0	1	0.000557691	1
chr3	13916597	13916597	G	A	exonic	WNT7A	.	nonsynonymous SNV	WNT7A:NM_004625:exon2:c.C145T:p.R49W	.	.	3e-06	D	D	33	D	0	1	0.000557691	1
chr3	14861723	14861723	T	C	exonic	FGD5	.	nonsynonymous SNV	FGD5:NM_001320276:exon1:c.T1145C:p.L382P,FGD5:NM_152536:exon1:c.T1145C:p.L382P	.	.	3e-06	D	B	0.136	N	0	1	0.000557691	1
chr3	15493193	15493195	CTG	-	exonic	COLQ	.	nonframeshift deletion	COLQ:NM_080539:exon16:c.1222_1224del:p.Q408Yfs*14,COLQ:NM_005677:exon17:c.1324_1326del:p.Q442Yfs*14,COLQ:NM_080538:exon17:c.1294_1296del:p.Q432Yfs*14	.	.	3e-06	.	.	.	.	0	1	0.000557691	1
chr3	19947201	19947201	A	-	exonic	EFHB	.	frameshift deletion	EFHB:NM_144715:exon6:c.1329delT:p.H443Qfs*31,EFHB:NM_001330688:exon8:c.939delT:p.H313Qfs*31	.	.	3e-06	.	.	.	.	0	1	0.000557691	1
chr3	24003997	24003997	T	-	exonic	NR1D2	.	frameshift deletion	NR1D2:NM_001145425:exon5:c.822delT:p.Y275Ifs*11,NR1D2:NM_005126:exon5:c.1047delT:p.Y350Ifs*11	.	.	3e-06	.	.	.	.	0	1	0.000557691	1
chr3	24003998	24003998	T	A	exonic	NR1D2	.	nonsynonymous SNV	NR1D2:NM_001145425:exon5:c.T823A:p.Y275N,NR1D2:NM_005126:exon5:c.T1048A:p.Y350N	.	.	3e-06	T	B	23.6	D	0	1	0.000557691	1
chr3	25824762	25824762	G	C	exonic	NGLY1	.	nonsynonymous SNV	NGLY1:NM_001145293:exon1:c.C120G:p.D40E,NGLY1:NM_001145295:exon1:c.C120G:p.D40E,NGLY1:NM_018297:exon1:c.C120G:p.D40E	.	.	3e-06	T	B	24.4	D	0	1	0.000557691	1
chr3	27182998	27182998	A	T	exonic	NEK10	.	nonsynonymous SNV	NEK10:NM_001031741:exon11:c.T1022A:p.L341Q,NEK10:NM_001304384:exon12:c.T1052A:p.L351Q,NEK10:NM_152534:exon34:c.T3116A:p.L1039Q	.	.	3e-06	D	D	32	D	0	1	0.000557691	1
chr3	28373366	28373366	C	T	exonic	AZI2	.	nonsynonymous SNV	AZI2:NM_001134432:exon7:c.G727A:p.A243T	.	.	3e-06	D	B	0.113	N	0	1	0.000557691	1
chr3	28557053	28557053	T	C	exonic	ZCWPW2	.	nonsynonymous SNV	ZCWPW2:NM_001324169:exon7:c.T725C:p.I242T,ZCWPW2:NM_001040432:exon8:c.T725C:p.I242T	.	.	3e-06	T	B	0.181	N	0	1	0.000557691	1
chr3	33414634	33414634	G	A	exonic	FBXL2	.	nonsynonymous SNV	FBXL2:NM_001349322:exon4:c.G89A:p.C30Y,FBXL2:NM_001171713:exon6:c.G341A:p.C114Y,FBXL2:NM_001349316:exon6:c.G341A:p.C114Y,FBXL2:NM_001349319:exon6:c.G7A:p.A3T,FBXL2:NM_001349320:exon6:c.G7A:p.A3T,FBXL2:NM_001349323:exon6:c.G7A:p.A3T,FBXL2:NM_001349324:exon6:c.G7A:p.A3T,FBXL2:NM_012157:exon6:c.G341A:p.C114Y,FBXL2:NM_001349321:exon7:c.G7A:p.A3T,FBXL2:NM_001349325:exon7:c.G7A:p.A3T,FBXL2:NM_001349326…	.	.	3e-06	D	D	29.3	D	0	1	0.000557691	1
chr3	33648189	33648189	C	T	exonic	CLASP2	.	nonsynonymous SNV	CLASP2:NM_001207044:exon10:c.G889A:p.E297K,CLASP2:NM_015097:exon16:c.G1591A:p.E531K	.	.	3e-06	D	P	34	D	0	1	0.000557691	1
chr3	37149574	37149574	C	T	exonic	LRRFIP2	.	nonsynonymous SNV	LRRFIP2:NM_001348298:exon9:c.G374A:p.S125N,LRRFIP2:NM_001348297:exon11:c.G566A:p.S189N,LRRFIP2:NM_006309:exon13:c.G704A:p.S235N	.	.	3e-06	T	B	21.8	D	0	1	0.000557691	1
chr3	37360645	37360645	C	G	exonic	GOLGA4	.	nonsynonymous SNV	GOLGA4:NM_002078:exon12:c.C1505G:p.T502S,GOLGA4:NM_001172713:exon13:c.C1571G:p.T524S	.	.	3e-06	T	B	8.045	N	0	1	0.000557691	1
chr3	37369208	37369208	A	C	exonic	GOLGA4	.	nonsynonymous SNV	GOLGA4:NM_002078:exon14:c.A5831C:p.K1944T,GOLGA4:NM_001172713:exon15:c.A5897C:p.K1966T	.	.	3e-06	D	P	25.7	D	0	1	0.000557691	1
chr3	38173111	38173111	G	A	exonic	ACAA1	.	nonsynonymous SNV	ACAA1:NM_001130410:exon5:c.C422T:p.S141F,ACAA1:NM_001607:exon5:c.C422T:p.S141F	.	0	3e-06	T	B	20.3	D	0	1	0.000557691	1
chr3	38601835	38601835	T	A	exonic	SCN5A	.	nonsynonymous SNV	SCN5A:NM_001160161:exon22:c.A3886T:p.I1296F,SCN5A:NM_000335:exon23:c.A4045T:p.I1349F,SCN5A:NM_001099404:exon23:c.A4048T:p.I1350F,SCN5A:NM_001099405:exon23:c.A4048T:p.I1350F,SCN5A:NM_001160160:exon23:c.A4045T:p.I1349F,SCN5A:NM_198056:exon23:c.A4048T:p.I1350F	.	.	3e-06	D	D	31	D	0	1	0.000557691	1
chr3	39139880	39139880	G	C	exonic	GORASP1	.	nonsynonymous SNV	GORASP1:NM_001278790:exon6:c.C705G:p.D235E,GORASP1:NM_001278789:exon7:c.C885G:p.D295E,GORASP1:NM_031899:exon9:c.C1170G:p.D390E	.	.	3e-06	D	B	23.2	D	0	1	0.000557691	1
chr3	39142350	39142350	G	A	exonic	GORASP1	.	nonsynonymous SNV	GORASP1:NM_001278789:exon3:c.C169T:p.L57F,GORASP1:NM_031899:exon5:c.C454T:p.L152F	.	.	3e-06	T	D	26.3	D	0	1	0.000557691	1
chr3	39374838	39374838	C	T	exonic	CCR8	.	nonsynonymous SNV	CCR8:NM_005201:exon2:c.C1016T:p.S339L	.	.	3e-06	T	B	17.57	N	0	1	0.000557691	1
chr3	40351458	40351458	C	T	exonic	EIF1B	.	nonsynonymous SNV	EIF1B:NM_005875:exon1:c.C26T:p.S9F	.	.	3e-06	T	B	24.1	D	0	1	0.000557691	1
chr3	42917029	42917029	G	A	exonic	CYP8B1	.	stopgain	CYP8B1:NM_004391:exon1:c.C280T:p.Q94X	.	.	3e-06	.	.	23.9	N	0	1	0.000557691	1
chr3	43074023	43074026	GTCT	-	exonic	FAM198A	.	frameshift deletion	FAM198A:NM_001129908:exon2:c.268_271del:p.C91Lfs*27	.	.	3e-06	.	.	.	.	0	1	0.000557691	1
chr3	44399350	44399350	-	C	exonic	TCAIM	.	frameshift insertion	TCAIM:NM_001029839:exon3:c.148dupC:p.Q50Pfs*8,TCAIM:NM_001029840:exon3:c.148dupC:p.Q50Pfs*8,TCAIM:NM_001282913:exon3:c.148dupC:p.Q50Pfs*10,TCAIM:NM_173826:exon3:c.148dupC:p.Q50Pfs*10	.	.	3e-06	.	.	.	.	0	1	0.000557691	1
chr3	44409169	44409169	G	C	exonic	TCAIM	.	nonsynonymous SNV	TCAIM:NM_001282913:exon5:c.G541C:p.E181Q,TCAIM:NM_001282914:exon5:c.G109C:p.E37Q,TCAIM:NM_001282915:exon5:c.G109C:p.E37Q,TCAIM:NM_173826:exon5:c.G541C:p.E181Q	.	.	3e-06	T	B	18.8	D	0	1	0.000557691	1
chr3	44540861	44540861	T	C	exonic	ZNF852	.	nonsynonymous SNV	ZNF852:NM_001287349:exon4:c.A1408G:p.N470D	.	.	3e-06	T	B	18.53	N	0	1	0.000557691	1
chr3	44611771	44611771	A	G	exonic	ZKSCAN7	.	nonsynonymous SNV	ZKSCAN7:NM_001288592:exon5:c.A716G:p.K239R,ZKSCAN7:NM_001288590:exon6:c.A1169G:p.K390R,ZKSCAN7:NM_018651:exon6:c.A1169G:p.K390R	.	.	3e-06	D	B	1.562	N	0	1	0.000557691	1
chr3	44959538	44959538	C	T	exonic	ZDHHC3	.	stopgain	ZDHHC3:NM_001349377:exon7:c.G839A:p.W280X,ZDHHC3:NM_001349376:exon8:c.G923A:p.W308X,ZDHHC3:NM_001349378:exon9:c.G701A:p.W234X	.	.	3e-06	.	.	40	D	0	1	0.000557691	1
chr3	46571401	46571401	A	G	exonic	LRRC2	.	nonsynonymous SNV	LRRC2:NM_024512:exon6:c.T767C:p.I256T	.	.	3e-06	D	P	29.7	D	0	1	0.000557691	1
chr3	47163430	47163430	T	C	exonic	SETD2	.	nonsynonymous SNV	SETD2:NM_001349370:exon2:c.A2564G:p.K855R,SETD2:NM_014159:exon3:c.A2696G:p.K899R	.	.	3e-06	T	B	10.23	N	0	1	0.000557691	1
chr3	47165151	47165151	T	A	exonic	SETD2	.	nonsynonymous SNV	SETD2:NM_001349370:exon2:c.A843T:p.E281D,SETD2:NM_014159:exon3:c.A975T:p.E325D	.	.	3e-06	D	P	24.1	D	0	1	0.000557691	1
chr3	47452908	47452908	G	C	exonic	PTPN23	.	nonsynonymous SNV	PTPN23:NM_001304482:exon19:c.G3242C:p.R1081P,PTPN23:NM_015466:exon20:c.G3620C:p.R1207P	.	.	3e-06	T	D	26.2	D	0	1	0.000557691	1
chr3	48667893	48667893	T	C	exonic	SLC26A6	.	nonsynonymous SNV	SLC26A6:NM_001281733:exon9:c.A983G:p.E328G,SLC26A6:NM_001040454:exon10:c.A1241G:p.E414G,SLC26A6:NM_001281732:exon10:c.A1196G:p.E399G,SLC26A6:NM_022911:exon11:c.A1304G:p.E435G,SLC26A6:NM_134263:exon11:c.A1304G:p.E435G,SLC26A6:NM_134426:exon11:c.A1304G:p.E435G	.	.	3e-06	T	P	14.67	D	0	1	0.000557691	1
chr3	48699190	48699190	G	C	exonic	CELSR3	.	nonsynonymous SNV	CELSR3:NM_001407:exon1:c.C878G:p.P293R	.	.	3e-06	D	B	15.72	N	0	1	0.000557691	1
chr3	49148438	49148438	C	G	exonic	USP19	.	nonsynonymous SNV	USP19:NM_001351102:exon22:c.G3142C:p.D1048H,USP19:NM_001351103:exon22:c.G3187C:p.D1063H,USP19:NM_001351104:exon22:c.G3193C:p.D1065H,USP19:NM_001351106:exon22:c.G3187C:p.D1063H,USP19:NM_001351108:exon22:c.G3148C:p.D1050H,USP19:NM_006677:exon22:c.G3181C:p.D1061H,USP19:NM_001199160:exon23:c.G3484C:p.D1162H,USP19:NM_001199161:exon23:c.G3490C:p.D1164H,USP19:NM_001199162:exon23:c.G3454C:p.D1152H,USP19:…	.	.	3e-06	T	D	23.6	D	0	1	0.000557691	1
chr3	49692588	49692588	A	C	exonic	BSN	.	nonsynonymous SNV	BSN:NM_003458:exon5:c.A5599C:p.M1867L	.	.	3e-06	T	B	5.352	D	0	1	0.000557691	1
chr3	49724224	49724224	T	C	exonic	MST1	.	nonsynonymous SNV	MST1:NM_020998:exon7:c.A740G:p.Q247R	.	.	3e-06	D	B	19.21	D	0	1	0.000557691	1
chr3	51749434	51749434	A	T	exonic	GRM2	.	nonsynonymous SNV	GRM2:NM_001349116:exon3:c.A511T:p.S171C,GRM2:NM_000839:exon4:c.A1645T:p.S549C,GRM2:NM_001349117:exon5:c.A454T:p.S152C	.	.	3e-06	D	P	23.9	D	0	1	0.000557691	1
chr3	52021063	52021063	G	A	exonic	ABHD14A-ACY1;ACY1	.	nonsynonymous SNV	ACY1:NM_001198896:exon7:c.G427A:p.A143T,ACY1:NM_001198898:exon8:c.G538A:p.A180T,ACY1:NM_000666:exon9:c.G643A:p.A215T,ACY1:NM_001198895:exon9:c.G643A:p.A215T,ACY1:NM_001198897:exon9:c.G643A:p.A215T,ABHD14A-ACY1:NM_001316331:exon11:c.G913A:p.A305T	.	.	3e-06	D	D	28	D	0	1	0.000557691	1
chr3	52360258	52360258	C	T	exonic	DNAH1	.	nonsynonymous SNV	DNAH1:NM_015512:exon4:c.C509T:p.A170V	.	.	3e-06	T	B	20.3	D	0	1	0.000557691	1
chr3	52540204	52540204	A	T	exonic	STAB1	.	nonsynonymous SNV	STAB1:NM_015136:exon17:c.A1768T:p.I590F	.	.	3e-06	D	P	24	D	0	1	0.000557691	1
chr3	52551115	52551115	G	C	exonic	STAB1	.	nonsynonymous SNV	STAB1:NM_015136:exon42:c.G4479C:p.E1493D	.	.	3e-06	D	P	26	N	0	1	0.000557691	1
chr3	52597351	52597351	A	G	exonic	PBRM1	.	nonsynonymous SNV	PBRM1:NM_001350075:exon25:c.T4034C:p.L1345P,PBRM1:NM_181042:exon26:c.T4034C:p.L1345P,PBRM1:NM_001350079:exon27:c.T4022C:p.L1341P,PBRM1:NM_001350074:exon28:c.T4142C:p.L1381P,PBRM1:NM_001350076:exon28:c.T4139C:p.L1380P,PBRM1:NM_001350078:exon28:c.T4142C:p.L1381P,PBRM1:NM_001350077:exon29:c.T4133C:p.L1378P	.	.	3e-06	T	B	22.5	D	0	1	0.000557691	1
chr3	52945057	52945057	C	T	exonic	SFMBT1	.	nonsynonymous SNV	SFMBT1:NM_016329:exon17:c.G1868A:p.C623Y	.	.	3e-06	D	D	24.6	D	0	1	0.000557691	1
chr3	53769436	53769436	A	G	exonic	CACNA1D	.	nonsynonymous SNV	CACNA1D:NM_001128839:exon20:c.A2657G:p.H886R,CACNA1D:NM_001128840:exon20:c.A2657G:p.H886R,CACNA1D:NM_000720:exon21:c.A2717G:p.H906R	.	.	3e-06	T	B	9.337	D	0	1	0.000557691	1
chr3	53857779	53857779	C	T	exonic	CHDH	.	stopgain	CHDH:NM_018397:exon3:c.G257A:p.W86X	.	.	3e-06	.	.	37	D	0	1	0.000557691	1
chr3	57322283	57322283	C	G	exonic	ASB14	.	nonsynonymous SNV	ASB14:NM_001142733:exon4:c.G210C:p.K70N	.	.	3e-06	D	.	17.63	N	0	1	0.000557691	1
chr3	57348533	57348533	G	A	exonic	DNAH12	.	unknown	UNKNOWN	.	.	3e-06	.	.	56	D	0	1	0.000557691	1
chr3	57405122	57405122	G	A	exonic	DNAH12	.	unknown	UNKNOWN	.	.	3e-06	.	.	.	.	0	1	0.000557691	1
chr3	57543415	57543415	G	A	splicing	PDE12	NM_001322177:exon1:c.1308+1G>A;NM_177966:exon1:c.1308+1G>A;NM_001322176:exon1:c.1308+1G>A	.	.	.	.	3e-06	.	.	25.4	D	0	1	0.000557691	1
chr3	58139238	58139238	C	A	exonic	FLNB	.	nonsynonymous SNV	FLNB:NM_001164319:exon38:c.C6432A:p.S2144R,FLNB:NM_001164318:exon39:c.C6471A:p.S2157R,FLNB:NM_001457:exon39:c.C6504A:p.S2168R,FLNB:NM_001164317:exon40:c.C6597A:p.S2199R	.	.	3e-06	D	P	25.8	D	0	1	0.000557691	1
chr3	58376893	58376893	A	C	exonic	PXK	.	nonsynonymous SNV	PXK:NM_001289101:exon3:c.A75C:p.K25N,PXK:NM_001349525:exon3:c.A75C:p.K25N,PXK:NM_001349526:exon3:c.A75C:p.K25N,PXK:NM_001349532:exon3:c.A75C:p.K25N,PXK:NM_001349533:exon3:c.A75C:p.K25N,PXK:NM_001349534:exon3:c.A75C:p.K25N,PXK:NM_001349535:exon3:c.A75C:p.K25N,PXK:NM_001349536:exon3:c.A75C:p.K25N,PXK:NM_001349537:exon3:c.A75C:p.K25N,PXK:NM_001349538:exon3:c.A75C:p.K25N,PXK:NM_001349539:exon3:c.A75C…	.	.	3e-06	D	B	16.94	D	0	1	0.000557691	1
chr3	64184564	64184564	T	C	exonic	PRICKLE2	.	nonsynonymous SNV	PRICKLE2:NM_198859:exon2:c.A40G:p.S14G	.	.	3e-06	T	B	15.1	D	0	1	0.000557691	1
chr3	64644360	64644360	T	C	exonic	ADAMTS9	.	nonsynonymous SNV	ADAMTS9:NM_001318781:exon4:c.A787G:p.T263A,ADAMTS9:NM_182920:exon4:c.A787G:p.T263A	.	.	3e-06	T	B	0.002	N	0	1	0.000557691	1
chr3	69151109	69151109	C	A	exonic	ARL6IP5	.	nonsynonymous SNV	ARL6IP5:NM_006407:exon2:c.C296A:p.T99K	.	.	3e-06	D	P	23.8	D	0	1	0.000557691	1
chr3	69230556	69230556	A	C	exonic	FRMD4B	.	nonsynonymous SNV	FRMD4B:NM_015123:exon21:c.T2345G:p.L782R	.	.	3e-06	D	D	27.3	D	0	1	0.000557691	1
chr3	72937529	72937529	C	A	exonic	GXYLT2	.	nonsynonymous SNV	GXYLT2:NM_001080393:exon1:c.C145A:p.P49T	.	.	3e-06	D	B	12.07	N	0	1	0.000557691	1
chr3	78667018	78667018	C	T	exonic	ROBO1	.	nonsynonymous SNV	ROBO1:NM_001145845:exon25:c.G3749A:p.G1250E,ROBO1:NM_133631:exon25:c.G3914A:p.G1305E,ROBO1:NM_002941:exon27:c.G4049A:p.G1350E	.	.	3e-06	D	D	29.7	D	0	1	0.000557691	1
chr3	78706313	78706313	A	T	exonic	ROBO1	.	nonsynonymous SNV	ROBO1:NM_001145845:exon17:c.T2441A:p.V814E,ROBO1:NM_133631:exon17:c.T2441A:p.V814E,ROBO1:NM_002941:exon18:c.T2549A:p.V850E	.	.	3e-06	D	P	27.5	D	0	1	0.000557691	1
chr3	78987784	78987784	C	G	exonic	ROBO1	.	nonsynonymous SNV	ROBO1:NM_001145845:exon2:c.G349C:p.A117P,ROBO1:NM_133631:exon2:c.G349C:p.A117P,ROBO1:NM_002941:exon4:c.G466C:p.A156P	.	.	3e-06	D	P	28.3	D	0	1	0.000557691	1
chr3	88199333	88199333	A	C	exonic	C3orf38	.	nonsynonymous SNV	C3orf38:NM_173824:exon1:c.A131C:p.Q44P	.	.	3e-06	D	P	9.891	D	0	1	0.000557691	1
chr3	97595188	97595188	C	T	exonic	CRYBG3	.	nonsynonymous SNV	CRYBG3:NM_153605:exon4:c.C5150T:p.T1717I	.	.	3e-06	.	.	3.312	N	0	1	0.000557691	1
chr3	97852301	97852304	CCCC	-	exonic	OR5H1	.	frameshift deletion	OR5H1:NM_001005338:exon1:c.760_763del:p.P254Ffs*31	.	.	3e-06	.	.	.	.	0	1	0.000557691	1
chr3	99567290	99567290	-	GGCT	exonic	FILIP1L	.	frameshift insertion	FILIP1L:NM_001282794:exon2:c.2509_2510insAGCC:p.P837Qfs*15,FILIP1L:NM_014890:exon2:c.2509_2510insAGCC:p.P837Qfs*15,FILIP1L:NM_001282793:exon3:c.1957_1958insAGCC:p.P653Qfs*15,FILIP1L:NM_001042459:exon5:c.3229_3230insAGCC:p.P1077Qfs*15,FILIP1L:NM_182909:exon5:c.3229_3230insAGCC:p.P1077Qfs*15	.	.	3e-06	.	.	.	.	0	1	0.000557691	1
chr3	100103420	100103420	A	G	exonic	TOMM70	.	nonsynonymous SNV	TOMM70:NM_014820:exon4:c.T638C:p.V213A	.	.	3e-06	T	B	17.99	D	0	1	0.000557691	1
chr3	100467251	100467251	G	T	exonic	TFG	.	nonsynonymous SNV	TFG:NM_001007565:exon8:c.G1079T:p.R360I,TFG:NM_001195478:exon8:c.G1079T:p.R360I,TFG:NM_001195479:exon8:c.G1067T:p.R356I,TFG:NM_006070:exon8:c.G1079T:p.R360I	.	.	3e-06	D	D	24.6	D	0	1	0.000557691	1
chr3	100508340	100508340	T	C	exonic	ABI3BP	.	nonsynonymous SNV	ABI3BP:NM_001349332:exon24:c.A1987G:p.T663A,ABI3BP:NM_015429:exon24:c.A1987G:p.T663A,ABI3BP:NM_001349331:exon32:c.A2449G:p.T817A,ABI3BP:NM_001349330:exon50:c.A3643G:p.T1215A,ABI3BP:NM_001349329:exon53:c.A3853G:p.T1285A	.	.	3e-06	T	B	22	N	0	1	0.000557691	1
chr3	101520604	101520604	A	G	exonic	NXPE3	.	nonsynonymous SNV	NXPE3:NM_001134456:exon5:c.A619G:p.R207G,NXPE3:NM_001348990:exon5:c.A619G:p.R207G,NXPE3:NM_001348991:exon5:c.A619G:p.R207G,NXPE3:NM_001348995:exon5:c.A619G:p.R207G,NXPE3:NM_001348996:exon5:c.A619G:p.R207G,NXPE3:NM_001348997:exon5:c.A619G:p.R207G,NXPE3:NM_001348998:exon5:c.A619G:p.R207G,NXPE3:NM_145037:exon5:c.A619G:p.R207G,NXPE3:NM_001348992:exon6:c.A619G:p.R207G,NXPE3:NM_001348993:exon6:c.A619G:…	.	.	3e-06	D	D	27	D	0	1	0.000557691	1
chr3	110912206	110912206	C	G	exonic	NECTIN3	.	nonsynonymous SNV	NECTIN3:NM_001243288:exon9:c.C1444G:p.P482A	.	.	3e-06	D	B	16.64	D	0	1	0.000557691	1
chr3	111794216	111794216	A	G	exonic	TMPRSS7	.	nonsynonymous SNV	TMPRSS7:NM_001042575:exon13:c.A1454G:p.D485G	.	.	3e-06	D	B	23	N	0	1	0.000557691	1
chr3	111870781	111870781	C	-	exonic	SLC9C1	.	frameshift deletion	SLC9C1:NM_001320531:exon27:c.3303delG:p.S1102Vfs*20,SLC9C1:NM_183061:exon28:c.3447delG:p.S1150Vfs*20	.	.	3e-06	.	.	.	.	0	1	0.000557691	1
chr3	112066503	112066503	G	T	exonic	CD200	.	nonsynonymous SNV	CD200:NM_001318828:exon3:c.G298T:p.V100F,CD200:NM_001318830:exon3:c.G172T:p.V58F,CD200:NM_001318826:exon4:c.G172T:p.V58F,CD200:NM_005944:exon4:c.G520T:p.V174F,CD200:NM_001004196:exon5:c.G595T:p.V199F	.	.	3e-06	T	B	9.35	N	0	1	0.000557691	1
chr3	113115382	113115382	C	T	exonic	CFAP44	.	nonsynonymous SNV	CFAP44:NM_001164496:exon14:c.G1762A:p.E588K,CFAP44:NM_018338:exon14:c.G1762A:p.E588K	.	.	3e-06	T	B	27.2	D	0	1	0.000557691	1
chr3	113212990	113212990	C	T	splicing	SPICE1	NM_144718:exon5:c.292-1G>A;NM_001331079:exon5:c.334-1G>A;NM_001331078:exon5:c.292-1G>A	.	.	.	.	3e-06	.	.	25.2	D	0	1	0.000557691	1
chr3	113677398	113677398	G	C	exonic	ZDHHC23	.	nonsynonymous SNV	ZDHHC23:NM_001320466:exon5:c.G1229C:p.R410T,ZDHHC23:NM_001320467:exon5:c.G1229C:p.R410T,ZDHHC23:NM_001320468:exon5:c.G1220C:p.R407T	.	.	3e-06	.	.	.	.	0	1	0.000557691	1
chr3	121414550	121414550	G	C	exonic	GOLGB1	.	nonsynonymous SNV	GOLGB1:NM_001256488:exon12:c.C4580G:p.T1527S,GOLGB1:NM_001256486:exon13:c.C4820G:p.T1607S,GOLGB1:NM_001256487:exon13:c.C4703G:p.T1568S,GOLGB1:NM_004487:exon13:c.C4805G:p.T1602S	.	.	3e-06	T	B	0.001	N	0	1	0.000557691	1
chr3	121650494	121650494	C	T	exonic	SLC15A2	.	nonsynonymous SNV	SLC15A2:NM_001145998:exon18:c.C1580T:p.A527V,SLC15A2:NM_021082:exon19:c.C1673T:p.A558V	.	.	3e-06	T	B	8.909	N	0	1	0.000557691	1
chr3	122259357	122259357	A	G	exonic	PARP9	.	nonsynonymous SNV	PARP9:NM_001146102:exon8:c.T1832C:p.M611T,PARP9:NM_001146103:exon8:c.T1727C:p.M576T,PARP9:NM_001146104:exon8:c.T1727C:p.M576T,PARP9:NM_001146105:exon8:c.T1727C:p.M576T,PARP9:NM_001146106:exon8:c.T1727C:p.M576T,PARP9:NM_031458:exon8:c.T1832C:p.M611T	.	.	3e-06	T	B	9.55	N	0	1	0.000557691	1
chr3	123426683	123426683	C	T	exonic	MYLK	.	nonsynonymous SNV	MYLK:NM_001321309:exon15:c.G1780A:p.V594M,MYLK:NM_053026:exon15:c.G2101A:p.V701M,MYLK:NM_053028:exon15:c.G2101A:p.V701M,MYLK:NM_053025:exon16:c.G2308A:p.V770M,MYLK:NM_053027:exon16:c.G2308A:p.V770M	.	.	3e-06	T	P	22.6	D	0	1	0.000557691	1
chr3	124449460	124449460	C	T	exonic	UMPS	.	nonsynonymous SNV	UMPS:NM_000373:exon1:c.C142T:p.R48C	.	.	3e-06	D	P	28.6	N	0	1	0.000557691	1
chr3	124739974	124739974	G	A	exonic	HEG1	.	nonsynonymous SNV	HEG1:NM_020733:exon4:c.C914T:p.S305F	.	.	3e-06	D	B	18.78	D	0	1	0.000557691	1
chr3	126138540	126138540	C	G	exonic	CFAP100	.	stopgain	CFAP100:NM_182628:exon9:c.C792G:p.Y264X	.	.	3e-06	.	.	36	D	0	1	0.000557691	1
chr3	126138541	126138541	-	CCTTGG	exonic	CFAP100	.	nonframeshift insertion	CFAP100:NM_182628:exon9:c.793_794insCCTTGG:p.K265TLE	.	.	3e-06	.	.	.	.	0	1	0.000557691	1
chr3	127325058	127325058	G	T	exonic	MCM2	.	nonsynonymous SNV	MCM2:NM_004526:exon5:c.G771T:p.Q257H	.	.	3e-06	D	B	23.3	D	0	1	0.000557691	1
chr3	128351000	128351000	C	A	exonic	RPN1	.	nonsynonymous SNV	RPN1:NM_002950:exon4:c.G634T:p.D212Y	.	.	3e-06	D	D	32	D	0	1	0.000557691	1
chr3	128664617	128664617	C	T	exonic	KIAA1257	.	nonsynonymous SNV	KIAA1257:NM_001348520:exon9:c.G682A:p.E228K,KIAA1257:NM_001348521:exon10:c.G586A:p.E196K	.	.	3e-06	T	B	23.1	N	0	1	0.000557691	1
chr3	128971181	128971181	A	C	exonic	COPG1	.	nonsynonymous SNV	COPG1:NM_016128:exon3:c.A148C:p.K50Q	.	.	3e-06	D	D	26.7	D	0	1	0.000557691	1
chr3	129269600	129269600	C	A	exonic	H1FOO	.	nonsynonymous SNV	H1FOO:NM_001308262:exon3:c.C338A:p.A113D,H1FOO:NM_153833:exon4:c.C755A:p.A252D	.	.	3e-06	D	P	10.08	N	0	1	0.000557691	1
chr3	130290006	130290006	A	G	exonic	COL6A6	.	nonsynonymous SNV	COL6A6:NM_001102608:exon6:c.A2746G:p.I916V	.	.	3e-06	T	B	23.1	D	0	1	0.000557691	1
chr3	132411646	132411646	T	C	exonic	NPHP3	.	nonsynonymous SNV	NPHP3:NM_153240:exon17:c.A2327G:p.N776S	.	.	3e-06	T	B	0.096	N	0	1	0.000557691	1
chr3	133371439	133371439	G	C	exonic	TOPBP1	.	nonsynonymous SNV	TOPBP1:NM_007027:exon8:c.C957G:p.N319K	.	.	3e-06	T	P	22.8	D	0	1	0.000557691	1
chr3	139097029	139097029	C	T	exonic	COPB2	.	nonsynonymous SNV	COPB2:NM_004766:exon5:c.G358A:p.D120N	.	.	3e-06	D	D	31	D	0	1	0.000557691	1
chr3	141278803	141278803	A	G	exonic	RASA2	.	nonsynonymous SNV	RASA2:NM_001303245:exon9:c.A829G:p.N277D,RASA2:NM_001303246:exon9:c.A829G:p.N277D,RASA2:NM_006506:exon9:c.A829G:p.N277D	.	.	3e-06	D	B	18.31	D	0	1	0.000557691	1
chr3	145788617	145788617	A	C	exonic	PLOD2	.	nonsynonymous SNV	PLOD2:NM_000935:exon19:c.T2101G:p.S701A,PLOD2:NM_182943:exon20:c.T2164G:p.S722A	.	.	3e-06	T	D	11.9	D	0	1	0.000557691	1
chr3	148577677	148577677	A	G	exonic	CPB1	.	nonsynonymous SNV	CPB1:NM_001871:exon11:c.A1142G:p.D381G	.	.	3e-06	D	D	25.5	D	0	1	0.000557691	1
chr3	148765858	148765858	T	C	exonic	HLTF	.	nonsynonymous SNV	HLTF:NM_001318934:exon17:c.A1846G:p.T616A,HLTF:NM_001318935:exon17:c.A1849G:p.T617A,HLTF:NM_003071:exon17:c.A1849G:p.T617A,HLTF:NM_139048:exon17:c.A1849G:p.T617A	.	.	3e-06	T	B	23.1	D	0	1	0.000557691	1
chr3	150344869	150344869	A	C	exonic	SELENOT	.	unknown	UNKNOWN	.	.	3e-06	T	B	18.88	D	0	1	0.000557691	1
chr3	150840758	150840758	A	T	exonic	MED12L	.	nonsynonymous SNV	MED12L:NM_053002:exon3:c.A393T:p.K131N	.	.	3e-06	D	D	25.3	D	0	1	0.000557691	1
chr3	150874046	150874046	G	A	exonic	MED12L	.	nonsynonymous SNV	MED12L:NM_053002:exon5:c.G655A:p.V219M	.	.	3e-06	T	B	11.27	N	0	1	0.000557691	1
chr3	151171474	151171474	T	C	exonic	IGSF10	.	nonsynonymous SNV	IGSF10:NM_178822:exon3:c.A413G:p.H138R	.	.	3e-06	D	D	24.5	D	0	1	0.000557691	1
chr3	157839939	157839939	A	G	exonic	RSRC1	.	nonsynonymous SNV	RSRC1:NM_001271834:exon2:c.A46G:p.R16G,RSRC1:NM_001271838:exon2:c.A46G:p.R16G,RSRC1:NM_016625:exon2:c.A46G:p.R16G	.	0	3e-06	D	B	16.66	D	0	1	0.000557691	1
chr3	158369910	158369910	C	T	exonic	GFM1	.	nonsynonymous SNV	GFM1:NM_001308166:exon6:c.C715T:p.P239S,GFM1:NM_024996:exon6:c.C715T:p.P239S,GFM1:NM_001308164:exon7:c.C772T:p.P258S	.	.	3e-06	D	D	28	D	0	1	0.000557691	1
chr3	158378748	158378748	A	G	exonic	GFM1	.	nonsynonymous SNV	GFM1:NM_001308166:exon10:c.A1307G:p.N436S,GFM1:NM_024996:exon10:c.A1307G:p.N436S,GFM1:NM_001308164:exon11:c.A1364G:p.N455S	.	.	3e-06	T	B	0.011	N	0	1	0.000557691	1
chr3	158431630	158431630	A	G	exonic	RARRES1	.	nonsynonymous SNV	RARRES1:NM_002888:exon2:c.T295C:p.C99R,RARRES1:NM_206963:exon2:c.T295C:p.C99R	.	.	3e-06	T	B	2.639	N	0	1	0.000557691	1
chr3	164755767	164755767	G	A	exonic	SI	.	nonsynonymous SNV	SI:NM_001041:exon21:c.C2347T:p.P783S	.	.	3e-06	D	P	26.6	D	0	1	0.000557691	1
chr3	169550864	169550864	A	T	exonic	LRRIQ4	.	nonsynonymous SNV	LRRIQ4:NM_001080460:exon4:c.A1423T:p.M475L	.	.	3e-06	T	B	0.334	N	0	1	0.000557691	1
chr3	169639043	169639043	A	G	exonic	SAMD7	.	nonsynonymous SNV	SAMD7:NM_001304366:exon4:c.A128G:p.Q43R,SAMD7:NM_182610:exon4:c.A128G:p.Q43R	.	.	3e-06	D	P	16.58	D	0	1	0.000557691	1
chr3	170216665	170216665	C	T	exonic	SLC7A14	.	nonsynonymous SNV	SLC7A14:NM_020949:exon4:c.G550A:p.E184K	.	.	3e-06	D	P	26.5	D	0	1	0.000557691	1
chr3	170723837	170723837	G	-	exonic	SLC2A2	.	frameshift deletion	SLC2A2:NM_001278658:exon5:c.313delC:p.L105Cfs*27,SLC2A2:NM_001278659:exon5:c.151delC:p.L51Cfs*27,SLC2A2:NM_000340:exon6:c.670delC:p.L224Cfs*27	.	.	3e-06	.	.	.	.	0	1	0.000557691	1
chr3	176768366	176768366	C	T	exonic	TBL1XR1	.	nonsynonymous SNV	TBL1XR1:NM_001321195:exon5:c.G199A:p.D67N,TBL1XR1:NM_001321193:exon6:c.G460A:p.D154N,TBL1XR1:NM_024665:exon6:c.G460A:p.D154N,TBL1XR1:NM_001321194:exon7:c.G460A:p.D154N	.	.	3e-06	T	B	21.8	D	0	1	0.000557691	1
chr3	182733287	182733287	T	C	exonic	MCCC1	.	nonsynonymous SNV	MCCC1:NM_001293273:exon17:c.A1766G:p.N589S,MCCC1:NM_020166:exon19:c.A2117G:p.N706S	.	.	3e-06	T	B	7.359	D	0	1	0.000557691	1
chr3	183955195	183955195	C	T	exonic	VWA5B2	.	nonsynonymous SNV	VWA5B2:NM_001320373:exon9:c.C1058T:p.P353L,VWA5B2:NM_138345:exon11:c.C1715T:p.P572L	.	.	3e-06	T	B	2.211	N	0	1	0.000557691	1
chr3	184090768	184090768	T	C	exonic	THPO	.	nonsynonymous SNV	THPO:NM_000460:exon6:c.A595G:p.T199A,THPO:NM_001177597:exon6:c.A583G:p.T195A,THPO:NM_001177598:exon6:c.A578G:p.D193G,THPO:NM_001290028:exon6:c.A595G:p.T199A,THPO:NM_001289997:exon7:c.A479G:p.D160G,THPO:NM_001289998:exon7:c.A595G:p.T199A,THPO:NM_001290003:exon7:c.A1015G:p.T339A,THPO:NM_001290022:exon7:c.A583G:p.T195A,THPO:NM_001290026:exon7:c.A578G:p.D193G,THPO:NM_001290027:exon8:c.A479G:p.D160G	.	.	3e-06	D	D	24.5	D	0	1	0.000557691	1
chr3	184910562	184910562	G	C	exonic	EHHADH	.	nonsynonymous SNV	EHHADH:NM_001166415:exon7:c.C1336G:p.P446A,EHHADH:NM_001966:exon7:c.C1624G:p.P542A	.	.	3e-06	D	B	19.5	D	0	1	0.000557691	1
chr3	186917443	186917443	G	A	exonic	RTP1	.	nonsynonymous SNV	RTP1:NM_153708:exon2:c.G377A:p.R126H	.	.	3e-06	D	D	28.2	D	0	1	0.000557691	1
chr3	186969438	186969438	C	G	exonic	MASP1	.	nonsynonymous SNV	MASP1:NM_001031849:exon7:c.G995C:p.G332A,MASP1:NM_001879:exon7:c.G995C:p.G332A,MASP1:NM_139125:exon7:c.G995C:p.G332A	.	.	3e-06	D	D	29.9	D	0	1	0.000557691	1
chr3	192959177	192959177	G	T	exonic	HRASLS	.	nonsynonymous SNV	HRASLS:NM_020386:exon1:c.G170T:p.R57L	.	.	3e-06	.	.	16.68	N	0	1	0.000557691	1
chr3	195505300	195505300	C	A	exonic	MUC4	.	nonsynonymous SNV	MUC4:NM_004532:exon2:c.G109T:p.D37Y,MUC4:NM_018406:exon3:c.G12817T:p.D4273Y	.	.	3e-06	D	P	15.67	N	0	1	0.000557691	1
chr3	196612902	196612902	G	A	exonic	SENP5	.	nonsynonymous SNV	SENP5:NM_001308045:exon2:c.G850A:p.E284K,SENP5:NM_152699:exon2:c.G850A:p.E284K	.	.	3e-06	D	P	25.3	D	0	1	0.000557691	1
chr3	197707341	197707341	G	T	exonic	LMLN	.	nonsynonymous SNV	LMLN:NM_001136049:exon6:c.G694T:p.A232S,LMLN:NM_033029:exon6:c.G694T:p.A232S	.	.	3e-06	D	D	24.5	D	0	1	0.000557691	1
chr22	18300415	18300415	T	A	exonic	MICAL3	.	nonsynonymous SNV	MICAL3:NM_015241:exon26:c.A5012T:p.E1671V	.	.	3e-06	T	B	13.01	D	0	1	0.000557691	1
chr22	19026439	19026439	G	C	exonic	DGCR2	.	nonsynonymous SNV	DGCR2:NM_001173533:exon9:c.C1469G:p.A490G,DGCR2:NM_001173534:exon9:c.C1460G:p.A487G,DGCR2:NM_001184781:exon10:c.C1583G:p.A528G,DGCR2:NM_005137:exon10:c.C1592G:p.A531G	.	.	3e-06	D	B	2.743	N	0	1	0.000557691	1
chr22	19165652	19165652	C	G	exonic	SLC25A1	.	nonsynonymous SNV	SLC25A1:NM_001256534:exon1:c.G217C:p.G73R,SLC25A1:NM_005984:exon2:c.G196C:p.G66R	.	.	3e-06	D	D	32	D	0	1	0.000557691	1
chr22	19711890	19711890	T	C	exonic	GP1BB	.	nonsynonymous SNV	GP1BB:NM_000407:exon2:c.T524C:p.L175P	.	0	3e-06	D	D	23.7	D	0	1	0.000557691	1
chr22	19799938	19799938	T	C	exonic	GNB1L	.	nonsynonymous SNV	GNB1L:NM_053004:exon5:c.A287G:p.D96G	.	.	3e-06	D	B	25.6	D	0	1	0.000557691	1
chr22	20796602	20796602	T	C	exonic	KLHL22	.	nonsynonymous SNV	KLHL22:NM_032775:exon7:c.A1663G:p.N555D	.	.	3e-06	T	B	14.02	D	0	1	0.000557691	1
chr22	20939435	20939435	G	C	exonic	MED15	.	nonsynonymous SNV	MED15:NM_001293236:exon14:c.G1679C:p.R560P,MED15:NM_001293234:exon15:c.G1841C:p.R614P,MED15:NM_001293235:exon15:c.G1814C:p.R605P,MED15:NM_001293237:exon15:c.G1814C:p.R605P,MED15:NM_015889:exon15:c.G1892C:p.R631P,MED15:NM_001003891:exon16:c.G2012C:p.R671P	.	.	3e-06	D	D	20.2	D	0	1	0.000557691	1
chr22	21159314	21159315	CT	-	exonic	PI4KA	.	frameshift deletion	PI4KA:NM_058004:exon11:c.1307_1308del:p.Q436Rfs*28	.	.	3e-06	.	.	.	.	0	1	0.000557691	1
chr22	21159316	21159316	-	GA	exonic	PI4KA	.	frameshift insertion	PI4KA:NM_058004:exon11:c.1305_1306insTC:p.Q436Sfs*15	.	.	3e-06	.	.	.	.	0	1	0.000557691	1
chr22	21336770	21336771	GT	-	exonic	LZTR1	.	frameshift deletion	LZTR1:NM_006767:exon1:c.110_111del:p.V38Rfs*39	.	.	3e-06	.	.	.	.	0	1	0.000557691	1
chr22	21343116	21343116	A	G	exonic	LZTR1	.	nonsynonymous SNV	LZTR1:NM_006767:exon6:c.A548G:p.Y183C	.	.	3e-06	D	D	27.5	D	0	1	0.000557691	1
chr22	21996720	21996720	G	A	exonic	SDF2L1	.	nonsynonymous SNV	SDF2L1:NM_022044:exon1:c.G95A:p.G32D	.	.	3e-06	T	B	5.956	D	0	1	0.000557691	1
chr22	22049686	22049686	G	C	exonic;splicing	PPIL2;PPIL2	NM_148176:exon20:c.1467-1G>C	nonsynonymous SNV	PPIL2:NM_001317996:exon20:c.G1470C:p.K490N,PPIL2:NM_014337:exon20:c.G1470C:p.K490N,PPIL2:NM_148175:exon20:c.G1470C:p.K490N	.	.	3e-06	D	B	11.65	D	0	1	0.000557691	1
chr22	23482567	23482567	A	T	exonic	RSPH14	.	nonsynonymous SNV	RSPH14:NM_014433:exon2:c.T41A:p.I14N	.	.	3e-06	D	D	23.7	D	0	1	0.000557691	1
chr22	23494649	23494649	C	T	exonic	RAB36	.	nonsynonymous SNV	RAB36:NM_001349878:exon4:c.C361T:p.L121F,RAB36:NM_004914:exon4:c.C361T:p.L121F,RAB36:NM_001349877:exon5:c.C433T:p.L145F	.	.	3e-06	T	B	23.2	N	0	1	0.000557691	1
chr22	23523752	23523752	C	T	exonic	BCR	.	nonsynonymous SNV	BCR:NM_004327:exon1:c.C605T:p.S202F,BCR:NM_021574:exon1:c.C605T:p.S202F	.	.	3e-06	D	B	25.6	D	0	1	0.000557691	1
chr22	23626164	23626164	C	A	exonic	BCR	.	nonsynonymous SNV	BCR:NM_004327:exon9:c.C2116A:p.H706N,BCR:NM_021574:exon9:c.C2116A:p.H706N	.	.	3e-06	T	B	21.5	D	0	1	0.000557691	1
chr22	24095167	24095167	C	-	exonic	VPREB3	.	frameshift deletion	VPREB3:NM_013378:exon2:c.268delG:p.A90Pfs*38	.	.	3e-06	.	.	.	.	0	1	0.000557691	1
chr22	24582287	24582287	G	A	exonic	SUSD2	.	nonsynonymous SNV	SUSD2:NM_019601:exon10:c.G1546A:p.V516M	.	.	3e-06	D	P	23.7	N	0	1	0.000557691	1
chr22	24982020	24982020	A	G	exonic	LRRC75B	.	nonsynonymous SNV	LRRC75B:NM_207644:exon4:c.T782C:p.V261A	.	.	3e-06	D	P	24.1	D	0	1	0.000557691	1
chr22	26895365	26895365	T	G	exonic	TFIP11	.	nonsynonymous SNV	TFIP11:NM_001346862:exon7:c.A941C:p.E314A,TFIP11:NM_001346859:exon9:c.A1034C:p.E345A,TFIP11:NM_001346861:exon9:c.A1034C:p.E345A,TFIP11:NM_012143:exon9:c.A1034C:p.E345A,TFIP11:NM_001008697:exon10:c.A1034C:p.E345A,TFIP11:NM_001346857:exon10:c.A1034C:p.E345A,TFIP11:NM_001346858:exon10:c.A1034C:p.E345A	.	.	3e-06	T	D	23	D	0	1	0.000557691	1
chr22	29456420	29456420	C	T	exonic	C22orf31	.	nonsynonymous SNV	C22orf31:NM_015370:exon2:c.G415A:p.A139T	.	0	3e-06	D	B	16.19	N	0	1	0.000557691	1
chr22	29627121	29627121	-	CCTCCAGGGTGAGTGTCA	exonic	EMID1	.	nonframeshift insertion	EMID1:NM_001267895:exon6:c.572_573insCCTCCAGGGTGAGTGTCA:p.Q193_D194insGECHLQ,EMID1:NM_133455:exon6:c.578_579insCCTCCAGGGTGAGTGTCA:p.Q195_D196insGECHLQ	.	.	3e-06	.	.	.	.	0	1	0.000557691	1
chr22	30772724	30772724	G	C	exonic	CCDC157	.	nonsynonymous SNV	CCDC157:NM_001017437:exon12:c.G2249C:p.R750P,CCDC157:NM_001318334:exon12:c.G2249C:p.R750P	.	.	3e-06	D	B	19.45	N	0	1	0.000557691	1
chr22	31010359	31010359	C	T	exonic	TCN2	.	nonsynonymous SNV	TCN2:NM_000355:exon4:c.C451T:p.H151Y,TCN2:NM_001184726:exon4:c.C370T:p.H124Y	.	.	3e-06	T	B	3.48	N	0	1	0.000557691	1
chr22	31336802	31336802	G	A	exonic	MORC2	.	nonsynonymous SNV	MORC2:NM_001303256:exon10:c.C847T:p.R283C,MORC2:NM_001303257:exon10:c.C847T:p.R283C,MORC2:NM_014941:exon11:c.C661T:p.R221C	.	.	3e-06	D	D	34	D	0	1	0.000557691	1
chr22	32112297	32112297	T	-	exonic	PRR14L	.	frameshift deletion	PRR14L:NM_173566:exon4:c.1528delA:p.S510Afs*6	.	.	3e-06	.	.	.	.	0	1	0.000557691	1
chr22	32188068	32188068	T	G	exonic	DEPDC5	.	nonsynonymous SNV	DEPDC5:NM_001136029:exon10:c.T674G:p.F225C,DEPDC5:NM_014662:exon10:c.T674G:p.F225C,DEPDC5:NM_001007188:exon11:c.T674G:p.F225C,DEPDC5:NM_001242896:exon11:c.T674G:p.F225C,DEPDC5:NM_001242897:exon11:c.T674G:p.F225C	.	.	3e-06	D	P	28.1	D	0	1	0.000557691	1
chr22	32352637	32352637	C	G	exonic	YWHAH	.	nonsynonymous SNV	YWHAH:NM_003405:exon2:c.C599G:p.A200G	.	.	3e-06	D	D	27.8	D	0	1	0.000557691	1
chr22	32756577	32756577	G	C	exonic	RFPL3	.	nonsynonymous SNV	RFPL3:NM_001098535:exon2:c.G712C:p.V238L,RFPL3:NM_006604:exon3:c.G625C:p.V209L	.	.	3e-06	T	P	3.487	N	0	1	0.000557691	1
chr22	32881118	32881118	C	T	exonic	FBXO7	.	stopgain	FBXO7:NM_001033024:exon4:c.C472T:p.Q158X,FBXO7:NM_001257990:exon4:c.C367T:p.Q123X,FBXO7:NM_012179:exon4:c.C709T:p.Q237X	.	.	3e-06	.	.	44	D	0	1	0.000557691	1
chr22	34000430	34000430	G	C	exonic	LARGE1	.	nonsynonymous SNV	LARGE1:NM_133642:exon5:c.C606G:p.D202E,LARGE1:NM_004737:exon6:c.C606G:p.D202E	.	.	3e-06	T	B	10.19	N	0	1	0.000557691	1
chr22	36587668	36587668	T	C	exonic	APOL4	.	unknown	UNKNOWN	.	.	3e-06	.	B	0.001	N	0	1	0.000557691	1
chr22	36697024	36697024	G	A	exonic	MYH9	.	nonsynonymous SNV	MYH9:NM_002473:exon22:c.C2711T:p.A904V	.	.	3e-06	T	B	22.4	D	0	1	0.000557691	1
chr22	36698638	36698638	C	T	exonic	MYH9	.	stopgain	MYH9:NM_002473:exon20:c.G2475A:p.W825X	.	.	3e-06	.	.	42	D	0	1	0.000557691	1
chr22	36863859	36863859	T	C	exonic	TXN2	.	nonsynonymous SNV	TXN2:NM_012473:exon4:c.A493G:p.I165V	.	.	3e-06	T	B	18.86	D	0	1	0.000557691	1
chr22	37334380	37334380	C	G	exonic	CSF2RB	.	nonsynonymous SNV	CSF2RB:NM_000395:exon14:c.C2530G:p.P844A	.	.	3e-06	T	B	0.002	N	0	1	0.000557691	1
chr22	37469665	37469665	A	G	exonic	TMPRSS6	.	nonsynonymous SNV	TMPRSS6:NM_001289000:exon13:c.T1462C:p.C488R,TMPRSS6:NM_001289001:exon13:c.T1462C:p.C488R,TMPRSS6:NM_153609:exon13:c.T1489C:p.C497R	.	.	3e-06	D	D	26.7	D	0	1	0.000557691	1
chr22	37578749	37578749	C	T	exonic	C1QTNF6	.	nonsynonymous SNV	C1QTNF6:NM_031910:exon3:c.G316A:p.G106S,C1QTNF6:NM_182486:exon3:c.G316A:p.G106S	.	.	3e-06	D	D	24.8	D	0	1	0.000557691	1
chr22	38205968	38205968	T	C	exonic	GCAT	.	nonsynonymous SNV	GCAT:NM_001171690:exon2:c.T209C:p.V70A	.	.	3e-06	D	B	13.49	N	0	1	0.000557691	1
chr22	38315041	38315041	A	G	splicing	MICALL1	NM_033386:exon5:c.427-2A>G	.	.	.	.	3e-06	.	.	23.1	D	0	1	0.000557691	1
chr22	39019270	39019270	G	A	exonic	FAM227A	.	nonsynonymous SNV	FAM227A:NM_001013647:exon10:c.C865T:p.P289S,FAM227A:NM_001291030:exon10:c.C586T:p.P196S	.	.	3e-06	T	P	22.4	D	0	1	0.000557691	1
chr22	39104919	39104919	G	A	exonic	GTPBP1	.	nonsynonymous SNV	GTPBP1:NM_004286:exon2:c.G262A:p.E88K	.	.	3e-06	D	B	24.9	D	0	1	0.000557691	1
chr22	39438936	39438951	CTTCAGAAACACAGTG	-	exonic	APOBEC3F	.	frameshift deletion	APOBEC3F:NM_001006666:exon2:c.18_27del:p.N7Sfs*30,APOBEC3F:NM_145298:exon2:c.18_27del:p.N7Sfs*30	.	.	3e-06	.	.	.	.	0	1	0.000557691	1
chr22	39770523	39770523	G	A	exonic	SYNGR1	.	nonsynonymous SNV	SYNGR1:NM_004711:exon2:c.G302A:p.R101H,SYNGR1:NM_145731:exon2:c.G302A:p.R101H,SYNGR1:NM_145738:exon2:c.G305A:p.R102H	.	.	3e-06	D	D	34	D	0	1	0.000557691	1
chr22	40391324	40391324	C	-	exonic	FAM83F	.	frameshift deletion	FAM83F:NM_138435:exon1:c.278delC:p.A95Rfs*38	.	.	3e-06	.	.	.	.	0	1	0.000557691	1
chr22	40803457	40803459	ACC	-	exonic	SGSM3	.	nonframeshift deletion	SGSM3:NM_001301849:exon12:c.1220_1222del:p.H408Efs*253,SGSM3:NM_001350043:exon12:c.1208_1210del:p.H404Efs*296,SGSM3:NM_001350044:exon12:c.1220_1222del:p.H408Efs*279,SGSM3:NM_001350046:exon12:c.1208_1210del:p.H404Efs*279,SGSM3:NM_001350047:exon12:c.1208_1210del:p.H404Efs*269,SGSM3:NM_001350048:exon12:c.911_913del:p.H305Efs*279,SGSM3:NM_001350039:exon13:c.1409_1411del:p.H471Efs*296,SGSM3:NM_0013500…	.	.	3e-06	.	.	.	.	0	1	0.000557691	1
chr22	41075612	41075612	G	A	exonic	MCHR1	.	nonsynonymous SNV	MCHR1:NM_005297:exon1:c.G163A:p.G55R	.	.	3e-06	D	B	15.41	N	0	1	0.000557691	1
chr22	41564828	41564828	C	T	exonic	EP300	.	nonsynonymous SNV	EP300:NM_001429:exon25:c.C4129T:p.H1377Y	.	.	3e-06	T	D	32	D	0	1	0.000557691	1
chr22	41635477	41635477	G	T	exonic	CHADL	.	nonsynonymous SNV	CHADL:NM_138481:exon2:c.C156A:p.N52K	.	.	3e-06	T	D	24.4	D	0	1	0.000557691	1
chr22	42306433	42306433	C	G	exonic	SHISA8	.	nonsynonymous SNV	SHISA8:NM_001207020:exon3:c.G790C:p.A264P	.	.	3e-06	.	.	7.158	D	0	1	0.000557691	1
chr22	42461800	42461800	T	G	exonic	NAGA	.	nonsynonymous SNV	NAGA:NM_000262:exon6:c.A701C:p.E234A	.	.	3e-06	T	B	0.027	N	0	1	0.000557691	1
chr22	42607545	42607545	C	T	exonic	TCF20	.	nonsynonymous SNV	TCF20:NM_181492:exon1:c.G3767A:p.R1256H,TCF20:NM_005650:exon2:c.G3767A:p.R1256H	.	.	3e-06	D	D	33	D	0	1	0.000557691	1
chr22	43026893	43026893	T	C	exonic	CYB5R3	.	nonsynonymous SNV	CYB5R3:NM_000398:exon4:c.A328G:p.I110V,CYB5R3:NM_001129819:exon4:c.A259G:p.I87V,CYB5R3:NM_001171660:exon4:c.A427G:p.I143V,CYB5R3:NM_007326:exon4:c.A259G:p.I87V,CYB5R3:NM_001171661:exon5:c.A259G:p.I87V	.	.	3e-06	T	B	1.936	N	0	1	0.000557691	1
chr22	43193609	43193609	A	T	exonic	ARFGAP3	.	nonsynonymous SNV	ARFGAP3:NM_001142293:exon15:c.T1404A:p.D468E,ARFGAP3:NM_014570:exon16:c.T1536A:p.D512E	.	.	3e-06	T	D	24.6	D	0	1	0.000557691	1
chr22	44287646	44287646	G	A	exonic	PNPLA5	.	nonsynonymous SNV	PNPLA5:NM_001177675:exon1:c.C115T:p.L39F,PNPLA5:NM_138814:exon1:c.C115T:p.L39F	.	.	3e-06	D	B	23.5	D	0	1	0.000557691	1
chr22	46749713	46749713	A	C	exonic	TRMU	.	nonsynonymous SNV	TRMU:NM_001282782:exon7:c.A480C:p.R160S,TRMU:NM_001282783:exon7:c.A402C:p.R134S,TRMU:NM_001282784:exon7:c.A402C:p.R134S,TRMU:NM_001282785:exon8:c.A822C:p.R274S,TRMU:NM_018006:exon8:c.A822C:p.R274S	.	.	3e-06	T	B	0.002	N	0	1	0.000557691	1
chr22	50355166	50355166	G	C	exonic	PIM3	.	nonsynonymous SNV	PIM3:NM_001001852:exon4:c.G323C:p.R108P	.	.	3e-06	D	D	24.9	D	0	1	0.000557691	1
chr22	50617405	50617405	C	G	exonic	PANX2	.	nonsynonymous SNV	PANX2:NM_001160300:exon3:c.C1733G:p.P578R,PANX2:NM_052839:exon3:c.C1733G:p.P578R	.	.	3e-06	D	B	10.77	D	0	1	0.000557691	1
chr22	50639757	50639757	C	T	exonic	SELENOO	.	unknown	UNKNOWN	.	.	3e-06	.	.	.	.	0	1	0.000557691	1
chr22	50657756	50657756	A	C	exonic	TUBGCP6	.	nonsynonymous SNV	TUBGCP6:NM_020461:exon19:c.T4445G:p.V1482G	.	.	3e-06	D	D	25	D	0	1	0.000557691	1
chr22	50898532	50898532	C	G	exonic	SBF1	.	nonsynonymous SNV	SBF1:NM_002972:exon26:c.G3340C:p.D1114H	.	.	3e-06	D	P	33	D	0	1	0.000557691	1
chr22	50969181	50969181	T	C	exonic	ODF3B	.	nonsynonymous SNV	ODF3B:NM_001014440:exon6:c.A641G:p.N214S	.	.	3e-06	T	B	0.001	N	0	1	0.000557691	1
chr21	16339246	16339246	C	T	exonic	NRIP1	.	nonsynonymous SNV	NRIP1:NM_003489:exon4:c.G1268A:p.S423N	.	.	3e-06	D	D	26.3	D	0	1	0.000557691	1
chr21	19698859	19698859	T	G	exonic	TMPRSS15	.	nonsynonymous SNV	TMPRSS15:NM_002772:exon16:c.A1811C:p.D604A	.	.	3e-06	D	D	25.1	D	0	1	0.000557691	1
chr21	28296715	28296715	A	G	exonic	ADAMTS5	.	nonsynonymous SNV	ADAMTS5:NM_007038:exon8:c.T2450C:p.F817S	.	.	3e-06	T	B	17.68	D	0	1	0.000557691	1
chr21	30959704	30959704	A	G	exonic	GRIK1	.	nonsynonymous SNV	GRIK1:NM_001320618:exon9:c.T1358C:p.V453A,GRIK1:NM_001320621:exon9:c.T1304C:p.V435A,GRIK1:NM_001330993:exon11:c.T1730C:p.V577A,GRIK1:NM_175611:exon11:c.T1730C:p.V577A,GRIK1:NM_000830:exon12:c.T1775C:p.V592A,GRIK1:NM_001320616:exon12:c.T1775C:p.V592A,GRIK1:NM_001330994:exon12:c.T1775C:p.V592A	.	.	3e-06	T	D	24.3	D	0	1	0.000557691	1
chr21	32526707	32526707	T	C	exonic	TIAM1	.	nonsynonymous SNV	TIAM1:NM_003253:exon18:c.A3029G:p.H1010R	.	.	3e-06	T	B	17.93	D	0	1	0.000557691	1
chr21	33650998	33650998	G	A	exonic	MIS18A	.	nonsynonymous SNV	MIS18A:NM_018944:exon1:c.C328T:p.L110F	.	0	3e-06	T	P	24.4	N	0	1	0.000557691	1
chr21	33686879	33686879	C	A	exonic	MRAP	.	nonsynonymous SNV	MRAP:NM_206898:exon5:c.C224A:p.S75Y	.	.	3e-06	D	B	5.336	N	0	1	0.000557691	1
chr21	34924182	34924182	A	G	exonic	SON	.	nonsynonymous SNV	SON:NM_001291411:exon3:c.A2645G:p.D882G,SON:NM_032195:exon3:c.A2645G:p.D882G,SON:NM_138927:exon3:c.A2645G:p.D882G	.	.	3e-06	D	D	24.5	D	0	1	0.000557691	1
chr21	35467654	35467654	G	T	exonic	SLC5A3	.	nonsynonymous SNV	SLC5A3:NM_006933:exon2:c.G157T:p.A53S	.	.	3e-06	D	D	24	D	0	1	0.000557691	1
chr21	35821785	35821785	C	T	exonic	KCNE1;KCNE1B	.	nonsynonymous SNV	KCNE1:NM_001127670:exon2:c.G148A:p.V50I,KCNE1:NM_001270404:exon2:c.G148A:p.V50I,KCNE1:NM_001127668:exon3:c.G148A:p.V50I,KCNE1:NM_001127669:exon3:c.G148A:p.V50I,KCNE1:NM_001270402:exon3:c.G148A:p.V50I,KCNE1:NM_001270403:exon3:c.G148A:p.V50I,KCNE1:NM_001270405:exon3:c.G148A:p.V50I,KCNE1B:NM_001330065:exon3:c.G157A:p.V53I,KCNE1:NM_000219:exon4:c.G148A:p.V50I	.	.	3e-06	.	B	11.94	D	0	1	0.000557691	1
chr21	36080997	36080997	G	-	splicing	CLIC6	NM_001317009:exon5:c.1665-1G>-;NM_053277:exon4:c.1611-1G>-	.	.	.	.	3e-06	.	.	.	.	0	1	0.000557691	1
chr21	37618326	37618326	G	A	exonic	DOPEY2	.	nonsynonymous SNV	DOPEY2:NM_001320714:exon19:c.G4048A:p.E1350K,DOPEY2:NM_005128:exon19:c.G4048A:p.E1350K	.	.	3e-06	D	D	28.8	D	0	1	0.000557691	1
chr21	38868558	38868558	C	T	exonic	DYRK1A	.	nonsynonymous SNV	DYRK1A:NM_001347723:exon8:c.C1123T:p.R375W,DYRK1A:NM_130436:exon8:c.C1210T:p.R404W,DYRK1A:NM_130438:exon8:c.C1237T:p.R413W,DYRK1A:NM_001347721:exon9:c.C1210T:p.R404W,DYRK1A:NM_001347722:exon9:c.C1210T:p.R404W,DYRK1A:NM_001396:exon9:c.C1237T:p.R413W,DYRK1A:NM_101395:exon10:c.C1237T:p.R413W	.	.	3e-06	D	B	35	D	0	1	0.000557691	1
chr21	38878585	38878585	C	G	exonic	DYRK1A	.	nonsynonymous SNV	DYRK1A:NM_101395:exon12:c.C1730G:p.T577S	.	.	3e-06	D	B	3.897	N	0	1	0.000557691	1
chr21	38884634	38884634	A	G	exonic	DYRK1A	.	nonsynonymous SNV	DYRK1A:NM_001347723:exon11:c.A1978G:p.M660V,DYRK1A:NM_130436:exon11:c.A2065G:p.M689V,DYRK1A:NM_001347721:exon12:c.A2065G:p.M689V,DYRK1A:NM_001347722:exon12:c.A2065G:p.M689V,DYRK1A:NM_001396:exon12:c.A2092G:p.M698V	.	.	3e-06	T	B	7.527	D	0	1	0.000557691	1
chr21	39772547	39772547	G	T	exonic	ERG	.	nonsynonymous SNV	ERG:NM_001136155:exon5:c.C418A:p.P140T,ERG:NM_182918:exon6:c.C694A:p.P232T,ERG:NM_001136154:exon8:c.C715A:p.P239T,ERG:NM_001243428:exon8:c.C715A:p.P239T,ERG:NM_001243432:exon8:c.C715A:p.P239T,ERG:NM_001291391:exon8:c.C715A:p.P239T	.	.	3e-06	D	B	19.84	D	0	1	0.000557691	1
chr21	40190420	40190420	A	G	exonic	ETS2	.	nonsynonymous SNV	ETS2:NM_005239:exon7:c.A661G:p.M221V,ETS2:NM_001256295:exon8:c.A1081G:p.M361V	.	.	3e-06	T	B	0.001	N	0	1	0.000557691	1
chr21	41465782	41465782	G	A	exonic	DSCAM	.	nonsynonymous SNV	DSCAM:NM_001271534:exon21:c.C3716T:p.A1239V,DSCAM:NM_001389:exon21:c.C3716T:p.A1239V	.	.	3e-06	T	B	18.3	D	0	1	0.000557691	1
chr21	43258112	43258112	T	C	exonic	PRDM15	.	nonsynonymous SNV	PRDM15:NM_001040424:exon8:c.A1043G:p.D348G,PRDM15:NM_001282934:exon8:c.A1043G:p.D348G,PRDM15:NM_022115:exon15:c.A2030G:p.D677G	.	.	3e-06	T	B	22.5	D	0	1	0.000557691	1
chr21	45502798	45502798	T	G	exonic	TRAPPC10	.	nonsynonymous SNV	TRAPPC10:NM_001351709:exon7:c.T452G:p.V151G,TRAPPC10:NM_003274:exon14:c.T1853G:p.V618G	.	.	3e-06	T	B	11.14	D	0	1	0.000557691	1
chr21	45720046	45720046	G	T	exonic	PFKL	.	nonsynonymous SNV	PFKL:NM_002626:exon1:c.G58T:p.V20F	.	.	3e-06	D	D	29.8	D	0	1	0.000557691	1
chr21	45742844	45742844	G	A	splicing	PFKL	NM_002626:exon15:c.1410-1G>A;NM_001002021:exon18:c.1560-1G>A	.	.	.	.	3e-06	.	.	23	D	0	1	0.000557691	1
chr21	45786757	45786757	A	G	exonic	TRPM2	.	nonsynonymous SNV	TRPM2:NM_001320350:exon4:c.A544G:p.M182V,TRPM2:NM_001320351:exon4:c.A544G:p.M182V,TRPM2:NM_003307:exon4:c.A544G:p.M182V	.	.	3e-06	D	B	17.71	D	0	1	0.000557691	1
chr21	46604999	46605000	AT	-	exonic	ADARB1	.	frameshift deletion	ADARB1:NM_001112:exon8:c.1558_1559del:p.I520Cfs*90,ADARB1:NM_001160230:exon8:c.1558_1559del:p.I520Cfs*90,ADARB1:NM_001346687:exon8:c.1825_1826del:p.I609Cfs*90,ADARB1:NM_001346688:exon8:c.1558_1559del:p.I520Cfs*90,ADARB1:NM_015833:exon9:c.1678_1679del:p.I560Cfs*90,ADARB1:NM_015834:exon9:c.1678_1679del:p.I560Cfs*90	.	.	3e-06	.	.	.	.	0	1	0.000557691	1
chr21	47532006	47532006	T	C	exonic	COL6A2	.	nonsynonymous SNV	COL6A2:NM_001849:exon3:c.T229C:p.F77L,COL6A2:NM_058174:exon3:c.T229C:p.F77L,COL6A2:NM_058175:exon3:c.T229C:p.F77L	.	.	3e-06	D	B	16.76	D	0	1	0.000557691	1
chr21	47571621	47571621	C	A	exonic	FTCD;FTCD-AS1	.	nonsynonymous SNV	FTCD-AS1:NM_001350598:exon1:c.C173A:p.P58Q,FTCD:NM_001320412:exon5:c.G487T:p.G163C,FTCD:NM_006657:exon5:c.G487T:p.G163C,FTCD:NM_206965:exon5:c.G487T:p.G163C	.	.	3e-06	D	D	28.2	D	0	1	0.000557691	1
chr21	47690445	47690445	T	C	exonic	MCM3AP	.	nonsynonymous SNV	MCM3AP:NM_003906:exon9:c.A2498G:p.N833S	.	.	3e-06	T	P	26	D	0	1	0.000557691	1
chr20	278312	278312	G	T	exonic	ZCCHC3	.	stopgain	ZCCHC3:NM_033089:exon1:c.G85T:p.E29X	.	.	3e-06	.	.	36	D	0	1	0.000557691	1
chr20	2843270	2843270	C	G	exonic	VPS16	.	nonsynonymous SNV	VPS16:NM_022575:exon12:c.C1117G:p.L373V	.	.	3e-06	T	B	17.51	D	0	1	0.000557691	1
chr20	3128656	3128656	C	A	exonic	FASTKD5	.	nonsynonymous SNV	FASTKD5:NM_021826:exon2:c.G1061T:p.R354L	.	.	3e-06	T	B	15.65	D	0	1	0.000557691	1
chr20	3767033	3767033	C	T	exonic	CENPB	.	nonsynonymous SNV	CENPB:NM_001810:exon1:c.G98A:p.R33Q	.	.	3e-06	T	D	23.2	N	0	1	0.000557691	1
chr20	10036234	10036234	G	A	exonic	ANKEF1	.	nonsynonymous SNV	ANKEF1:NM_198798:exon10:c.G2257A:p.D753N,ANKEF1:NM_001303472:exon11:c.G1690A:p.D564N,ANKEF1:NM_022096:exon11:c.G2257A:p.D753N	.	0	3e-06	D	B	25.1	D	0	1	0.000557691	1
chr20	10386071	10386071	A	C	exonic	MKKS	.	nonsynonymous SNV	MKKS:NM_018848:exon6:c.T1537G:p.L513V,MKKS:NM_170784:exon6:c.T1537G:p.L513V	.	.	3e-06	T	D	12.96	N	0	1	0.000557691	1
chr20	13740436	13740438	TTC	-	exonic	ESF1	.	nonframeshift deletion	ESF1:NM_001276380:exon9:c.1729_1731del:p.E577Qfs*275,ESF1:NM_016649:exon9:c.1729_1731del:p.E577Qfs*275	.	.	3e-06	.	.	.	.	0	1	0.000557691	1
chr20	13756659	13756659	C	T	exonic	ESF1	.	nonsynonymous SNV	ESF1:NM_001276380:exon3:c.G895A:p.G299S,ESF1:NM_016649:exon3:c.G895A:p.G299S	.	.	3e-06	T	D	26.6	D	0	1	0.000557691	1
chr20	13847470	13847470	T	G	exonic	SEL1L2	.	nonsynonymous SNV	SEL1L2:NM_001271539:exon15:c.A1282C:p.K428Q	.	.	3e-06	D	P	23.8	D	0	1	0.000557691	1
chr20	19665942	19665942	G	T	exonic	SLC24A3	.	nonsynonymous SNV	SLC24A3:NM_020689:exon12:c.G1261T:p.D421Y	.	.	3e-06	D	B	23.9	D	0	1	0.000557691	1
chr20	20493646	20493646	A	G	exonic	RALGAPA2	.	nonsynonymous SNV	RALGAPA2:NM_020343:exon32:c.T4367C:p.L1456P	.	.	3e-06	T	B	13.45	D	0	1	0.000557691	1
chr20	20596769	20596769	T	C	exonic	RALGAPA2	.	nonsynonymous SNV	RALGAPA2:NM_020343:exon13:c.A1606G:p.K536E	.	.	3e-06	T	B	11.7	D	0	1	0.000557691	1
chr20	21284421	21284421	C	T	exonic	XRN2	.	nonsynonymous SNV	XRN2:NM_001317960:exon1:c.C245T:p.S82F	.	.	3e-06	.	.	.	.	0	1	0.000557691	1
chr20	25195560	25195560	A	G	exonic	ENTPD6	.	nonsynonymous SNV	ENTPD6:NM_001322381:exon3:c.A1G:p.M1V,ENTPD6:NM_001322382:exon3:c.A1G:p.M1V,ENTPD6:NM_001322379:exon4:c.A1G:p.M1V,ENTPD6:NM_001322380:exon4:c.A1G:p.M1V,ENTPD6:NM_001322384:exon4:c.A1G:p.M1V,ENTPD6:NM_001322385:exon4:c.A460G:p.M154V,ENTPD6:NM_001114089:exon5:c.A604G:p.M202V,ENTPD6:NM_001322386:exon5:c.A604G:p.M202V,ENTPD6:NM_001322387:exon5:c.A511G:p.M171V,ENTPD6:NM_001322389:exon5:c.A646G:p.M216V…	.	.	3e-06	D	P	25.2	D	0	1	0.000557691	1
chr20	25257963	25257963	G	C	splicing	PYGB	NM_002862:exon7:c.855+1G>C	.	.	.	.	3e-06	.	.	24.2	D	0	1	0.000557691	1
chr20	25273041	25273041	G	A	splicing	PYGB	NM_002862:exon17:c.1970-1G>A	.	.	.	.	3e-06	.	.	25.1	D	0	1	0.000557691	1
chr20	30354374	30354374	A	G	exonic	TPX2	.	nonsynonymous SNV	TPX2:NM_012112:exon5:c.A245G:p.Y82C	.	.	3e-06	T	P	22.9	D	0	1	0.000557691	1
chr20	30555985	30555985	G	C	exonic	XKR7	.	nonsynonymous SNV	XKR7:NM_001011718:exon1:c.G7C:p.A3P	.	.	3e-06	.	D	25.3	D	0	1	0.000557691	1
chr20	30784527	30784527	G	C	exonic	PLAGL2	.	nonsynonymous SNV	PLAGL2:NM_002657:exon3:c.C1219G:p.L407V	.	.	3e-06	D	P	20.3	D	0	1	0.000557691	1
chr20	30816224	30816224	A	C	exonic	POFUT1	.	nonsynonymous SNV	POFUT1:NM_015352:exon5:c.A701C:p.Y234S	.	.	3e-06	D	D	29.1	D	0	1	0.000557691	1
chr20	31652553	31652553	C	G	exonic	BPIFB3	.	nonsynonymous SNV	BPIFB3:NM_182658:exon8:c.C826G:p.H276D	.	.	3e-06	T	D	24	D	0	1	0.000557691	1
chr20	32891049	32891049	C	T	exonic	AHCY	.	nonsynonymous SNV	AHCY:NM_000687:exon1:c.G28A:p.A10T	.	.	3e-06	D	B	24.3	N	0	1	0.000557691	1
chr20	33147568	33147568	-	CCTT	exonic	MAP1LC3A	.	frameshift insertion	MAP1LC3A:NM_032514:exon4:c.232_233insCCTT:p.F80Lfs*47,MAP1LC3A:NM_181509:exon5:c.244_245insCCTT:p.F84Lfs*47	.	.	3e-06	.	.	.	.	0	1	0.000557691	1
chr20	33439069	33439069	T	C	exonic	GGT7	.	nonsynonymous SNV	GGT7:NM_001351702:exon13:c.A1690G:p.N564D,GGT7:NM_178026:exon13:c.A1690G:p.N564D	.	.	3e-06	D	B	23.7	D	0	1	0.000557691	1
chr20	34389457	34389457	C	G	exonic	PHF20	.	nonsynonymous SNV	PHF20:NM_016436:exon2:c.C13G:p.P5A	.	.	3e-06	D	D	25.8	D	0	1	0.000557691	1
chr20	35445810	35445810	C	G	exonic	SOGA1	.	nonsynonymous SNV	SOGA1:NM_080627:exon4:c.G1134C:p.Q378H,SOGA1:NM_199181:exon4:c.G420C:p.Q140H	.	.	3e-06	D	D	25.6	D	0	1	0.000557691	1
chr20	35800341	35800341	G	A	exonic	MROH8	.	unknown	UNKNOWN	.	.	3e-06	.	.	35	D	0	1	0.000557691	1
chr20	37400215	37400215	C	G	exonic	ACTR5	.	nonsynonymous SNV	ACTR5:NM_024855:exon9:c.C1580G:p.S527W	.	.	3e-06	D	P	25	D	0	1	0.000557691	1
chr20	37667173	37667173	T	G	exonic	DHX35	.	nonsynonymous SNV	DHX35:NM_001190809:exon21:c.T2006G:p.V669G,DHX35:NM_021931:exon22:c.T2099G:p.V700G	.	.	3e-06	D	P	26.6	D	0	1	0.000557691	1
chr20	43118181	43118181	A	T	exonic	TTPAL	.	stoploss	TTPAL:NM_001039199:exon5:c.A1028T:p.X343L,TTPAL:NM_001261839:exon5:c.A926T:p.X309L,TTPAL:NM_024331:exon6:c.A1028T:p.X343L	.	.	3e-06	.	.	20.9	D	0	1	0.000557691	1
chr20	43353377	43353377	A	G	splicing	WISP2	NM_001323370:exon4:c.278-2A>G;NM_003881:exon3:c.278-2A>G	.	.	.	.	3e-06	.	.	21.1	D	0	1	0.000557691	1
chr20	43927061	43927061	C	T	exonic	MATN4	.	nonsynonymous SNV	MATN4:NM_030592:exon5:c.G929A:p.R310H,MATN4:NM_030590:exon6:c.G1052A:p.R351H,MATN4:NM_003833:exon8:c.G1175A:p.R392H	.	.	3e-06	T	B	29.1	D	0	1	0.000557691	1
chr20	44505492	44505492	C	G	exonic	ZSWIM3	.	nonsynonymous SNV	ZSWIM3:NM_080752:exon2:c.C295G:p.Q99E	.	.	3e-06	T	B	0.885	D	0	1	0.000557691	1
chr20	44506087	44506087	T	A	exonic	ZSWIM3	.	nonsynonymous SNV	ZSWIM3:NM_080752:exon2:c.T890A:p.I297N	.	.	3e-06	D	B	20.1	D	0	1	0.000557691	1
chr20	45242318	45242318	C	T	exonic	SLC13A3	.	nonsynonymous SNV	SLC13A3:NM_001193339:exon2:c.G158A:p.C53Y,SLC13A3:NM_022829:exon2:c.G158A:p.C53Y,SLC13A3:NM_001011554:exon3:c.G17A:p.C6Y,SLC13A3:NM_001193340:exon3:c.G17A:p.C6Y	.	.	3e-06	D	D	29.2	D	0	1	0.000557691	1
chr20	45317906	45317906	C	T	exonic	TP53RK	.	nonsynonymous SNV	TP53RK:NM_033550:exon1:c.G148A:p.G50S	.	.	3e-06	T	B	22.4	N	0	1	0.000557691	1
chr20	45905259	45905259	G	C	exonic	ZMYND8	.	nonsynonymous SNV	ZMYND8:NM_001281771:exon11:c.C1204G:p.P402A,ZMYND8:NM_001281775:exon11:c.C1279G:p.P427A,ZMYND8:NM_001281776:exon11:c.C1279G:p.P427A,ZMYND8:NM_001281777:exon11:c.C1204G:p.P402A,ZMYND8:NM_001281778:exon11:c.C1204G:p.P402A,ZMYND8:NM_001281781:exon11:c.C1204G:p.P402A,ZMYND8:NM_001281782:exon11:c.C1204G:p.P402A,ZMYND8:NM_001281783:exon11:c.C1279G:p.P427A,ZMYND8:NM_001281784:exon11:c.C1204G:p.P402A,ZMY…	.	.	3e-06	D	D	22.8	D	0	1	0.000557691	1
chr20	47733752	47733752	T	C	exonic	STAU1	.	nonsynonymous SNV	STAU1:NM_001322927:exon10:c.A1318G:p.N440D,STAU1:NM_017454:exon10:c.A1300G:p.N434D,STAU1:NM_001319134:exon11:c.A1318G:p.N440D,STAU1:NM_001322930:exon11:c.A1543G:p.N515D,STAU1:NM_001322932:exon11:c.A1561G:p.N521D,STAU1:NM_017452:exon11:c.A1300G:p.N434D,STAU1:NM_001037328:exon12:c.A1318G:p.N440D,STAU1:NM_001322933:exon12:c.A1561G:p.N521D,STAU1:NM_004602:exon12:c.A1300G:p.N434D,STAU1:NM_017453:exon1…	.	.	3e-06	T	P	24.7	D	0	1	0.000557691	1
chr20	50140423	50140423	G	C	exonic	NFATC2	.	nonsynonymous SNV	NFATC2:NM_001136021:exon2:c.C297G:p.H99Q,NFATC2:NM_001258292:exon2:c.C297G:p.H99Q,NFATC2:NM_012340:exon2:c.C357G:p.H119Q,NFATC2:NM_173091:exon2:c.C357G:p.H119Q	.	.	3e-06	D	B	11.14	D	0	1	0.000557691	1
chr20	50225059	50225059	T	G	exonic	ATP9A	.	nonsynonymous SNV	ATP9A:NM_006045:exon25:c.A2743C:p.K915Q	.	.	3e-06	T	D	25.6	D	0	1	0.000557691	1
chr20	50407808	50407808	G	A	exonic	SALL4	.	nonsynonymous SNV	SALL4:NM_020436:exon2:c.C1214T:p.T405I	.	.	3e-06	D	D	22.9	D	0	1	0.000557691	1
chr20	50714990	50714990	G	C	exonic	ZFP64	.	nonsynonymous SNV	ZFP64:NM_001319146:exon2:c.C243G:p.N81K,ZFP64:NM_199427:exon6:c.C900G:p.N300K	.	.	3e-06	T	D	25.3	D	0	1	0.000557691	1
chr20	51872096	51872096	C	T	exonic	TSHZ2	.	nonsynonymous SNV	TSHZ2:NM_001193421:exon2:c.C2090T:p.S697F,TSHZ2:NM_173485:exon2:c.C2099T:p.S700F	.	.	3e-06	D	D	28.6	D	0	1	0.000557691	1
chr20	53226998	53226998	A	G	exonic	DOK5	.	nonsynonymous SNV	DOK5:NM_018431:exon6:c.A671G:p.H224R,DOK5:NM_177959:exon6:c.A347G:p.H116R	.	.	3e-06	D	B	26.3	D	0	1	0.000557691	1
chr20	55967477	55967477	C	T	exonic	RBM38	.	nonsynonymous SNV	RBM38:NM_001291780:exon2:c.C262T:p.H88Y	.	.	3e-06	.	.	.	.	0	1	0.000557691	1
chr20	56093860	56093860	T	C	exonic	CTCFL	.	nonsynonymous SNV	CTCFL:NM_001269054:exon3:c.A227G:p.H76R,CTCFL:NM_001269055:exon3:c.A227G:p.H76R,CTCFL:NM_001269041:exon4:c.A1013G:p.H338R,CTCFL:NM_001269044:exon4:c.A1013G:p.H338R,CTCFL:NM_001269048:exon4:c.A1013G:p.H338R,CTCFL:NM_001269049:exon4:c.A398G:p.H133R,CTCFL:NM_001269050:exon4:c.A398G:p.H133R,CTCFL:NM_001269052:exon4:c.A1013G:p.H338R,CTCFL:NM_001269040:exon5:c.A1013G:p.H338R,CTCFL:NM_001269042:exon5:c.…	.	.	3e-06	D	D	23.2	D	0	1	0.000557691	1
chr20	57428802	57428802	C	T	exonic	GNAS	.	nonsynonymous SNV	GNAS:NM_080425:exon1:c.C482T:p.A161V	.	.	3e-06	D	P	24.5	D	0	1	0.000557691	1
chr20	57607295	57607295	G	T	exonic	ATP5E	.	stopgain	ATP5E:NM_006886:exon1:c.C12A:p.Y4X	.	0	3e-06	.	.	35	D	0	1	0.000557691	1
chr20	57767252	57767252	G	A	exonic	ZNF831	.	nonsynonymous SNV	ZNF831:NM_178457:exon1:c.G1178A:p.R393Q	.	.	3e-06	T	B	0.106	N	0	1	0.000557691	1
chr20	58442851	58442851	T	C	exonic	SYCP2	.	nonsynonymous SNV	SYCP2:NM_014258:exon39:c.A4040G:p.E1347G	.	.	3e-06	D	P	24.2	N	0	1	0.000557691	1
chr20	58514826	58514826	G	A	exonic	PPP1R3D	.	nonsynonymous SNV	PPP1R3D:NM_006242:exon1:c.C161T:p.T54M	.	.	3e-06	T	B	0.228	N	0	1	0.000557691	1
chr20	60348193	60348193	C	A	exonic	CDH4	.	nonsynonymous SNV	CDH4:NM_001252338:exon3:c.C420A:p.N140K,CDH4:NM_001252339:exon3:c.C309A:p.N103K,CDH4:NM_001794:exon4:c.C531A:p.N177K	.	.	3e-06	T	D	24.3	D	0	1	0.000557691	1
chr20	60895910	60895910	A	G	exonic	LAMA5	.	nonsynonymous SNV	LAMA5:NM_005560:exon49:c.T6533C:p.L2178P	.	.	3e-06	D	D	23.5	D	0	1	0.000557691	1
chr20	60897790	60897790	G	A	exonic	LAMA5	.	nonsynonymous SNV	LAMA5:NM_005560:exon46:c.C6089T:p.T2030I	.	.	3e-06	D	D	24	D	0	1	0.000557691	1
chr20	60922016	60922016	T	C	exonic	LAMA5	.	nonsynonymous SNV	LAMA5:NM_005560:exon7:c.A1025G:p.Q342R	.	.	3e-06	T	D	24.1	D	0	1	0.000557691	1
chr20	61492842	61492842	G	A	exonic	TCFL5	.	nonsynonymous SNV	TCFL5:NM_001301726:exon1:c.C181T:p.L61F,TCFL5:NM_006602:exon1:c.C181T:p.L61F	.	.	3e-06	D	D	26.3	D	0	1	0.000557691	1
chr20	62193229	62193229	C	A	exonic	HELZ2	.	nonsynonymous SNV	HELZ2:NM_033405:exon6:c.G4931T:p.G1644V,HELZ2:NM_001037335:exon12:c.G6638T:p.G2213V	.	0	3e-06	T	B	7.065	N	0	1	0.000557691	1
chr20	62654232	62654232	G	A	splicing	PRPF6	NM_012469:exon13:c.1769+1G>A	.	.	.	.	3e-06	.	.	24.7	D	0	1	0.000557691	1
chr2	1696846	1696846	G	T	exonic	PXDN	.	nonsynonymous SNV	PXDN:NM_012293:exon2:c.C261A:p.N87K	.	0	3e-06	T	B	19.76	D	0	1	0.000557691	1
chr2	7005404	7005404	T	C	exonic	CMPK2	.	nonsynonymous SNV	CMPK2:NM_001256477:exon1:c.A424G:p.T142A,CMPK2:NM_001256478:exon1:c.A424G:p.T142A,CMPK2:NM_207315:exon1:c.A424G:p.T142A	.	.	3e-06	D	P	19.7	D	0	1	0.000557691	1
chr2	11332586	11332586	G	A	exonic	ROCK2	.	nonsynonymous SNV	ROCK2:NM_001321643:exon31:c.C3682T:p.P1228S,ROCK2:NM_004850:exon31:c.C3940T:p.P1314S	.	.	3e-06	D	D	28.4	D	0	1	0.000557691	1
chr2	11332687	11332687	G	A	exonic	ROCK2	.	nonsynonymous SNV	ROCK2:NM_001321643:exon31:c.C3581T:p.P1194L,ROCK2:NM_004850:exon31:c.C3839T:p.P1280L	.	.	3e-06	D	D	29.1	D	0	1	0.000557691	1
chr2	11923986	11923988	CGT	-	exonic	LPIN1	.	nonframeshift deletion	LPIN1:NM_001349201:exon8:c.1188_1190del:p.V397Yfs*520,LPIN1:NM_145693:exon8:c.1188_1190del:p.V397Yfs*494,LPIN1:NM_001261427:exon9:c.1206_1208del:p.V403Yfs*494,LPIN1:NM_001349199:exon9:c.1188_1190del:p.V397Yfs*494,LPIN1:NM_001349200:exon9:c.1188_1190del:p.V397Yfs*520,LPIN1:NM_001349203:exon9:c.1293_1295del:p.V432Yfs*494,LPIN1:NM_001349206:exon9:c.1296_1298del:p.V433Yfs*494,LPIN1:NM_001349207:exon9…	.	.	3e-06	.	.	.	.	0	1	0.000557691	1
chr2	11923991	11923991	A	T	exonic	LPIN1	.	nonsynonymous SNV	LPIN1:NM_001349201:exon8:c.A1193T:p.Y398F,LPIN1:NM_145693:exon8:c.A1193T:p.Y398F,LPIN1:NM_001261427:exon9:c.A1211T:p.Y404F,LPIN1:NM_001349199:exon9:c.A1193T:p.Y398F,LPIN1:NM_001349200:exon9:c.A1193T:p.Y398F,LPIN1:NM_001349203:exon9:c.A1298T:p.Y433F,LPIN1:NM_001349206:exon9:c.A1301T:p.Y434F,LPIN1:NM_001349207:exon9:c.A1391T:p.Y464F,LPIN1:NM_001349208:exon9:c.A1340T:p.Y447F,LPIN1:NM_001261428:exon1…	.	.	3e-06	D	B	26.4	D	0	1	0.000557691	1
chr2	15564533	15564533	T	A	exonic	NBAS	.	nonsynonymous SNV	NBAS:NM_015909:exon23:c.A2483T:p.E828V	.	.	3e-06	D	B	23.7	D	0	1	0.000557691	1
chr2	15564534	15564534	C	A	exonic	NBAS	.	stopgain	NBAS:NM_015909:exon23:c.G2482T:p.E828X	.	.	3e-06	.	.	37	D	0	1	0.000557691	1
chr2	20166495	20166495	T	C	exonic	WDR35	.	nonsynonymous SNV	WDR35:NM_001006657:exon10:c.A1184G:p.N395S,WDR35:NM_020779:exon10:c.A1184G:p.N395S	.	.	3e-06	T	B	0.77	N	0	1	0.000557691	1
chr2	20237117	20237117	A	C	exonic	LAPTM4A	.	nonsynonymous SNV	LAPTM4A:NM_014713:exon4:c.T392G:p.L131R	.	.	3e-06	D	D	33	D	0	1	0.000557691	1
chr2	25973076	25973076	T	G	exonic	ASXL2	.	nonsynonymous SNV	ASXL2:NM_018263:exon11:c.A1349C:p.Q450P	.	.	3e-06	D	B	0.029	N	0	1	0.000557691	1
chr2	27278845	27278845	G	A	exonic	AGBL5	.	nonsynonymous SNV	AGBL5:NM_001035507:exon7:c.G1204A:p.V402M,AGBL5:NM_021831:exon7:c.G1204A:p.V402M	.	.	3e-06	T	B	2.471	N	0	1	0.000557691	1
chr2	27464054	27464054	G	A	exonic	CAD	.	nonsynonymous SNV	CAD:NM_001306079:exon36:c.G5578A:p.G1860S,CAD:NM_004341:exon37:c.G5767A:p.G1923S	.	.	3e-06	T	P	26.4	D	0	1	0.000557691	1
chr2	27604500	27604500	T	C	exonic	PPM1G	.	nonsynonymous SNV	PPM1G:NM_177983:exon10:c.A1607G:p.N536S	.	.	3e-06	T	B	5.445	D	0	1	0.000557691	1
chr2	27803449	27803449	T	C	exonic	C2orf16	.	nonsynonymous SNV	C2orf16:NM_032266:exon1:c.T4010C:p.L1337S	.	.	3e-06	T	P	10.2	N	0	1	0.000557691	1
chr2	27851295	27851295	G	T	exonic	CCDC121	.	stopgain	CCDC121:NM_001142683:exon1:c.C336A:p.C112X	.	.	3e-06	.	.	32	N	0	1	0.000557691	1
chr2	29158454	29158454	T	C	exonic	WDR43	.	nonsynonymous SNV	WDR43:NM_015131:exon12:c.T1505C:p.I502T	.	.	3e-06	D	B	21	D	0	1	0.000557691	1
chr2	33042575	33042575	T	G	exonic	TTC27	.	nonsynonymous SNV	TTC27:NM_001193509:exon19:c.T2210G:p.M737R,TTC27:NM_017735:exon19:c.T2360G:p.M787R	.	.	3e-06	D	B	21.6	D	0	1	0.000557691	1
chr2	33335728	33335728	C	G	exonic	LTBP1	.	nonsynonymous SNV	LTBP1:NM_206943:exon4:c.C943G:p.P315A	.	.	3e-06	T	B	0.17	D	0	1	0.000557691	1
chr2	33810024	33810024	C	T	exonic	FAM98A	.	nonsynonymous SNV	FAM98A:NM_001304538:exon7:c.G791A:p.G264D,FAM98A:NM_015475:exon8:c.G1376A:p.G459D	.	.	3e-06	D	B	13.6	D	0	1	0.000557691	1
chr2	37076678	37076678	A	G	exonic	STRN	.	nonsynonymous SNV	STRN:NM_003162:exon18:c.T2264C:p.I755T	.	.	3e-06	D	D	26.7	D	0	1	0.000557691	1
chr2	37208798	37208798	A	T	exonic	HEATR5B	.	stopgain	HEATR5B:NM_019024:exon36:c.T6051A:p.Y2017X	.	.	3e-06	.	.	41	D	0	1	0.000557691	1
chr2	37227870	37227870	G	T	exonic	HEATR5B	.	nonsynonymous SNV	HEATR5B:NM_019024:exon33:c.C5404A:p.P1802T	.	.	3e-06	T	B	11.57	D	0	1	0.000557691	1
chr2	38179082	38179082	T	C	exonic	RMDN2	.	nonsynonymous SNV	RMDN2:NM_144713:exon2:c.T724C:p.C242R	.	.	3e-06	T	B	0.02	N	0	1	0.000557691	1
chr2	38298119	38298120	CT	-	exonic	CYP1B1	.	frameshift deletion	CYP1B1:NM_000104:exon3:c.1377_1378del:p.R459Sfs*18	.	.	3e-06	.	.	.	.	0	1	0.000557691	1
chr2	38298265	38298265	C	T	exonic	CYP1B1	.	nonsynonymous SNV	CYP1B1:NM_000104:exon3:c.G1232A:p.G411D	.	.	3e-06	.	D	31	D	0	1	0.000557691	1
chr2	38958953	38958953	T	A	exonic	GALM	.	nonsynonymous SNV	GALM:NM_138801:exon6:c.T853A:p.F285I	.	.	3e-06	D	P	24.7	D	0	1	0.000557691	1
chr2	39893461	39893461	G	A	exonic	TMEM178A	.	nonsynonymous SNV	TMEM178A:NM_152390:exon1:c.G347A:p.R116K	.	.	3e-06	D	B	23.8	D	0	1	0.000557691	1
chr2	42990355	42990355	A	T	exonic	OXER1	.	nonsynonymous SNV	OXER1:NM_148962:exon1:c.T965A:p.F322Y	.	.	3e-06	T	P	6.81	N	0	1	0.000557691	1
chr2	43452603	43452603	T	A	exonic	ZFP36L2	.	nonsynonymous SNV	ZFP36L2:NM_006887:exon2:c.A340T:p.N114Y	.	.	3e-06	D	B	24.4	D	0	1	0.000557691	1
chr2	43779407	43779407	C	G	exonic	THADA	.	nonsynonymous SNV	THADA:NM_001083953:exon18:c.G2746C:p.A916P,THADA:NM_001271643:exon18:c.G2746C:p.A916P,THADA:NM_001345923:exon18:c.G2746C:p.A916P,THADA:NM_001345924:exon18:c.G2626C:p.A876P,THADA:NM_022065:exon18:c.G2746C:p.A916P,THADA:NM_001345925:exon19:c.G2746C:p.A916P	.	.	3e-06	D	P	26.7	D	0	1	0.000557691	1
chr2	44175316	44175316	A	G	exonic	LRPPRC	.	nonsynonymous SNV	LRPPRC:NM_133259:exon18:c.T1865C:p.I622T	.	.	3e-06	T	B	11.17	D	0	1	0.000557691	1
chr2	45778363	45778363	G	A	exonic	SRBD1	.	nonsynonymous SNV	SRBD1:NM_018079:exon12:c.C1576T:p.R526C	.	.	3e-06	D	P	35	D	0	1	0.000557691	1
chr2	51255336	51255336	C	T	exonic	NRXN1	.	nonsynonymous SNV	NRXN1:NM_001135659:exon2:c.G76A:p.E26K,NRXN1:NM_001330077:exon2:c.G76A:p.E26K,NRXN1:NM_001330078:exon2:c.G76A:p.E26K,NRXN1:NM_001330079:exon2:c.G76A:p.E26K,NRXN1:NM_001330081:exon2:c.G76A:p.E26K,NRXN1:NM_001330082:exon2:c.G76A:p.E26K,NRXN1:NM_001330083:exon2:c.G76A:p.E26K,NRXN1:NM_001330084:exon2:c.G76A:p.E26K,NRXN1:NM_001330085:exon2:c.G76A:p.E26K,NRXN1:NM_001330086:exon2:c.G76A:p.E26K,NRXN1:NM_…	.	.	3e-06	T	B	14.9	D	0	1	0.000557691	1
chr2	55179746	55179746	A	T	exonic	EML6	.	nonsynonymous SNV	EML6:NM_001039753:exon30:c.A4229T:p.Y1410F	.	.	3e-06	T	D	24.7	D	0	1	0.000557691	1
chr2	55559705	55559705	T	G	exonic	CCDC88A	.	nonsynonymous SNV	CCDC88A:NM_001135597:exon16:c.A2852C:p.D951A,CCDC88A:NM_001254943:exon16:c.A2852C:p.D951A,CCDC88A:NM_018084:exon16:c.A2852C:p.D951A	.	.	3e-06	D	P	25.1	D	0	1	0.000557691	1
chr2	55883307	55883307	G	T	exonic	PNPT1	.	nonsynonymous SNV	PNPT1:NM_033109:exon17:c.C1400A:p.P467H	.	.	3e-06	D	D	28.4	D	0	1	0.000557691	1
chr2	56420178	56420178	C	G	exonic	CCDC85A	.	nonsynonymous SNV	CCDC85A:NM_001080433:exon2:c.C843G:p.H281Q,CCDC85A:NM_001348512:exon2:c.C843G:p.H281Q,CCDC85A:NM_001348513:exon2:c.C843G:p.H281Q,CCDC85A:NM_001348514:exon2:c.C843G:p.H281Q,CCDC85A:NM_001348515:exon2:c.C843G:p.H281Q,CCDC85A:NM_001348516:exon2:c.C843G:p.H281Q	.	.	3e-06	D	P	23.1	D	0	1	0.000557691	1
chr2	60688761	60688761	T	G	exonic	BCL11A	.	nonsynonymous SNV	BCL11A:NM_018014:exon4:c.A1286C:p.H429P,BCL11A:NM_022893:exon4:c.A1286C:p.H429P	.	.	3e-06	D	P	18.03	D	0	1	0.000557691	1
chr2	61632848	61632848	T	A	exonic	USP34	.	nonsynonymous SNV	USP34:NM_014709:exon3:c.A547T:p.I183F	.	.	3e-06	D	B	26.8	D	0	1	0.000557691	1
chr2	62227998	62227998	T	C	exonic	COMMD1	.	nonsynonymous SNV	COMMD1:NM_001321781:exon2:c.T145C:p.W49R,COMMD1:NM_001321782:exon2:c.T145C:p.W49R,COMMD1:NM_152516:exon2:c.T343C:p.W115R	.	.	3e-06	D	D	27.5	D	0	1	0.000557691	1
chr2	63169925	63169925	G	A	exonic	EHBP1	.	nonsynonymous SNV	EHBP1:NM_001142614:exon10:c.G1258A:p.E420K,EHBP1:NM_001142615:exon11:c.G1258A:p.E420K,EHBP1:NM_001142616:exon11:c.G1258A:p.E420K,EHBP1:NM_015252:exon12:c.G1363A:p.E455K	.	.	3e-06	D	D	32	D	0	1	0.000557691	1
chr2	67624644	67624644	G	C	exonic	ETAA1	.	nonsynonymous SNV	ETAA1:NM_019002:exon1:c.G64C:p.A22P	.	.	3e-06	D	D	23.6	N	0	1	0.000557691	1
chr2	67630389	67630389	T	G	exonic	ETAA1	.	nonsynonymous SNV	ETAA1:NM_019002:exon5:c.T575G:p.M192R	.	.	3e-06	D	D	27.4	D	0	1	0.000557691	1
chr2	68691385	68691385	C	A	exonic	FBXO48	.	nonsynonymous SNV	FBXO48:NM_001024680:exon4:c.G424T:p.A142S	.	.	3e-06	D	B	22.7	D	0	1	0.000557691	1
chr2	70187961	70187961	T	C	exonic	ASPRV1	.	nonsynonymous SNV	ASPRV1:NM_152792:exon1:c.A860G:p.D287G	.	.	3e-06	D	D	26.7	D	0	1	0.000557691	1
chr2	72802739	72802739	T	C	exonic	EXOC6B	.	nonsynonymous SNV	EXOC6B:NM_001321734:exon6:c.A389G:p.K130R,EXOC6B:NM_001321729:exon7:c.A728G:p.K243R,EXOC6B:NM_001321730:exon7:c.A728G:p.K243R,EXOC6B:NM_001321731:exon7:c.A728G:p.K243R,EXOC6B:NM_001321733:exon7:c.A728G:p.K243R,EXOC6B:NM_015189:exon7:c.A728G:p.K243R	.	.	3e-06	T	B	13.98	N	0	1	0.000557691	1
chr2	73676683	73676683	G	A	exonic	ALMS1	.	nonsynonymous SNV	ALMS1:NM_015120:exon8:c.G3026A:p.S1009N	.	.	3e-06	.	B	0.005	N	0	1	0.000557691	1
chr2	73927924	73927924	T	C	exonic	NAT8B	.	unknown	UNKNOWN	.	.	3e-06	.	.	.	.	0	1	0.000557691	1
chr2	74043860	74043860	C	T	exonic	C2orf78	.	nonsynonymous SNV	C2orf78:NM_001080474:exon3:c.C2510T:p.S837L	.	.	3e-06	D	B	23.5	N	0	1	0.000557691	1
chr2	74072376	74072376	A	T	exonic	STAMBP	.	nonsynonymous SNV	STAMBP:NM_201647:exon4:c.A362T:p.Y121F,STAMBP:NM_213622:exon4:c.A362T:p.Y121F,STAMBP:NM_006463:exon5:c.A362T:p.Y121F	.	.	3e-06	T	B	22.8	D	0	1	0.000557691	1
chr2	74699344	74699344	G	A	exonic	MRPL53	.	nonsynonymous SNV	MRPL53:NM_053050:exon3:c.C241T:p.L81F	.	.	3e-06	T	D	31	N	0	1	0.000557691	1
chr2	74709915	74709915	G	A	exonic	CCDC142	.	nonsynonymous SNV	CCDC142:NM_032779:exon1:c.C50T:p.P17L	.	.	3e-06	D	B	23.3	N	0	1	0.000557691	1
chr2	74754133	74754133	C	G	exonic	AUP1	.	nonsynonymous SNV	AUP1:NM_181575:exon11:c.G1131C:p.K377N	.	.	3e-06	D	D	26.3	D	0	1	0.000557691	1
chr2	74756608	74756608	G	C	exonic	AUP1	.	nonsynonymous SNV	AUP1:NM_181575:exon2:c.C69G:p.F23L	.	.	3e-06	T	B	6.48	N	0	1	0.000557691	1
chr2	76976030	76976030	T	A	exonic	LRRTM4	.	nonsynonymous SNV	LRRTM4:NM_001330370:exon3:c.A1567T:p.M523L,LRRTM4:NM_001134745:exon4:c.A1564T:p.M522L,LRRTM4:NM_001282924:exon4:c.A1564T:p.M522L	.	.	3e-06	T	B	17.3	D	0	1	0.000557691	1
chr2	84832716	84832716	G	T	exonic	DNAH6	.	nonsynonymous SNV	DNAH6:NM_001370:exon20:c.G3174T:p.Q1058H	.	.	3e-06	D	D	24	D	0	1	0.000557691	1
chr2	85510640	85510640	T	A	exonic	TCF7L1	.	nonsynonymous SNV	TCF7L1:NM_031283:exon4:c.T464A:p.L155H	.	.	3e-06	D	D	28.5	D	0	1	0.000557691	1
chr2	85828588	85828588	A	G	exonic	TMEM150A	.	nonsynonymous SNV	TMEM150A:NM_001031738:exon3:c.T83C:p.M28T	.	.	3e-06	T	B	12.92	D	0	1	0.000557691	1
chr2	85890575	85890575	C	G	exonic	SFTPB	.	nonsynonymous SNV	SFTPB:NM_000542:exon9:c.G932C:p.C311S,SFTPB:NM_198843:exon9:c.G932C:p.C311S	.	.	3e-06	D	D	24.2	D	0	1	0.000557691	1
chr2	86359474	86359474	C	G	exonic	PTCD3	.	nonsynonymous SNV	PTCD3:NM_017952:exon17:c.C1300G:p.Q434E	.	.	3e-06	T	B	9.627	D	0	1	0.000557691	1
chr2	86693751	86693751	G	C	exonic	KDM3A	.	nonsynonymous SNV	KDM3A:NM_001146688:exon10:c.G1264C:p.A422P,KDM3A:NM_018433:exon10:c.G1264C:p.A422P	.	.	3e-06	T	B	0.005	N	0	1	0.000557691	1
chr2	88751748	88751748	C	G	exonic	FOXI3	.	unknown	UNKNOWN	.	.	3e-06	.	B	9.309	N	0	1	0.000557691	1
chr2	96557467	96557467	C	A	exonic	ANKRD36C	.	nonsynonymous SNV	ANKRD36C:NM_001310154:exon67:c.G3898T:p.D1300Y	.	.	3e-06	D	.	12.07	N	0	1	0.000557691	1
chr2	96810042	96810042	A	G	exonic	DUSP2	.	nonsynonymous SNV	DUSP2:NM_004418:exon3:c.T581C:p.L194P	.	.	3e-06	D	D	28	D	0	1	0.000557691	1
chr2	97008922	97008922	G	T	exonic	NCAPH	.	nonsynonymous SNV	NCAPH:NM_001281712:exon4:c.G67T:p.D23Y,NCAPH:NM_001281710:exon5:c.G442T:p.D148Y,NCAPH:NM_001281711:exon5:c.G403T:p.D135Y,NCAPH:NM_015341:exon5:c.G475T:p.D159Y	.	.	3e-06	D	D	28.6	D	0	1	0.000557691	1
chr2	97426843	97426843	G	C	exonic	CNNM4	.	nonsynonymous SNV	CNNM4:NM_020184:exon1:c.G107C:p.R36P	.	.	3e-06	T	B	18.02	N	0	1	0.000557691	1
chr2	97482577	97482577	G	A	exonic	CNNM3	.	nonsynonymous SNV	CNNM3:NM_017623:exon1:c.G563A:p.R188Q,CNNM3:NM_199078:exon1:c.G563A:p.R188Q	.	.	3e-06	D	P	24.9	D	0	1	0.000557691	1
chr2	100915724	100915724	A	G	exonic	LONRF2	.	nonsynonymous SNV	LONRF2:NM_198461:exon6:c.T1325C:p.L442P	.	.	3e-06	D	D	20.4	N	0	1	0.000557691	1
chr2	102003664	102003664	G	A	exonic	CREG2	.	nonsynonymous SNV	CREG2:NM_153836:exon1:c.C256T:p.R86W	.	.	3e-06	D	B	34	D	0	1	0.000557691	1
chr2	102842373	102842373	C	T	exonic	IL1RL2	.	nonsynonymous SNV	IL1RL2:NM_001351448:exon6:c.C581T:p.A194V,IL1RL2:NM_001351447:exon7:c.C653T:p.A218V,IL1RL2:NM_001351449:exon8:c.C554T:p.A185V,IL1RL2:NM_001351450:exon8:c.C554T:p.A185V,IL1RL2:NM_001351446:exon9:c.C1007T:p.A336V,IL1RL2:NM_003854:exon9:c.C1007T:p.A336V	.	.	3e-06	T	B	16.99	N	0	1	0.000557691	1
chr2	105472456	105472456	C	T	exonic	POU3F3	.	nonsynonymous SNV	POU3F3:NM_006236:exon1:c.C488T:p.A163V	.	.	3e-06	T	P	14.52	D	0	1	0.000557691	1
chr2	110107274	110107274	A	G	exonic	SH3RF3	.	nonsynonymous SNV	SH3RF3:NM_001099289:exon9:c.A2362G:p.M788V	.	.	3e-06	T	B	7.854	N	0	1	0.000557691	1
chr2	113074801	113074801	G	A	exonic	ZC3H6	.	nonsynonymous SNV	ZC3H6:NM_198581:exon7:c.G868A:p.D290N	.	0	3e-06	D	D	32	D	0	1	0.000557691	1
chr2	120003153	120003153	G	T	exonic	STEAP3	.	nonsynonymous SNV	STEAP3:NM_001008410:exon2:c.G81T:p.E27D,STEAP3:NM_138637:exon2:c.G81T:p.E27D,STEAP3:NM_018234:exon3:c.G81T:p.E27D,STEAP3:NM_182915:exon3:c.G111T:p.E37D	.	.	3e-06	T	B	11.39	N	0	1	0.000557691	1
chr2	120097478	120097478	T	G	exonic	C2orf76	.	nonsynonymous SNV	C2orf76:NM_001322330:exon2:c.A58C:p.N20H,C2orf76:NM_001322331:exon2:c.A58C:p.N20H,C2orf76:NM_001322332:exon2:c.A58C:p.N20H,C2orf76:NM_001017927:exon3:c.A58C:p.N20H,C2orf76:NM_001322329:exon3:c.A58C:p.N20H	.	.	3e-06	D	D	26.3	D	0	1	0.000557691	1
chr2	120319671	120319671	A	G	exonic	CFAP221	.	nonsynonymous SNV	CFAP221:NM_001271049:exon6:c.A508G:p.N170D	.	.	3e-06	T	B	7.705	N	0	1	0.000557691	1
chr2	121554973	121554973	C	T	exonic	GLI2	.	nonsynonymous SNV	GLI2:NM_005270:exon1:c.C77T:p.P26L	.	.	3e-06	D	B	27	N	0	1	0.000557691	1
chr2	128865547	128865547	G	A	exonic	UGGT1	.	nonsynonymous SNV	UGGT1:NM_020120:exon4:c.G313A:p.A105T	.	.	3e-06	T	B	14.31	D	0	1	0.000557691	1
chr2	128865548	128865548	C	T	exonic	UGGT1	.	nonsynonymous SNV	UGGT1:NM_020120:exon4:c.C314T:p.A105V	.	.	3e-06	T	B	15.43	D	0	1	0.000557691	1
chr2	130948120	130948120	G	A	exonic	MZT2B	.	nonsynonymous SNV	MZT2B:NM_025029:exon3:c.G398A:p.R133K,MZT2B:NM_001330282:exon4:c.G578A:p.R193K	.	.	3e-06	D	D	28	D	0	1	0.000557691	1
chr2	131785622	131785622	C	G	exonic	ARHGEF4	.	nonsynonymous SNV	ARHGEF4:NM_032995:exon4:c.C532G:p.P178A,ARHGEF4:NM_015320:exon5:c.C532G:p.P178A	.	.	3e-06	T	B	11.46	D	0	1	0.000557691	1
chr2	133075436	133075436	C	G	exonic	ZNF806	.	nonsynonymous SNV	ZNF806:NM_001304449:exon4:c.C897G:p.S299R	.	.	3e-06	.	.	.	.	0	1	0.000557691	1
chr2	133075542	133075542	C	T	exonic	ZNF806	.	stopgain	ZNF806:NM_001304449:exon4:c.C1003T:p.R335X	.	.	3e-06	.	.	.	.	0	1	0.000557691	1
chr2	133636477	133636477	C	G	exonic	NCKAP5	.	nonsynonymous SNV	NCKAP5:NM_207363:exon9:c.G592C:p.A198P,NCKAP5:NM_207481:exon9:c.G592C:p.A198P	.	.	3e-06	D	D	28.5	D	0	1	0.000557691	1
chr2	141110566	141110566	C	A	exonic	LRP1B	.	nonsynonymous SNV	LRP1B:NM_018557:exon76:c.G11606T:p.C3869F	.	.	3e-06	D	D	34	D	0	1	0.000557691	1
chr2	141771268	141771268	T	C	exonic	LRP1B	.	nonsynonymous SNV	LRP1B:NM_018557:exon14:c.A2237G:p.H746R	.	.	3e-06	T	B	14	D	0	1	0.000557691	1
chr2	149522588	149522588	C	T	exonic	EPC2	.	nonsynonymous SNV	EPC2:NM_015630:exon7:c.C1013T:p.P338L	.	.	3e-06	T	B	22.9	D	0	1	0.000557691	1
chr2	152321411	152321411	A	G	exonic	RIF1	.	nonsynonymous SNV	RIF1:NM_001177665:exon29:c.A5377G:p.S1793G,RIF1:NM_001177663:exon30:c.A5377G:p.S1793G,RIF1:NM_001177664:exon30:c.A5377G:p.S1793G,RIF1:NM_018151:exon30:c.A5377G:p.S1793G	.	.	3e-06	T	B	0.158	N	0	1	0.000557691	1
chr2	152552132	152552132	G	C	exonic	NEB	.	nonsynonymous SNV	NEB:NM_001164507:exon18:c.C1634G:p.A545G,NEB:NM_001164508:exon18:c.C1634G:p.A545G,NEB:NM_001271208:exon18:c.C1634G:p.A545G,NEB:NM_004543:exon18:c.C1634G:p.A545G	.	.	3e-06	T	B	21.6	D	0	1	0.000557691	1
chr2	152727088	152727088	A	G	exonic	CACNB4	.	nonsynonymous SNV	CACNB4:NM_001005747:exon7:c.T554C:p.M185T,CACNB4:NM_001330114:exon7:c.T2C:p.M1T,CACNB4:NM_000726:exon8:c.T656C:p.M219T,CACNB4:NM_001005746:exon8:c.T602C:p.M201T,CACNB4:NM_001145798:exon8:c.T656C:p.M219T,CACNB4:NM_001320722:exon8:c.T515C:p.M172T,CACNB4:NM_001330118:exon8:c.T515C:p.M172T,CACNB4:NM_001330117:exon9:c.T98C:p.M33T	.	.	3e-06	D	D	24.9	D	0	1	0.000557691	1
chr2	159533305	159533305	A	G	exonic	PKP4	.	nonsynonymous SNV	PKP4:NM_001304969:exon20:c.A3179G:p.E1060G,PKP4:NM_001304970:exon20:c.A2153G:p.E718G,PKP4:NM_003628:exon20:c.A3182G:p.E1061G	.	.	3e-06	T	B	23.3	D	0	1	0.000557691	1
chr2	160663582	160663582	C	G	exonic	LY75;LY75-CD302	.	nonsynonymous SNV	LY75-CD302:NM_001198759:exon34:c.G4892C:p.G1631A,LY75:NM_002349:exon34:c.G4892C:p.G1631A	.	.	3e-06	T	B	0.002	N	0	1	0.000557691	1
chr2	163693145	163693145	T	G	exonic	KCNH7	.	nonsynonymous SNV	KCNH7:NM_033272:exon2:c.A209C:p.H70P,KCNH7:NM_173162:exon2:c.A209C:p.H70P	.	.	3e-06	T	B	23.9	D	0	1	0.000557691	1
chr2	166802129	166802129	A	G	exonic	TTC21B	.	nonsynonymous SNV	TTC21B:NM_024753:exon4:c.T334C:p.Y112H	.	.	3e-06	T	D	25.1	D	0	1	0.000557691	1
chr2	166903363	166903363	C	A	exonic	SCN1A	.	nonsynonymous SNV	SCN1A:NM_001165963:exon9:c.G1294T:p.A432S,SCN1A:NM_001165964:exon9:c.G1294T:p.A432S,SCN1A:NM_006920:exon9:c.G1294T:p.A432S,SCN1A:NM_001202435:exon11:c.G1294T:p.A432S	.	.	3e-06	D	B	29.8	D	0	1	0.000557691	1
chr2	168100493	168100493	G	T	exonic	XIRP2	.	nonsynonymous SNV	XIRP2:NM_001199144:exon7:c.G1925T:p.R642L,XIRP2:NM_152381:exon9:c.G2591T:p.R864L	.	.	3e-06	T	B	0.071	N	0	1	0.000557691	1
chr2	170359667	170359667	T	A	exonic	BBS5	.	nonsynonymous SNV	BBS5:NM_152384:exon10:c.T879A:p.D293E	.	.	3e-06	T	B	11.93	D	0	1	0.000557691	1
chr2	171256761	171256761	G	T	exonic	MYO3B	.	nonsynonymous SNV	MYO3B:NM_001083615:exon17:c.G1855T:p.A619S,MYO3B:NM_138995:exon17:c.G1855T:p.A619S	.	0	3e-06	T	B	12.63	D	0	1	0.000557691	1
chr2	171356279	171356287	AGAGAGAAG	-	exonic	MYO3B	.	nonframeshift deletion	MYO3B:NM_001083615:exon27:c.3250_3258del:p.R1087Gfs*226,MYO3B:NM_138995:exon27:c.3250_3258del:p.R1087Gfs*253	.	.	3e-06	.	.	.	.	0	1	0.000557691	1
chr2	171573379	171573379	G	A	exonic	SP5	.	nonsynonymous SNV	SP5:NM_001003845:exon2:c.G662A:p.R221H	.	0	3e-06	T	B	22.9	D	0	1	0.000557691	1
chr2	172945132	172945132	T	G	exonic	METAP1D	.	stoploss	METAP1D:NM_001322278:exon10:c.T652G:p.X218G,METAP1D:NM_001322279:exon10:c.T652G:p.X218G,METAP1D:NM_199227:exon10:c.T1006G:p.X336G	.	.	3e-06	.	.	11.11	D	0	1	0.000557691	1
chr2	172965464	172965464	G	A	exonic	DLX2	.	nonsynonymous SNV	DLX2:NM_004405:exon3:c.C794T:p.S265L	.	.	3e-06	T	B	23.8	D	0	1	0.000557691	1
chr2	176982129	176982129	C	T	exonic	HOXD10	.	nonsynonymous SNV	HOXD10:NM_002148:exon1:c.C568T:p.L190F	.	.	3e-06	T	B	15.89	D	0	1	0.000557691	1
chr2	176988787	176988787	C	T	exonic	HOXD9	.	nonsynonymous SNV	HOXD9:NM_014213:exon2:c.C943T:p.R315C	.	.	3e-06	D	D	35	D	0	1	0.000557691	1
chr2	177053531	177053531	T	G	exonic	HOXD1	.	nonsynonymous SNV	HOXD1:NM_024501:exon1:c.T2G:p.M1R	.	.	3e-06	D	B	22	D	0	1	0.000557691	1
chr2	179247147	179247147	G	C	exonic	OSBPL6	.	nonsynonymous SNV	OSBPL6:NM_001201481:exon15:c.G1441C:p.A481P,OSBPL6:NM_001201482:exon15:c.G1426C:p.A476P,OSBPL6:NM_145739:exon15:c.G1546C:p.A516P,OSBPL6:NM_032523:exon16:c.G1534C:p.A512P,OSBPL6:NM_001201480:exon17:c.G1609C:p.A537P	.	.	3e-06	T	B	25.6	D	0	1	0.000557691	1
chr2	179392205	179392205	G	A	exonic	TTN	.	nonsynonymous SNV	TTN:NM_003319:exon190:c.C80453T:p.S26818L,TTN:NM_133432:exon191:c.C80828T:p.S26943L,TTN:NM_133437:exon191:c.C81029T:p.S27010L,TTN:NM_133378:exon311:c.C99944T:p.S33315L,TTN:NM_001256850:exon312:c.C102725T:p.S34242L,TTN:NM_001267550:exon362:c.C107648T:p.S35883L	.	.	3e-06	D	D	23	D	0	1	0.000557691	1
chr2	179401298	179401298	C	A	exonic	TTN	.	nonsynonymous SNV	TTN:NM_003319:exon185:c.G72981T:p.K24327N,TTN:NM_133432:exon186:c.G73356T:p.K24452N,TTN:NM_133437:exon186:c.G73557T:p.K24519N,TTN:NM_133378:exon306:c.G92472T:p.K30824N,TTN:NM_001256850:exon307:c.G95253T:p.K31751N,TTN:NM_001267550:exon357:c.G100176T:p.K33392N	.	.	3e-06	T	B	20.7	D	0	1	0.000557691	1
chr2	179414455	179414455	A	G	exonic	TTN	.	nonsynonymous SNV	TTN:NM_003319:exon166:c.T64799C:p.L21600P,TTN:NM_133432:exon167:c.T65174C:p.L21725P,TTN:NM_133437:exon167:c.T65375C:p.L21792P,TTN:NM_133378:exon287:c.T84290C:p.L28097P,TTN:NM_001256850:exon288:c.T87071C:p.L29024P,TTN:NM_001267550:exon338:c.T91994C:p.L30665P	.	.	3e-06	D	D	21.9	D	0	1	0.000557691	1
chr2	179425370	179425370	C	A	exonic	TTN	.	nonsynonymous SNV	TTN:NM_003319:exon154:c.G58294T:p.A19432S,TTN:NM_133432:exon155:c.G58669T:p.A19557S,TTN:NM_133437:exon155:c.G58870T:p.A19624S,TTN:NM_133378:exon275:c.G77785T:p.A25929S,TTN:NM_001256850:exon276:c.G80566T:p.A26856S,TTN:NM_001267550:exon326:c.G85489T:p.A28497S	.	.	3e-06	T	P	21	D	0	1	0.000557691	1
chr2	179443707	179443707	T	A	exonic	TTN	.	nonsynonymous SNV	TTN:NM_003319:exon148:c.A40855T:p.R13619W,TTN:NM_133432:exon149:c.A41230T:p.R13744W,TTN:NM_133437:exon149:c.A41431T:p.R13811W,TTN:NM_133378:exon269:c.A60346T:p.R20116W,TTN:NM_001256850:exon270:c.A63127T:p.R21043W,TTN:NM_001267550:exon320:c.A68050T:p.R22684W	.	.	3e-06	D	D	22	D	0	1	0.000557691	1
chr2	179453781	179453781	C	T	exonic	TTN	.	nonsynonymous SNV	TTN:NM_003319:exon132:c.G35476A:p.D11826N,TTN:NM_133432:exon133:c.G35851A:p.D11951N,TTN:NM_133437:exon133:c.G36052A:p.D12018N,TTN:NM_133378:exon253:c.G54967A:p.D18323N,TTN:NM_001256850:exon254:c.G57748A:p.D19250N,TTN:NM_001267550:exon304:c.G62671A:p.D20891N	.	.	3e-06	T	B	21.3	D	0	1	0.000557691	1
chr2	179456560	179456560	G	C	exonic	TTN	.	nonsynonymous SNV	TTN:NM_003319:exon131:c.C32791G:p.L10931V,TTN:NM_133432:exon132:c.C33166G:p.L11056V,TTN:NM_133437:exon132:c.C33367G:p.L11123V,TTN:NM_133378:exon252:c.C52282G:p.L17428V,TTN:NM_001256850:exon253:c.C55063G:p.L18355V,TTN:NM_001267550:exon303:c.C59986G:p.L19996V	.	.	3e-06	T	D	12.21	D	0	1	0.000557691	1
chr2	179597394	179597394	G	A	exonic	TTN	.	nonsynonymous SNV	TTN:NM_133378:exon53:c.C12662T:p.S4221L,TTN:NM_001256850:exon54:c.C15443T:p.S5148L,TTN:NM_001267550:exon56:c.C16394T:p.S5465L	.	.	3e-06	T	B	21.9	D	0	1	0.000557691	1
chr2	179599157	179599157	G	T	exonic	TTN	.	nonsynonymous SNV	TTN:NM_133378:exon49:c.C11662A:p.L3888M,TTN:NM_001256850:exon50:c.C14443A:p.L4815M,TTN:NM_001267550:exon52:c.C15394A:p.L5132M	.	.	3e-06	D	D	14.8	D	0	1	0.000557691	1
chr2	179636031	179636031	T	C	exonic	TTN	.	nonsynonymous SNV	TTN:NM_003319:exon33:c.A7885G:p.R2629G,TTN:NM_133432:exon33:c.A7885G:p.R2629G,TTN:NM_133437:exon33:c.A7885G:p.R2629G,TTN:NM_001256850:exon34:c.A8023G:p.R2675G,TTN:NM_001267550:exon34:c.A8023G:p.R2675G,TTN:NM_133378:exon34:c.A8023G:p.R2675G,TTN:NM_133379:exon34:c.A8023G:p.R2675G	.	.	3e-06	T	P	19.9	D	0	1	0.000557691	1
chr2	179753316	179753316	G	A	exonic	CCDC141	.	nonsynonymous SNV	CCDC141:NM_001316745:exon9:c.C1345T:p.H449Y,CCDC141:NM_173648:exon9:c.C1345T:p.H449Y	.	.	3e-06	T	B	21	D	0	1	0.000557691	1
chr2	181848803	181848805	TCC	-	exonic	UBE2E3	.	nonframeshift deletion	UBE2E3:NM_001278554:exon3:c.228_230del:p.P79Nfs*129,UBE2E3:NM_001278555:exon3:c.228_230del:p.P79Nfs*129,UBE2E3:NM_006357:exon3:c.228_230del:p.P79Nfs*129,UBE2E3:NM_182678:exon4:c.228_230del:p.P79Nfs*129	.	.	3e-06	.	.	.	.	0	1	0.000557691	1
chr2	183730949	183730949	A	G	exonic	FRZB	.	nonsynonymous SNV	FRZB:NM_001463:exon1:c.T332C:p.V111A	.	.	3e-06	D	D	27.2	D	0	1	0.000557691	1
chr2	185801637	185801637	C	T	exonic	ZNF804A	.	nonsynonymous SNV	ZNF804A:NM_194250:exon4:c.C1514T:p.T505I	.	.	3e-06	T	B	0.002	N	0	1	0.000557691	1
chr2	186654749	186654749	A	G	exonic	FSIP2	.	nonsynonymous SNV	FSIP2:NM_173651:exon16:c.A2886G:p.I962M	.	.	3e-06	D	.	0.405	N	0	1	0.000557691	1
chr2	186655374	186655375	AC	-	exonic	FSIP2	.	frameshift deletion	FSIP2:NM_173651:exon16:c.3511_3512del:p.T1171Rfs*9	.	.	3e-06	.	.	.	.	0	1	0.000557691	1
chr2	186655485	186655485	G	-	exonic	FSIP2	.	frameshift deletion	FSIP2:NM_173651:exon16:c.3622delG:p.E1208Nfs*3	.	.	3e-06	.	.	.	.	0	1	0.000557691	1
chr2	186667085	186667085	T	G	exonic	FSIP2	.	nonsynonymous SNV	FSIP2:NM_173651:exon17:c.T13052G:p.I4351S	.	.	3e-06	D	.	17.29	N	0	1	0.000557691	1
chr2	190597857	190597857	T	C	exonic	ANKAR	.	nonsynonymous SNV	ANKAR:NM_144708:exon17:c.T3325C:p.C1109R	.	.	3e-06	D	P	25.1	D	0	1	0.000557691	1
chr2	191301117	191301117	G	T	exonic	MFSD6	.	nonsynonymous SNV	MFSD6:NM_017694:exon3:c.G362T:p.W121L	.	.	3e-06	D	D	27.6	D	0	1	0.000557691	1
chr2	191760351	191760351	C	T	exonic	GLS	.	stopgain	GLS:NM_001256310:exon3:c.C505T:p.R169X,GLS:NM_014905:exon3:c.C505T:p.R169X	.	.	3e-06	.	.	37	D	0	1	0.000557691	1
chr2	191898706	191898706	G	T	exonic	STAT4	.	nonsynonymous SNV	STAT4:NM_001243835:exon19:c.C1646A:p.T549N,STAT4:NM_003151:exon19:c.C1646A:p.T549N	.	.	3e-06	T	B	22.1	D	0	1	0.000557691	1
chr2	192288624	192288624	A	C	exonic	MYO1B	.	nonsynonymous SNV	MYO1B:NM_012223:exon29:c.A3175C:p.N1059H,MYO1B:NM_001330237:exon30:c.A3262C:p.N1088H,MYO1B:NM_001330238:exon30:c.A3262C:p.N1088H,MYO1B:NM_001130158:exon31:c.A3349C:p.N1117H,MYO1B:NM_001161819:exon31:c.A3349C:p.N1117H	.	.	3e-06	D	D	24.9	D	0	1	0.000557691	1
chr2	196664025	196664025	C	G	exonic	DNAH7	.	nonsynonymous SNV	DNAH7:NM_018897:exon55:c.G10348C:p.D3450H	.	.	3e-06	D	D	32	D	0	1	0.000557691	1
chr2	198953675	198953675	A	-	exonic	PLCL1	.	frameshift deletion	PLCL1:NM_006226:exon3:c.2809delA:p.S937Vfs*10	.	.	3e-06	.	.	.	.	0	1	0.000557691	1
chr2	201523894	201523894	A	G	exonic	AOX1	.	nonsynonymous SNV	AOX1:NM_001159:exon28:c.A3178G:p.S1060G	.	.	3e-06	D	D	25.6	D	0	1	0.000557691	1
chr2	201726445	201726445	A	T	exonic	CLK1	.	nonsynonymous SNV	CLK1:NM_001162407:exon2:c.T267A:p.N89K,CLK1:NM_004071:exon2:c.T141A:p.N47K	.	.	3e-06	T	B	4.752	D	0	1	0.000557691	1
chr2	201846468	201846468	C	-	exonic	FAM126B	.	frameshift deletion	FAM126B:NM_001321618:exon11:c.1118delG:p.G373Efs*3,FAM126B:NM_001321621:exon11:c.1118delG:p.G373Efs*3,FAM126B:NM_001321619:exon12:c.1118delG:p.G373Efs*3,FAM126B:NM_001321624:exon12:c.1286delG:p.G429Efs*3,FAM126B:NM_173822:exon12:c.1118delG:p.G373Efs*3,FAM126B:NM_001321622:exon13:c.1118delG:p.G373Efs*3,FAM126B:NM_001321623:exon13:c.1286delG:p.G429Efs*3,FAM126B:NM_001321625:exon13:c.1286delG:p.G429…	.	.	3e-06	.	.	.	.	0	1	0.000557691	1
chr2	202173910	202173910	C	T	exonic	ALS2CR12	.	nonsynonymous SNV	ALS2CR12:NM_001127391:exon10:c.G739A:p.E247K,ALS2CR12:NM_001289993:exon10:c.G739A:p.E247K,ALS2CR12:NM_139163:exon10:c.G739A:p.E247K	.	.	3e-06	T	D	26.9	D	0	1	0.000557691	1
chr2	202213004	202213004	C	A	exonic	ALS2CR12	.	nonsynonymous SNV	ALS2CR12:NM_001127391:exon4:c.G207T:p.R69S,ALS2CR12:NM_001289993:exon4:c.G207T:p.R69S,ALS2CR12:NM_139163:exon4:c.G207T:p.R69S	.	.	3e-06	D	B	14.21	N	0	1	0.000557691	1
chr2	202593315	202593315	G	A	exonic	ALS2	.	stopgain	ALS2:NM_020919:exon15:c.C2761T:p.R921X	.	.	3e-06	.	.	40	D	0	1	0.000557691	1
chr2	202598147	202598147	T	C	exonic	ALS2	.	nonsynonymous SNV	ALS2:NM_020919:exon13:c.A2432G:p.K811R	.	.	3e-06	T	D	17.59	D	0	1	0.000557691	1
chr2	206265841	206265841	G	T	exonic	PARD3B	.	nonsynonymous SNV	PARD3B:NM_057177:exon18:c.G2528T:p.R843L,PARD3B:NM_152526:exon18:c.G2549T:p.R850L,PARD3B:NM_001302769:exon19:c.G2735T:p.R912L,PARD3B:NM_205863:exon19:c.G2735T:p.R912L	.	.	3e-06	D	B	15.75	N	0	1	0.000557691	1
chr2	206562348	206562348	C	A	exonic	NRP2	.	nonsynonymous SNV	NRP2:NM_003872:exon2:c.C154A:p.H52N,NRP2:NM_018534:exon2:c.C154A:p.H52N,NRP2:NM_201264:exon2:c.C154A:p.H52N,NRP2:NM_201266:exon2:c.C154A:p.H52N,NRP2:NM_201267:exon2:c.C154A:p.H52N,NRP2:NM_201279:exon2:c.C154A:p.H52N	.	.	3e-06	T	D	23.8	D	0	1	0.000557691	1
chr2	207308711	207308711	A	C	exonic	ADAM23	.	nonsynonymous SNV	ADAM23:NM_003812:exon1:c.A121C:p.T41P	.	.	3e-06	T	B	21.3	N	0	1	0.000557691	1
chr2	208618360	208618360	A	G	exonic	CCNYL1	.	nonsynonymous SNV	CCNYL1:NM_001142300:exon8:c.A865G:p.R289G,CCNYL1:NM_001330218:exon10:c.A1018G:p.R340G,CCNYL1:NM_152523:exon11:c.A808G:p.R270G	.	.	3e-06	D	B	24.7	D	0	1	0.000557691	1
chr2	208992997	208992997	C	T	exonic	CRYGC	.	nonsynonymous SNV	CRYGC:NM_020989:exon3:c.G455A:p.R152K	.	.	3e-06	T	B	24.8	D	0	1	0.000557691	1
chr2	209215581	209215581	A	T	exonic	PIKFYVE	.	nonsynonymous SNV	PIKFYVE:NM_015040:exon37:c.A5521T:p.S1841C	.	.	3e-06	D	B	19.72	D	0	1	0.000557691	1
chr2	210680064	210680064	A	T	exonic	UNC80	.	nonsynonymous SNV	UNC80:NM_032504:exon9:c.A1284T:p.R428S,UNC80:NM_182587:exon9:c.A1284T:p.R428S	.	.	3e-06	D	D	24.1	D	0	1	0.000557691	1
chr2	215807680	215807680	A	G	exonic	ABCA12	.	nonsynonymous SNV	ABCA12:NM_015657:exon42:c.T6451C:p.C2151R,ABCA12:NM_173076:exon50:c.T7405C:p.C2469R	.	.	3e-06	D	D	29.8	D	0	1	0.000557691	1
chr2	215813822	215813822	T	A	exonic	ABCA12	.	nonsynonymous SNV	ABCA12:NM_015657:exon38:c.A5950T:p.M1984L,ABCA12:NM_173076:exon46:c.A6904T:p.M2302L	.	.	3e-06	D	D	25.6	D	0	1	0.000557691	1
chr2	217559472	217559472	-	A	exonic	IGFBP5	.	frameshift insertion	IGFBP5:NM_000599:exon1:c.26dupT:p.L10Afs*109	.	.	3e-06	.	.	.	.	0	1	0.000557691	1
chr2	218940053	218940053	A	G	exonic	RUFY4	.	nonsynonymous SNV	RUFY4:NM_198483:exon9:c.A838G:p.R280G	.	.	3e-06	T	B	0.011	N	0	1	0.000557691	1
chr2	219144042	219144042	G	T	exonic	TMBIM1	.	nonsynonymous SNV	TMBIM1:NM_001321428:exon4:c.C338A:p.T113N,TMBIM1:NM_001321432:exon4:c.C338A:p.T113N,TMBIM1:NM_022152:exon4:c.C338A:p.T113N,TMBIM1:NM_001321427:exon5:c.C338A:p.T113N,TMBIM1:NM_001321429:exon5:c.C338A:p.T113N,TMBIM1:NM_001321430:exon5:c.C338A:p.T113N,TMBIM1:NM_001321433:exon5:c.C338A:p.T113N,TMBIM1:NM_001321435:exon5:c.C338A:p.T113N,TMBIM1:NM_001321436:exon5:c.C338A:p.T113N	.	.	3e-06	D	D	25.3	D	0	1	0.000557691	1
chr2	219251903	219251905	TCC	-	exonic	SLC11A1	.	nonframeshift deletion	SLC11A1:NM_000578:exon6:c.521_523del:p.L175Ifs*376	.	.	3e-06	.	.	.	.	0	1	0.000557691	1
chr2	219259651	219259651	T	C	exonic	SLC11A1	.	nonsynonymous SNV	SLC11A1:NM_000578:exon15:c.T1546C:p.W516R	.	.	3e-06	D	D	27	D	0	1	0.000557691	1
chr2	220081392	220081392	T	C	exonic	ABCB6	.	nonsynonymous SNV	ABCB6:NM_001349828:exon2:c.A712G:p.I238V,ABCB6:NM_005689:exon3:c.A850G:p.I284V	.	.	3e-06	T	B	18.51	D	0	1	0.000557691	1
chr2	220107551	220107551	G	C	exonic	GLB1L	.	nonsynonymous SNV	GLB1L:NM_001286427:exon3:c.C329G:p.A110G,GLB1L:NM_001286423:exon4:c.C329G:p.A110G,GLB1L:NM_024506:exon4:c.C329G:p.A110G	.	.	3e-06	T	B	11.57	D	0	1	0.000557691	1
chr2	220313851	220313853	GGA	-	exonic	SPEG	.	nonframeshift deletion	SPEG:NM_005876:exon4:c.1971_1973del:p.E658Kfs*2610	.	.	3e-06	.	.	.	.	0	1	0.000557691	1
chr2	220435947	220435947	G	A	exonic	OBSL1	.	nonsynonymous SNV	OBSL1:NM_001173408:exon1:c.C8T:p.A3V,OBSL1:NM_001173431:exon1:c.C8T:p.A3V,OBSL1:NM_015311:exon1:c.C8T:p.A3V	.	.	3e-06	D	B	14.02	N	0	1	0.000557691	1
chr2	220437100	220437100	G	T	exonic	INHA	.	nonsynonymous SNV	INHA:NM_002191:exon1:c.G4T:p.V2L	.	.	3e-06	D	B	17.18	N	0	1	0.000557691	1
chr2	220494093	220494093	G	A	exonic	SLC4A3	.	nonsynonymous SNV	SLC4A3:NM_001326559:exon4:c.G445A:p.E149K,SLC4A3:NM_005070:exon4:c.G445A:p.E149K,SLC4A3:NM_201574:exon4:c.G445A:p.E149K	.	.	3e-06	T	B	16.98	D	0	1	0.000557691	1
chr2	223574470	223574470	C	G	exonic	MOGAT1	.	nonsynonymous SNV	MOGAT1:NM_058165:exon6:c.C869G:p.P290R	.	.	3e-06	T	B	24.5	D	0	1	0.000557691	1
chr2	224462497	224462497	G	T	exonic	SCG2	.	nonsynonymous SNV	SCG2:NM_003469:exon2:c.C1504A:p.Q502K	.	.	3e-06	D	B	22.7	D	0	1	0.000557691	1
chr2	224744939	224744939	G	C	exonic	WDFY1	.	nonsynonymous SNV	WDFY1:NM_020830:exon11:c.C1075G:p.L359V	.	.	3e-06	T	D	23.9	D	0	1	0.000557691	1
chr2	227660105	227660105	A	C	exonic	IRS1	.	nonsynonymous SNV	IRS1:NM_005544:exon1:c.T3350G:p.V1117G	.	.	3e-06	T	B	15.51	N	0	1	0.000557691	1
chr2	228169757	228169757	C	T	exonic	COL4A3	.	nonsynonymous SNV	COL4A3:NM_000091:exon47:c.C4210T:p.P1404S	.	.	3e-06	T	P	20.9	N	0	1	0.000557691	1
chr2	228973631	228973631	C	G	exonic	SPHKAP	.	nonsynonymous SNV	SPHKAP:NM_001142644:exon3:c.G163C:p.E55Q,SPHKAP:NM_030623:exon3:c.G163C:p.E55Q	.	.	3e-06	T	D	26.9	D	0	1	0.000557691	1
chr2	231065667	231065667	T	G	exonic	SP110	.	nonsynonymous SNV	SP110:NM_004509:exon10:c.A1063C:p.T355P,SP110:NM_004510:exon10:c.A1063C:p.T355P,SP110:NM_080424:exon10:c.A1063C:p.T355P,SP110:NM_001185015:exon11:c.A1081C:p.T361P	.	.	3e-06	T	P	12.52	N	0	1	0.000557691	1
chr2	231683348	231683348	T	A	exonic	CAB39	.	nonsynonymous SNV	CAB39:NM_001130849:exon9:c.T955A:p.F319I,CAB39:NM_001130850:exon9:c.T955A:p.F319I,CAB39:NM_016289:exon9:c.T955A:p.F319I	.	.	3e-06	D	D	32	D	0	1	0.000557691	1
chr2	231902683	231902683	C	T	exonic	C2orf72	.	nonsynonymous SNV	C2orf72:NM_001144994:exon1:c.C403T:p.R135W	.	.	3e-06	D	D	27.2	N	0	1	0.000557691	1
chr2	233208191	233208191	G	A	exonic	DIS3L2	.	nonsynonymous SNV	DIS3L2:NM_001257281:exon14:c.G1718A:p.R573Q	.	.	3e-06	D	.	14.53	N	0	1	0.000557691	1
chr2	233244320	233244320	C	T	exonic	ALPP	.	nonsynonymous SNV	ALPP:NM_001632:exon4:c.C407T:p.A136V	.	.	3e-06	T	D	22.7	D	0	1	0.000557691	1
chr2	233387829	233387829	T	C	exonic	PRSS56	.	nonsynonymous SNV	PRSS56:NM_001195129:exon7:c.T766C:p.C256R	.	.	3e-06	.	.	24.8	D	0	1	0.000557691	1
chr2	234402179	234402179	T	C	exonic	USP40	.	nonsynonymous SNV	USP40:NM_018218:exon24:c.A2842G:p.I948V	.	.	3e-06	T	B	8.614	D	0	1	0.000557691	1
chr2	234622198	234622198	T	G	exonic	UGT1A5	.	nonsynonymous SNV	UGT1A5:NM_019078:exon1:c.T561G:p.C187W	.	.	3e-06	D	D	25.3	D	0	1	0.000557691	1
chr2	234627717	234627717	G	A	exonic	UGT1A4	.	stopgain	UGT1A4:NM_007120:exon1:c.G251A:p.W84X	.	.	3e-06	.	.	23.5	N	0	1	0.000557691	1
chr2	235961365	235961365	C	T	exonic	SH3BP4	.	nonsynonymous SNV	SH3BP4:NM_014521:exon5:c.C2638T:p.R880W	.	0	3e-06	D	D	34	D	0	1	0.000557691	1
chr2	238242128	238242128	A	G	exonic	COL6A3	.	nonsynonymous SNV	COL6A3:NM_057166:exon39:c.T7472C:p.M2491T,COL6A3:NM_057167:exon41:c.T8675C:p.M2892T,COL6A3:NM_004369:exon42:c.T9293C:p.M3098T	.	.	3e-06	T	B	20.7	D	0	1	0.000557691	1
chr2	238287824	238287824	C	T	exonic	COL6A3	.	nonsynonymous SNV	COL6A3:NM_057164:exon4:c.G731A:p.G244E,COL6A3:NM_057165:exon5:c.G1334A:p.G445E,COL6A3:NM_057167:exon5:c.G1334A:p.G445E,COL6A3:NM_004369:exon6:c.G1952A:p.G651E	.	.	3e-06	D	D	24.5	D	0	1	0.000557691	1
chr2	239006865	239006865	-	A	exonic	SCLY	.	stopgain	SCLY:NM_016510:exon12:c.1232dupA:p.Y411*	.	.	3e-06	.	.	.	.	0	1	0.000557691	1
chr2	239057720	239057720	G	A	exonic	KLHL30	.	nonsynonymous SNV	KLHL30:NM_198582:exon7:c.G1412A:p.G471E	.	.	3e-06	D	D	24.3	D	0	1	0.000557691	1
chr2	241500745	241500745	A	C	splicing	DUSP28	NM_001033575:exon2:c.394-2A>C	.	.	.	.	3e-06	.	.	19.97	D	0	1	0.000557691	1
chr2	241508265	241508265	-	CCGCCTTCCGTCGCGCCC	exonic	RNPEPL1	.	nonframeshift insertion	RNPEPL1:NM_018226:exon1:c.262_263insCCGCCTTCCGTCGCGCCC:p.A95_A96insFRRAPA	.	.	3e-06	.	.	.	.	0	1	0.000557691	1
chr2	241889790	241889790	G	C	exonic	CROCC2	.	nonsynonymous SNV	CROCC2:NM_001351305:exon18:c.G2692C:p.A898P	.	.	3e-06	.	.	23	N	0	1	0.000557691	1
chr2	242097915	242097915	A	G	exonic	PPP1R7	.	nonsynonymous SNV	PPP1R7:NM_001282409:exon3:c.A125G:p.H42R,PPP1R7:NM_001282411:exon3:c.A125G:p.H42R,PPP1R7:NM_001282413:exon3:c.A77G:p.H26R,PPP1R7:NM_001282414:exon3:c.A77G:p.H26R,PPP1R7:NM_001282410:exon4:c.A254G:p.H85R,PPP1R7:NM_001282412:exon4:c.A206G:p.H69R,PPP1R7:NM_002712:exon4:c.A254G:p.H85R	.	.	3e-06	D	D	25.6	D	0	1	0.000557691	1
chr2	242429431	242429431	G	A	exonic	FARP2	.	nonsynonymous SNV	FARP2:NM_014808:exon22:c.G2476A:p.A826T	.	.	3e-06	T	P	23.8	D	0	1	0.000557691	1
chr2	242438787	242438787	G	A	exonic	STK25	.	nonsynonymous SNV	STK25:NM_001271978:exon5:c.C470T:p.A157V,STK25:NM_001271979:exon5:c.C239T:p.A80V,STK25:NM_001271980:exon5:c.C239T:p.A80V,STK25:NM_001282305:exon5:c.C188T:p.A63V,STK25:NM_001282307:exon5:c.C188T:p.A63V,STK25:NM_001282308:exon5:c.C188T:p.A63V,STK25:NM_001271977:exon6:c.C470T:p.A157V,STK25:NM_001282306:exon6:c.C248T:p.A83V,STK25:NM_006374:exon6:c.C470T:p.A157V	.	.	3e-06	D	D	33	D	0	1	0.000557691	1
chr2	242814015	242814031	GCCAGGTGAGGCCCCCG	-	exonic	RTP5	.	frameshift deletion	RTP5:NM_173821:exon2:c.308_324del:p.C103Wfs*33	.	.	3e-06	.	.	.	.	0	1	0.000557691	1
chr19	438726	438726	T	A	exonic	SHC2	.	nonsynonymous SNV	SHC2:NM_012435:exon4:c.A712T:p.T238S	.	.	3e-06	T	B	22.2	D	0	1	0.000557691	1
chr19	757616	757616	A	G	exonic	MISP	.	nonsynonymous SNV	MISP:NM_173481:exon2:c.A670G:p.T224A	.	.	3e-06	T	B	0.001	N	0	1	0.000557691	1
chr19	812748	812748	T	C	exonic	PLPPR3	.	nonsynonymous SNV	PLPPR3:NM_024888:exon7:c.A2063G:p.N688S,PLPPR3:NM_001270366:exon8:c.A1979G:p.N660S	.	.	3e-06	T	B	19.53	D	0	1	0.000557691	1
chr19	1000590	1000590	C	T	exonic	GRIN3B	.	nonsynonymous SNV	GRIN3B:NM_138690:exon1:c.C154T:p.R52C	.	.	3e-06	D	B	34	D	0	1	0.000557691	1
chr19	1041521	1041521	G	C	exonic	ABCA7	.	nonsynonymous SNV	ABCA7:NM_019112:exon3:c.G79C:p.V27L	.	.	3e-06	T	P	23.5	D	0	1	0.000557691	1
chr19	1054823	1054823	C	T	exonic	ABCA7	.	nonsynonymous SNV	ABCA7:NM_019112:exon29:c.C3896T:p.A1299V	.	.	3e-06	T	P	8.537	N	0	1	0.000557691	1
chr19	1104739	1104739	C	T	exonic	GPX4	.	unknown	UNKNOWN	.	.	3e-06	.	.	.	.	0	1	0.000557691	1
chr19	1108466	1108466	C	T	exonic	SBNO2	.	nonsynonymous SNV	SBNO2:NM_001100122:exon29:c.G3683A:p.G1228D,SBNO2:NM_014963:exon32:c.G3854A:p.G1285D	.	0	3e-06	T	B	3.562	N	0	1	0.000557691	1
chr19	1275558	1275558	C	A	exonic	C19orf24	.	nonsynonymous SNV	C19orf24:NM_017914:exon1:c.C10A:p.R4S	.	.	3e-06	D	B	19.91	D	0	1	0.000557691	1
chr19	1555743	1555743	G	C	exonic	MEX3D	.	nonsynonymous SNV	MEX3D:NM_001174118:exon2:c.C1775G:p.S592W,MEX3D:NM_203304:exon2:c.C1775G:p.S592W	.	.	3e-06	D	P	12.55	N	0	1	0.000557691	1
chr19	1827289	1827289	A	T	exonic	REXO1	.	nonsynonymous SNV	REXO1:NM_020695:exon2:c.T1499A:p.L500Q	.	.	3e-06	D	P	24	D	0	1	0.000557691	1
chr19	2210758	2210758	A	G	exonic	DOT1L	.	nonsynonymous SNV	DOT1L:NM_032482:exon14:c.A1255G:p.T419A	.	.	3e-06	T	B	0.036	N	0	1	0.000557691	1
chr19	2276370	2276370	C	G	exonic	C19orf35	.	nonsynonymous SNV	C19orf35:NM_198532:exon4:c.G731C:p.G244A	.	.	3e-06	T	B	0.001	N	0	1	0.000557691	1
chr19	2413931	2413931	G	C	exonic	TMPRSS9	.	nonsynonymous SNV	TMPRSS9:NM_182973:exon9:c.G1386C:p.E462D	.	.	3e-06	T	B	0.137	N	0	1	0.000557691	1
chr19	3005723	3005723	C	T	exonic	TLE2	.	nonsynonymous SNV	TLE2:NM_001144762:exon14:c.G1378A:p.V460I,TLE2:NM_001300846:exon16:c.G1747A:p.V583I,TLE2:NM_003260:exon16:c.G1744A:p.V582I,TLE2:NM_001144761:exon17:c.G1786A:p.V596I	.	.	3e-06	T	P	25.6	D	0	1	0.000557691	1
chr19	3148655	3148655	C	T	exonic	GNA15	.	nonsynonymous SNV	GNA15:NM_002068:exon2:c.C212T:p.S71L	.	.	3e-06	D	B	28.7	D	0	1	0.000557691	1
chr19	3653361	3653361	T	C	exonic	PIP5K1C	.	nonsynonymous SNV	PIP5K1C:NM_001195733:exon7:c.A848G:p.D283G,PIP5K1C:NM_001300849:exon7:c.A848G:p.D283G,PIP5K1C:NM_012398:exon7:c.A848G:p.D283G	.	.	3e-06	D	B	24.4	D	0	1	0.000557691	1
chr19	3964278	3964278	C	T	exonic	DAPK3	.	nonsynonymous SNV	DAPK3:NM_001348:exon4:c.G517A:p.E173K	.	.	3e-06	D	B	23.1	D	0	1	0.000557691	1
chr19	4175690	4175690	C	G	exonic	SIRT6	.	nonsynonymous SNV	SIRT6:NM_001321062:exon4:c.G196C:p.D66H,SIRT6:NM_001321058:exon5:c.G385C:p.D129H,SIRT6:NM_001321059:exon5:c.G418C:p.D140H,SIRT6:NM_001321063:exon5:c.G418C:p.D140H,SIRT6:NM_001321060:exon6:c.G601C:p.D201H,SIRT6:NM_001321064:exon6:c.G385C:p.D129H,SIRT6:NM_016539:exon6:c.G601C:p.D201H	.	.	3e-06	T	D	25.2	D	0	1	0.000557691	1
chr19	4504705	4504705	C	-	exonic	PLIN4	.	frameshift deletion	PLIN4:NM_001080400:exon6:c.3840delG:p.A1282Pfs*27	.	.	3e-06	.	.	.	.	0	1	0.000557691	1
chr19	4512054	4512054	T	C	exonic	PLIN4	.	nonsynonymous SNV	PLIN4:NM_001080400:exon3:c.A1876G:p.S626G	0	0	3e-06	T	B	0.001	N	0	1	0.000557691	1
chr19	4523706	4523706	T	C	exonic	PLIN5	.	nonsynonymous SNV	PLIN5:NM_001013706:exon8:c.A1226G:p.H409R	.	.	3e-06	D	B	23.6	N	0	1	0.000557691	1
chr19	4543786	4543786	G	C	exonic	SEMA6B	.	nonsynonymous SNV	SEMA6B:NM_032108:exon17:c.C2494G:p.P832A	.	.	3e-06	.	B	12.77	N	0	1	0.000557691	1
chr19	5244244	5244244	G	T	exonic	PTPRS	.	nonsynonymous SNV	PTPRS:NM_130853:exon8:c.C1199A:p.P400H,PTPRS:NM_130854:exon8:c.C1199A:p.P400H,PTPRS:NM_130855:exon9:c.C1211A:p.P404H,PTPRS:NM_002850:exon11:c.C1238A:p.P413H	.	.	3e-06	T	B	14.32	D	0	1	0.000557691	1
chr19	5699198	5699198	G	C	exonic	LONP1	.	nonsynonymous SNV	LONP1:NM_001276480:exon10:c.C937G:p.Q313E,LONP1:NM_004793:exon10:c.C1525G:p.Q509E,LONP1:NM_001276479:exon11:c.C1333G:p.Q445E	.	.	3e-06	D	B	23.1	D	0	1	0.000557691	1
chr19	5896943	5896943	T	C	exonic	NDUFA11	.	nonsynonymous SNV	NDUFA11:NM_001193375:exon2:c.A163G:p.K55E,NDUFA11:NM_175614:exon2:c.A163G:p.K55E	.	.	3e-06	D	B	17.37	N	0	1	0.000557691	1
chr19	6222686	6222686	T	C	exonic	MLLT1	.	nonsynonymous SNV	MLLT1:NM_005934:exon6:c.A556G:p.K186E	.	.	3e-06	D	P	20.8	D	0	1	0.000557691	1
chr19	6416397	6416397	G	A	exonic	KHSRP	.	nonsynonymous SNV	KHSRP:NM_003685:exon15:c.C1510T:p.P504S	.	.	3e-06	T	D	25.1	D	0	1	0.000557691	1
chr19	6468382	6468382	C	T	exonic	DENND1C	.	nonsynonymous SNV	DENND1C:NM_001290331:exon20:c.G1522A:p.G508R,DENND1C:NM_024898:exon22:c.G1654A:p.G552R	.	.	3e-06	D	D	28.8	D	0	1	0.000557691	1
chr19	6477408	6477408	G	T	exonic	DENND1C	.	nonsynonymous SNV	DENND1C:NM_001290331:exon5:c.C296A:p.A99D,DENND1C:NM_024898:exon7:c.C428A:p.A143D	.	.	3e-06	D	B	3.981	N	0	1	0.000557691	1
chr19	7981694	7981694	G	A	exonic	TGFBR3L	.	nonsynonymous SNV	TGFBR3L:NM_001195259:exon2:c.G464A:p.S155N	.	.	3e-06	D	.	26.6	D	0	1	0.000557691	1
chr19	7998769	7998769	C	A	exonic	TIMM44	.	nonsynonymous SNV	TIMM44:NM_006351:exon6:c.G663T:p.E221D	.	.	3e-06	T	B	13.53	N	0	1	0.000557691	1
chr19	8654179	8654179	C	A	exonic	ADAMTS10	.	nonsynonymous SNV	ADAMTS10:NM_001282352:exon5:c.G566T:p.G189V,ADAMTS10:NM_030957:exon18:c.G2105T:p.G702V	.	.	3e-06	D	D	26.9	D	0	1	0.000557691	1
chr19	9057117	9057117	G	A	exonic	MUC16	.	nonsynonymous SNV	MUC16:NM_024690:exon3:c.C30329T:p.T10110I	.	.	3e-06	T	B	0.017	N	0	1	0.000557691	1
chr19	9061014	9061014	G	A	exonic	MUC16	.	nonsynonymous SNV	MUC16:NM_024690:exon3:c.C26432T:p.S8811F	.	.	3e-06	D	B	7.355	N	0	1	0.000557691	1
chr19	9061432	9061432	G	T	exonic	MUC16	.	nonsynonymous SNV	MUC16:NM_024690:exon3:c.C26014A:p.P8672T	.	.	3e-06	T	B	0.018	N	0	1	0.000557691	1
chr19	9061641	9061641	G	A	exonic	MUC16	.	nonsynonymous SNV	MUC16:NM_024690:exon3:c.C25805T:p.T8602I	.	.	3e-06	D	P	2.478	N	0	1	0.000557691	1
chr19	9065491	9065491	C	T	exonic	MUC16	.	nonsynonymous SNV	MUC16:NM_024690:exon3:c.G21955A:p.A7319T	.	.	3e-06	T	B	0.049	N	0	1	0.000557691	1
chr19	9067774	9067774	A	G	exonic	MUC16	.	nonsynonymous SNV	MUC16:NM_024690:exon3:c.T19672C:p.S6558P	.	.	3e-06	T	B	0.028	N	0	1	0.000557691	1
chr19	9069052	9069052	C	T	exonic	MUC16	.	nonsynonymous SNV	MUC16:NM_024690:exon3:c.G18394A:p.D6132N	.	.	3e-06	D	B	9.116	N	0	1	0.000557691	1
chr19	9083348	9083348	G	A	exonic	MUC16	.	nonsynonymous SNV	MUC16:NM_024690:exon1:c.C8467T:p.P2823S	.	.	3e-06	D	B	5.93	N	0	1	0.000557691	1
chr19	9324724	9324724	C	G	exonic	OR7D4	.	nonsynonymous SNV	OR7D4:NM_001005191:exon1:c.G790C:p.V264L	.	.	3e-06	T	B	2.293	N	0	1	0.000557691	1
chr19	9528584	9528584	C	A	exonic	ZNF266	.	nonsynonymous SNV	ZNF266:NM_001271314:exon9:c.G35T:p.G12V,ZNF266:NM_006631:exon9:c.G35T:p.G12V	.	.	3e-06	.	D	15.4	N	0	1	0.000557691	1
chr19	9577251	9577251	T	C	exonic	ZNF560	.	stoploss	ZNF560:NM_001351678:exon10:c.A2054G:p.X685W,ZNF560:NM_152476:exon10:c.A2372G:p.X791W	.	.	3e-06	.	.	13.17	N	0	1	0.000557691	1
chr19	9721272	9721272	G	C	exonic	ZNF561	.	nonsynonymous SNV	ZNF561:NM_001330365:exon5:c.C858G:p.H286Q,ZNF561:NM_152289:exon6:c.C1065G:p.H355Q	.	.	3e-06	D	D	22.4	N	0	1	0.000557691	1
chr19	10202177	10202177	T	G	exonic	C19orf66	.	nonsynonymous SNV	C19orf66:NM_018381:exon7:c.T514G:p.S172A	.	0	3e-06	T	B	17.74	D	0	1	0.000557691	1
chr19	10401901	10401901	G	T	exonic	ICAM5	.	nonsynonymous SNV	ICAM5:NM_003259:exon2:c.G236T:p.G79V	.	.	3e-06	D	D	29.2	D	0	1	0.000557691	1
chr19	10475394	10475394	G	T	exonic	TYK2	.	nonsynonymous SNV	TYK2:NM_003331:exon9:c.C1263A:p.D421E	.	.	3e-06	D	D	25.7	N	0	1	0.000557691	1
chr19	10945954	10945954	G	A	exonic	TMED1	.	nonsynonymous SNV	TMED1:NM_006858:exon2:c.C259T:p.R87C	.	.	3e-06	D	D	34	D	0	1	0.000557691	1
chr19	10982460	10982460	A	G	exonic	CARM1	.	nonsynonymous SNV	CARM1:NM_199141:exon1:c.A82G:p.T28A	.	.	3e-06	T	B	0.003	N	0	1	0.000557691	1
chr19	11917060	11917060	A	C	exonic	ZNF491	.	nonsynonymous SNV	ZNF491:NM_152356:exon3:c.A292C:p.T98P	.	.	3e-06	D	P	14.28	N	0	1	0.000557691	1
chr19	12692090	12692090	G	A	exonic	ZNF490	.	nonsynonymous SNV	ZNF490:NM_020714:exon5:c.C799T:p.R267C	.	.	3e-06	T	P	8.836	N	0	1	0.000557691	1
chr19	12958485	12958485	A	G	exonic	MAST1	.	nonsynonymous SNV	MAST1:NM_014975:exon6:c.A548G:p.K183R	.	.	3e-06	T	B	22.4	D	0	1	0.000557691	1
chr19	12985328	12985328	C	G	exonic	MAST1	.	nonsynonymous SNV	MAST1:NM_014975:exon26:c.C4357G:p.L1453V	.	.	3e-06	T	B	0.229	N	0	1	0.000557691	1
chr19	13223709	13223711	CCT	-	exonic	TRMT1	.	frameshift deletion	TRMT1:NM_001142554:exon5:c.756_757del:p.G253Vfs*66,TRMT1:NM_017722:exon5:c.756_757del:p.G253Vfs*66,TRMT1:NM_001136035:exon6:c.756_757del:p.G253Vfs*66	.	.	3e-06	.	.	.	.	0	1	0.000557691	1
chr19	13410111	13410111	C	G	exonic	CACNA1A	.	nonsynonymous SNV	CACNA1A:NM_001127221:exon19:c.G2339C:p.S780T,CACNA1A:NM_001127222:exon19:c.G2336C:p.S779T	.	.	3e-06	D	B	24.1	D	0	1	0.000557691	1
chr19	13875838	13875838	A	G	exonic	MRI1	.	nonsynonymous SNV	MRI1:NM_001031727:exon2:c.A286G:p.M96V,MRI1:NM_001329572:exon2:c.A286G:p.M96V,MRI1:NM_032285:exon2:c.A286G:p.M96V	.	.	3e-06	D	B	19.32	D	0	1	0.000557691	1
chr19	14037531	14037531	C	G	exonic	CC2D1A	.	nonsynonymous SNV	CC2D1A:NM_017721:exon19:c.C2066G:p.P689R	.	.	3e-06	D	D	32	D	0	1	0.000557691	1
chr19	14516600	14516600	T	A	exonic	ADGRE5	.	nonsynonymous SNV	ADGRE5:NM_001784:exon12:c.T1391A:p.L464Q,ADGRE5:NM_001025160:exon13:c.T1523A:p.L508Q,ADGRE5:NM_078481:exon14:c.T1670A:p.L557Q	.	.	3e-06	D	D	26	D	0	1	0.000557691	1
chr19	15224370	15224370	G	C	splicing	SYDE1	NM_033025:exon8:c.1805-1G>C;NM_001300910:exon8:c.1604-1G>C	.	.	.	.	3e-06	.	.	22.8	D	0	1	0.000557691	1
chr19	15291017	15291017	C	T	exonic	NOTCH3	.	nonsynonymous SNV	NOTCH3:NM_000435:exon20:c.G3193A:p.D1065N	.	.	3e-06	D	B	26	D	0	1	0.000557691	1
chr19	16860948	16860948	C	G	exonic	NWD1	.	nonsynonymous SNV	NWD1:NM_001347994:exon5:c.C877G:p.Q293E,NWD1:NM_001007525:exon6:c.C1495G:p.Q499E,NWD1:NM_001290355:exon7:c.C1090G:p.Q364E	.	.	3e-06	T	B	0.099	D	0	1	0.000557691	1
chr19	17316826	17316826	G	T	exonic	MYO9B	.	nonsynonymous SNV	MYO9B:NM_001130065:exon32:c.G5122T:p.D1708Y,MYO9B:NM_004145:exon32:c.G5122T:p.D1708Y	.	.	3e-06	D	D	34	D	0	1	0.000557691	1
chr19	17838249	17838249	G	C	exonic	MAP1S	.	nonsynonymous SNV	MAP1S:NM_001308363:exon5:c.G1978C:p.V660L,MAP1S:NM_018174:exon5:c.G2056C:p.V686L	.	.	3e-06	T	B	23.4	D	0	1	0.000557691	1
chr19	17919011	17919011	G	A	exonic	B3GNT3	.	nonsynonymous SNV	B3GNT3:NM_014256:exon2:c.G395A:p.R132H	.	.	3e-06	T	B	18.07	N	0	1	0.000557691	1
chr19	17988783	17988783	A	G	exonic	SLC5A5	.	nonsynonymous SNV	SLC5A5:NM_000453:exon7:c.A850G:p.I284V	.	.	3e-06	T	B	6.924	N	0	1	0.000557691	1
chr19	18092732	18092732	T	C	exonic	KCNN1	.	nonsynonymous SNV	KCNN1:NM_002248:exon5:c.T713C:p.L238P	.	.	3e-06	.	D	23.6	D	0	1	0.000557691	1
chr19	18232728	18232728	C	T	exonic	MAST3	.	nonsynonymous SNV	MAST3:NM_015016:exon4:c.C229T:p.R77W	.	.	3e-06	D	D	35	D	0	1	0.000557691	1
chr19	18705221	18705221	C	A	exonic	CRLF1	.	nonsynonymous SNV	CRLF1:NM_004750:exon7:c.G1048T:p.A350S	.	.	3e-06	T	B	19.93	N	0	1	0.000557691	1
chr19	18990106	18990106	A	T	exonic	CERS1	.	nonsynonymous SNV	CERS1:NM_001290265:exon5:c.T550A:p.F184I,CERS1:NM_021267:exon5:c.T844A:p.F282I,CERS1:NM_198207:exon5:c.T844A:p.F282I	.	.	3e-06	T	B	24.5	D	0	1	0.000557691	1
chr19	21909583	21909586	TCTC	-	exonic	ZNF100	.	frameshift deletion	ZNF100:NM_001351672:exon3:c.883_886del:p.E295Nfs*16,ZNF100:NM_001351670:exon4:c.1429_1432del:p.E477Nfs*16,ZNF100:NM_001351671:exon4:c.1225_1228del:p.E409Nfs*16,ZNF100:NM_001351669:exon5:c.1525_1528del:p.E509Nfs*16,ZNF100:NM_173531:exon5:c.1528_1531del:p.E510Nfs*16	.	.	3e-06	.	.	.	.	0	1	0.000557691	1
chr19	22271238	22271238	A	G	exonic	ZNF257	.	nonsynonymous SNV	ZNF257:NM_001316998:exon2:c.A458G:p.Y153C,ZNF257:NM_033468:exon4:c.A686G:p.Y229C,ZNF257:NM_001316996:exon5:c.A590G:p.Y197C,ZNF257:NM_001316997:exon5:c.A458G:p.Y153C	.	.	3e-06	.	P	23.1	N	0	1	0.000557691	1
chr19	23158696	23158696	-	TA	exonic	ZNF728	.	frameshift insertion	ZNF728:NM_001267716:exon4:c.1442_1443insTA:p.K481Nfs*49	.	.	3e-06	.	.	.	.	0	1	0.000557691	1
chr19	23544166	23544166	T	C	exonic	ZNF91	.	nonsynonymous SNV	ZNF91:NM_001300951:exon3:c.A1519G:p.I507V,ZNF91:NM_003430:exon4:c.A1615G:p.I539V	.	.	3e-06	D	B	9.635	N	0	1	0.000557691	1
chr19	33697554	33697554	G	C	exonic	LRP3	.	nonsynonymous SNV	LRP3:NM_002333:exon6:c.G1640C:p.R547P	.	.	3e-06	D	D	34	D	0	1	0.000557691	1
chr19	34945363	34945363	A	G	exonic	UBA2	.	nonsynonymous SNV	UBA2:NM_005499:exon12:c.A1147G:p.I383V	.	.	3e-06	D	D	26.9	D	0	1	0.000557691	1
chr19	34973008	34973008	C	G	exonic	WTIP	.	nonsynonymous SNV	WTIP:NM_001080436:exon1:c.C129G:p.D43E	.	.	3e-06	.	B	12.65	N	0	1	0.000557691	1
chr19	35760038	35760038	G	A	exonic	USF2	.	nonsynonymous SNV	USF2:NM_001321150:exon1:c.G34A:p.A12T,USF2:NM_003367:exon1:c.G34A:p.A12T,USF2:NM_207291:exon1:c.G34A:p.A12T	.	0	3e-06	D	B	9.074	N	0	1	0.000557691	1
chr19	35790708	35790708	A	C	exonic	MAG	.	nonsynonymous SNV	MAG:NM_001199216:exon5:c.A592C:p.N198H,MAG:NM_002361:exon5:c.A667C:p.N223H,MAG:NM_080600:exon5:c.A667C:p.N223H	.	0	3e-06	D	D	23.8	D	0	1	0.000557691	1
chr19	35791086	35791086	A	G	exonic	MAG	.	nonsynonymous SNV	MAG:NM_001199216:exon6:c.A674G:p.E225G,MAG:NM_002361:exon6:c.A749G:p.E250G,MAG:NM_080600:exon6:c.A749G:p.E250G	.	.	3e-06	D	P	23.4	D	0	1	0.000557691	1
chr19	36018328	36018328	C	T	exonic	SBSN	.	nonsynonymous SNV	SBSN:NM_001166034:exon1:c.G856A:p.A286T	.	.	3e-06	T	B	0.016	N	0	1	0.000557691	1
chr19	36297642	36297642	C	T	exonic	PRODH2	.	nonsynonymous SNV	PRODH2:NM_021232:exon7:c.G997A:p.V333M	.	.	3e-06	T	B	0.003	N	0	1	0.000557691	1
chr19	36357382	36357382	G	A	exonic	KIRREL2	.	nonsynonymous SNV	KIRREL2:NM_199179:exon15:c.G1696A:p.D566N,KIRREL2:NM_032123:exon16:c.G1846A:p.D616N	.	.	3e-06	T	B	9.071	D	0	1	0.000557691	1
chr19	36574103	36574103	G	A	exonic	WDR62	.	nonsynonymous SNV	WDR62:NM_001083961:exon11:c.G1510A:p.G504S,WDR62:NM_173636:exon11:c.G1510A:p.G504S	.	0	3e-06	D	D	34	D	0	1	0.000557691	1
chr19	36594357	36594357	C	-	exonic	WDR62	.	frameshift deletion	WDR62:NM_001083961:exon30:c.3627delC:p.H1210Mfs*88,WDR62:NM_173636:exon30:c.3612delC:p.H1205Mfs*88	.	.	3e-06	.	.	.	.	0	1	0.000557691	1
chr19	36633560	36633560	C	T	exonic	CAPNS1	.	nonsynonymous SNV	CAPNS1:NM_001003962:exon4:c.C250T:p.R84C,CAPNS1:NM_001302632:exon4:c.C250T:p.R84C,CAPNS1:NM_001749:exon4:c.C250T:p.R84C	.	0	3e-06	D	P	33	D	0	1	0.000557691	1
chr19	37241469	37241469	G	A	exonic	ZNF850	.	nonsynonymous SNV	ZNF850:NM_001267779:exon4:c.C377T:p.T126I,ZNF850:NM_001193552:exon5:c.C473T:p.T158I	.	.	3e-06	.	B	7.326	N	0	1	0.000557691	1
chr19	37383248	37383248	T	G	exonic	ZNF829	.	nonsynonymous SNV	ZNF829:NM_001037232:exon6:c.A445C:p.T149P,ZNF829:NM_001171979:exon6:c.A688C:p.T230P	.	.	3e-06	D	B	14.15	N	0	1	0.000557691	1
chr19	37642931	37642931	G	A	exonic	ZNF585A	.	nonsynonymous SNV	ZNF585A:NM_001288800:exon5:c.C1870T:p.H624Y,ZNF585A:NM_152655:exon6:c.C1705T:p.H569Y,ZNF585A:NM_199126:exon6:c.C1705T:p.H569Y	.	.	3e-06	D	D	24.5	D	0	1	0.000557691	1
chr19	37677738	37677738	T	G	exonic	ZNF585B	.	nonsynonymous SNV	ZNF585B:NM_152279:exon5:c.A701C:p.K234T	.	.	3e-06	T	B	24.3	N	0	1	0.000557691	1
chr19	38388821	38388821	G	T	exonic	WDR87	.	nonsynonymous SNV	WDR87:NM_001291088:exon2:c.C59A:p.T20N,WDR87:NM_031951:exon2:c.C59A:p.T20N	.	.	3e-06	T	B	0.008	N	0	1	0.000557691	1
chr19	39225456	39225456	G	A	exonic	CAPN12	.	nonsynonymous SNV	CAPN12:NM_144691:exon15:c.C1741T:p.P581S	.	.	3e-06	T	B	23	D	0	1	0.000557691	1
chr19	39227816	39227816	C	A	exonic	CAPN12	.	nonsynonymous SNV	CAPN12:NM_144691:exon10:c.G1342T:p.V448F	.	.	3e-06	D	D	34	D	0	1	0.000557691	1
chr19	39308104	39308104	T	A	exonic	ECH1	.	nonsynonymous SNV	ECH1:NM_001398:exon4:c.A461T:p.N154I	.	.	3e-06	D	B	9.024	N	0	1	0.000557691	1
chr19	39521879	39521879	G	A	exonic	FBXO27	.	nonsynonymous SNV	FBXO27:NM_178820:exon3:c.C446T:p.P149L	.	.	3e-06	T	P	19.53	N	0	1	0.000557691	1
chr19	39522654	39522654	C	G	exonic	FBXO27	.	nonsynonymous SNV	FBXO27:NM_178820:exon2:c.G214C:p.A72P	.	.	3e-06	T	B	19.65	N	0	1	0.000557691	1
chr19	39989841	39989841	G	A	exonic	DLL3	.	nonsynonymous SNV	DLL3:NM_016941:exon2:c.G79A:p.A27T,DLL3:NM_203486:exon2:c.G79A:p.A27T	.	0	3e-06	D	D	31	D	0	1	0.000557691	1
chr19	39998009	39998009	C	T	exonic	DLL3	.	nonsynonymous SNV	DLL3:NM_016941:exon7:c.C1424T:p.A475V,DLL3:NM_203486:exon7:c.C1424T:p.A475V	.	.	3e-06	T	B	15.89	N	0	1	0.000557691	1
chr19	40540871	40540871	T	G	exonic	ZNF780B	.	nonsynonymous SNV	ZNF780B:NM_001005851:exon5:c.A1895C:p.K632T	.	.	3e-06	D	P	15.57	N	0	1	0.000557691	1
chr19	41173416	41173416	G	T	exonic	NUMBL	.	nonsynonymous SNV	NUMBL:NM_001289979:exon9:c.C1664A:p.P555H,NUMBL:NM_001289980:exon9:c.C1664A:p.P555H,NUMBL:NM_004756:exon10:c.C1787A:p.P596H	.	.	3e-06	D	D	23.7	D	0	1	0.000557691	1
chr19	41888731	41888731	C	T	exonic	TMEM91	.	nonsynonymous SNV	TMEM91:NM_001042595:exon3:c.C265T:p.P89S,TMEM91:NM_001098821:exon3:c.C265T:p.P89S,TMEM91:NM_001098822:exon3:c.C265T:p.P89S,TMEM91:NM_001098823:exon3:c.C265T:p.P89S,TMEM91:NM_001098824:exon3:c.C265T:p.P89S,TMEM91:NM_001098825:exon3:c.C265T:p.P89S	.	.	3e-06	D	P	23.2	D	0	1	0.000557691	1
chr19	42221641	42221641	T	G	exonic	CEACAM5	.	nonsynonymous SNV	CEACAM5:NM_001291484:exon5:c.T1226G:p.L409R,CEACAM5:NM_001308398:exon5:c.T1223G:p.L408R,CEACAM5:NM_004363:exon5:c.T1226G:p.L409R	.	.	3e-06	T	D	23.7	N	0	1	0.000557691	1
chr19	42703613	42703613	-	C	exonic	DEDD2	.	frameshift insertion	DEDD2:NM_001270614:exon5:c.957dupG:p.R320Afs*14,DEDD2:NM_001270615:exon5:c.942dupG:p.R315Afs*14,DEDD2:NM_133328:exon5:c.957dupG:p.R320Afs*14	.	0	3e-06	.	.	.	.	0	1	0.000557691	1
chr19	42930644	42930644	G	T	exonic	LIPE	.	nonsynonymous SNV	LIPE:NM_005357:exon1:c.C658A:p.L220I	.	.	3e-06	T	B	4.653	N	0	1	0.000557691	1
chr19	43689215	43689215	T	A	exonic	PSG5	.	nonsynonymous SNV	PSG5:NM_001130014:exon2:c.A149T:p.D50V,PSG5:NM_002781:exon2:c.A149T:p.D50V	.	.	3e-06	D	D	22.6	N	0	1	0.000557691	1
chr19	44418124	44418124	A	C	exonic	ZNF45	.	nonsynonymous SNV	ZNF45:NM_003425:exon10:c.T1464G:p.N488K	.	.	3e-06	T	B	12.89	N	0	1	0.000557691	1
chr19	44419215	44419215	T	C	exonic	ZNF45	.	nonsynonymous SNV	ZNF45:NM_003425:exon10:c.A373G:p.I125V	.	.	3e-06	T	B	0.003	N	0	1	0.000557691	1
chr19	44636781	44636781	A	G	exonic	ZNF225	.	nonsynonymous SNV	ZNF225:NM_013362:exon5:c.A2014G:p.R672G,ZNF225:NM_001321685:exon6:c.A2014G:p.R672G	.	.	3e-06	T	B	12.02	N	0	1	0.000557691	1
chr19	44680789	44680796	GCCTTCAA	-	exonic	ZNF226	.	frameshift deletion	ZNF226:NM_001032372:exon6:c.1374_1381del:p.P459Sfs*46,ZNF226:NM_001032373:exon6:c.1374_1381del:p.P459Sfs*46,ZNF226:NM_001319088:exon6:c.1374_1381del:p.P459Sfs*46,ZNF226:NM_001319090:exon6:c.1374_1381del:p.P459Sfs*46,ZNF226:NM_001319089:exon7:c.1374_1381del:p.P459Sfs*46,ZNF226:NM_016444:exon7:c.1374_1381del:p.P459Sfs*46	.	.	3e-06	.	.	.	.	0	1	0.000557691	1
chr19	44680845	44680845	G	A	exonic	ZNF226	.	nonsynonymous SNV	ZNF226:NM_001032372:exon6:c.G1430A:p.C477Y,ZNF226:NM_001032373:exon6:c.G1430A:p.C477Y,ZNF226:NM_001319088:exon6:c.G1430A:p.C477Y,ZNF226:NM_001319090:exon6:c.G1430A:p.C477Y,ZNF226:NM_001319089:exon7:c.G1430A:p.C477Y,ZNF226:NM_016444:exon7:c.G1430A:p.C477Y	.	.	3e-06	D	D	26.4	D	0	1	0.000557691	1
chr19	45575226	45575226	G	A	exonic	ZNF296	.	nonsynonymous SNV	ZNF296:NM_145288:exon3:c.C1061T:p.A354V	.	.	3e-06	T	B	2.593	N	0	1	0.000557691	1
chr19	46191795	46191795	A	T	exonic	SNRPD2	.	nonsynonymous SNV	SNRPD2:NM_004597:exon3:c.T32A:p.M11K,SNRPD2:NM_177542:exon3:c.T2A:p.M1K	.	.	3e-06	D	B	22.4	D	0	1	0.000557691	1
chr19	46375664	46375664	C	T	exonic	FOXA3	.	nonsynonymous SNV	FOXA3:NM_004497:exon2:c.C401T:p.P134L	.	.	3e-06	D	P	24.9	N	0	1	0.000557691	1
chr19	46857188	46857188	G	A	exonic	PPP5C	.	nonsynonymous SNV	PPP5C:NM_001204284:exon2:c.G305A:p.R102Q,PPP5C:NM_006247:exon2:c.G305A:p.R102Q	.	.	3e-06	D	D	34	D	0	1	0.000557691	1
chr19	47342784	47342784	T	C	exonic	AP2S1	.	nonsynonymous SNV	AP2S1:NM_001301076:exon3:c.A253G:p.I85V,AP2S1:NM_001301078:exon3:c.A247G:p.I83V,AP2S1:NM_001301081:exon3:c.A211G:p.I71V,AP2S1:NM_004069:exon3:c.A205G:p.I69V	.	.	3e-06	T	B	13.6	D	0	1	0.000557691	1
chr19	47569689	47569689	T	G	exonic	ZC3H4	.	nonsynonymous SNV	ZC3H4:NM_015168:exon15:c.A3836C:p.E1279A	.	.	3e-06	D	B	17.77	N	0	1	0.000557691	1
chr19	47615712	47615712	G	A	exonic	ZC3H4	.	nonsynonymous SNV	ZC3H4:NM_015168:exon2:c.C130T:p.L44F	.	0	3e-06	T	P	22.5	N	0	1	0.000557691	1
chr19	47823956	47823956	C	T	exonic	C5AR1	.	unknown	UNKNOWN	.	.	3e-06	.	.	40	D	0	1	0.000557691	1
chr19	48305783	48305783	G	A	exonic	TPRX1	.	nonsynonymous SNV	TPRX1:NM_198479:exon2:c.C485T:p.P162L	.	.	3e-06	D	B	4.172	N	0	1	0.000557691	1
chr19	48621036	48621036	C	-	exonic	LIG1	.	frameshift deletion	LIG1:NM_001289064:exon24:c.2238delG:p.L747Wfs*12,LIG1:NM_001289063:exon25:c.2349delG:p.L784Wfs*12,LIG1:NM_001320971:exon25:c.2352delG:p.L785Wfs*12,LIG1:NM_000234:exon26:c.2442delG:p.L815Wfs*12,LIG1:NM_001320970:exon26:c.2439delG:p.L814Wfs*12	.	.	3e-06	.	.	.	.	0	1	0.000557691	1
chr19	48698858	48698865	GAGAAGGG	-	exonic	C19orf68	.	frameshift deletion	C19orf68:NM_199341:exon4:c.1537_1544del:p.K514Gfs*41	.	.	3e-06	.	.	.	.	0	1	0.000557691	1
chr19	48946274	48946274	C	T	exonic	GRIN2D	.	nonsynonymous SNV	GRIN2D:NM_000836:exon13:c.C3091T:p.P1031S	.	.	3e-06	D	B	8.957	N	0	1	0.000557691	1
chr19	48965370	48965370	A	T	exonic	KCNJ14	.	nonsynonymous SNV	KCNJ14:NM_013348:exon2:c.A389T:p.H130L	.	.	3e-06	D	B	22.8	D	0	1	0.000557691	1
chr19	49132189	49132220	GCCTCTCCTACCTCCCCGCCACTGTGGAACCT	-	exonic	SPHK2	.	frameshift deletion	SPHK2:NM_001204160:exon6:c.1016_1047del:p.S341Afs*6,SPHK2:NM_001243876:exon6:c.506_537del:p.S171Afs*6,SPHK2:NM_001204158:exon7:c.947_978del:p.S318Afs*6,SPHK2:NM_001204159:exon7:c.1124_1155del:p.S377Afs*6,SPHK2:NM_020126:exon7:c.1124_1155del:p.S377Afs*6	.	.	3e-06	.	.	.	.	0	1	0.000557691	1
chr19	49134255	49134255	G	A	exonic	DBP	.	nonsynonymous SNV	DBP:NM_001352:exon4:c.C817T:p.R273C	.	.	3e-06	D	D	34	D	0	1	0.000557691	1
chr19	49216567	49216567	G	C	exonic	MAMSTR	.	nonsynonymous SNV	MAMSTR:NM_001297753:exon7:c.C701G:p.S234C,MAMSTR:NM_182574:exon8:c.C896G:p.S299C,MAMSTR:NM_001130915:exon10:c.C1205G:p.S402C	.	.	3e-06	D	P	17.39	D	0	1	0.000557691	1
chr19	49218532	49218532	G	A	exonic	MAMSTR	.	stopgain	MAMSTR:NM_001297753:exon3:c.C103T:p.Q35X,MAMSTR:NM_182574:exon3:c.C103T:p.Q35X,MAMSTR:NM_001130915:exon5:c.C412T:p.Q138X	.	.	3e-06	.	.	35	N	0	1	0.000557691	1
chr19	49254151	49254151	C	G	exonic	FUT1	.	nonsynonymous SNV	FUT1:NM_000148:exon4:c.G388C:p.V130L,FUT1:NM_001329877:exon5:c.G388C:p.V130L	.	.	3e-06	D	P	17.04	D	0	1	0.000557691	1
chr19	49344423	49344423	G	A	exonic	PLEKHA4	.	nonsynonymous SNV	PLEKHA4:NM_020904:exon17:c.C1888T:p.P630S	.	.	3e-06	D	P	26.2	D	0	1	0.000557691	1
chr19	49474227	49474227	C	G	exonic	GYS1	.	nonsynonymous SNV	GYS1:NM_001161587:exon12:c.G1411C:p.G471R,GYS1:NM_002103:exon13:c.G1603C:p.G535R	.	.	3e-06	D	D	35	D	0	1	0.000557691	1
chr19	49813734	49813734	A	G	exonic	SLC6A16	.	nonsynonymous SNV	SLC6A16:NM_014037:exon3:c.T449C:p.F150S	.	.	3e-06	D	P	25.3	D	0	1	0.000557691	1
chr19	49930406	49930406	C	-	exonic	GFY	.	frameshift deletion	GFY:NM_001195256:exon1:c.719delC:p.H242Tfs*6	.	.	3e-06	.	.	.	.	0	1	0.000557691	1
chr19	50548869	50548869	T	G	exonic	ZNF473	.	nonsynonymous SNV	ZNF473:NM_001308424:exon4:c.T1133G:p.L378R,ZNF473:NM_001006656:exon5:c.T1169G:p.L390R,ZNF473:NM_015428:exon5:c.T1169G:p.L390R	.	.	3e-06	D	D	24.2	N	0	1	0.000557691	1
chr19	50885841	50885841	C	G	exonic	NR1H2	.	nonsynonymous SNV	NR1H2:NM_001256647:exon9:c.C1074G:p.I358M,NR1H2:NM_007121:exon10:c.C1365G:p.I455M	.	.	3e-06	D	P	26.2	D	0	1	0.000557691	1
chr19	50964805	50964805	T	A	exonic	MYBPC2	.	nonsynonymous SNV	MYBPC2:NM_004533:exon25:c.T2938A:p.F980I	.	.	3e-06	D	P	33	D	0	1	0.000557691	1
chr19	51274423	51274423	C	G	exonic	GPR32	.	nonsynonymous SNV	GPR32:NM_001506:exon1:c.C566G:p.T189R	.	.	3e-06	D	D	17.64	N	0	1	0.000557691	1
chr19	51581266	51581266	A	G	exonic	KLK14	.	stoploss	KLK14:NM_001311182:exon7:c.T802C:p.X268R,KLK14:NM_022046:exon7:c.T802C:p.X268R	.	.	3e-06	.	.	10.24	N	0	1	0.000557691	1
chr19	51633271	51633271	C	A	exonic	SIGLEC9	.	nonsynonymous SNV	SIGLEC9:NM_014441:exon7:c.C1327A:p.P443T	.	.	3e-06	D	B	4.825	N	0	1	0.000557691	1
chr19	51892398	51892399	CT	-	exonic	C19orf84	.	frameshift deletion	C19orf84:NM_001193623:exon2:c.400_401del:p.R134Gfs*46	.	.	3e-06	.	.	.	.	0	1	0.000557691	1
chr19	51961193	51961193	A	G	exonic	SIGLEC8	.	nonsynonymous SNV	SIGLEC8:NM_014442:exon1:c.T449C:p.V150A	.	.	3e-06	T	P	22	N	0	1	0.000557691	1
chr19	52000604	52000604	C	A	exonic	SIGLEC12	.	nonsynonymous SNV	SIGLEC12:NM_033329:exon5:c.G1147T:p.V383L,SIGLEC12:NM_053003:exon6:c.G1501T:p.V501L	.	.	3e-06	T	B	1.43	N	0	1	0.000557691	1
chr19	52033993	52033993	C	G	exonic	SIGLEC6	.	nonsynonymous SNV	SIGLEC6:NM_001177547:exon3:c.G540C:p.Q180H,SIGLEC6:NM_001177548:exon3:c.G648C:p.Q216H,SIGLEC6:NM_001177549:exon3:c.G615C:p.Q205H,SIGLEC6:NM_001245:exon3:c.G648C:p.Q216H,SIGLEC6:NM_198845:exon3:c.G648C:p.Q216H,SIGLEC6:NM_198846:exon3:c.G648C:p.Q216H	.	.	3e-06	T	B	17.47	N	0	1	0.000557691	1
chr19	52115537	52115537	C	-	exonic	SIGLEC5	.	frameshift deletion	SIGLEC5:NM_003830:exon9:c.1603delG:p.D535Tfs*53	.	.	3e-06	.	.	.	.	0	1	0.000557691	1
chr19	52220257	52220257	A	C	exonic	HAS1	.	nonsynonymous SNV	HAS1:NM_001297436:exon3:c.T889G:p.Y297D,HAS1:NM_001523:exon3:c.T892G:p.Y298D	.	.	3e-06	D	D	26.5	D	0	1	0.000557691	1
chr19	52222647	52222647	G	T	exonic	HAS1	.	nonsynonymous SNV	HAS1:NM_001297436:exon2:c.C511A:p.P171T,HAS1:NM_001523:exon2:c.C514A:p.P172T	.	.	3e-06	T	P	14.47	D	0	1	0.000557691	1
chr19	52825339	52825339	G	C	exonic	ZNF480	.	nonsynonymous SNV	ZNF480:NM_001297624:exon4:c.G707C:p.R236T,ZNF480:NM_001297625:exon4:c.G605C:p.R202T,ZNF480:NM_144684:exon5:c.G836C:p.R279T	.	.	3e-06	D	B	14.37	N	0	1	0.000557691	1
chr19	52887645	52887645	A	G	exonic	ZNF880	.	nonsynonymous SNV	ZNF880:NM_001145434:exon4:c.A812G:p.H271R	.	.	3e-06	D	B	11.53	N	0	1	0.000557691	1
chr19	52887852	52887852	C	G	exonic	ZNF880	.	nonsynonymous SNV	ZNF880:NM_001145434:exon4:c.C1019G:p.T340S	.	.	3e-06	T	B	0.827	N	0	1	0.000557691	1
chr19	54578367	54578367	C	G	splicing	TARM1	NM_001330650:exon4:c.95-1G>C;NM_001135686:exon3:c.71-1G>C	.	.	.	.	3e-06	.	.	23.1	D	0	1	0.000557691	1
chr19	54627883	54627883	G	T	exonic	PRPF31	.	nonsynonymous SNV	PRPF31:NM_015629:exon8:c.G703T:p.A235S	.	.	3e-06	D	D	28.8	D	0	1	0.000557691	1
chr19	54664696	54664696	G	A	exonic	TMC4	.	nonsynonymous SNV	TMC4:NM_001145303:exon13:c.C1910T:p.S637F,TMC4:NM_144686:exon13:c.C1892T:p.S631F	.	.	3e-06	.	B	12.69	N	0	1	0.000557691	1
chr19	55085819	55085819	A	G	exonic	LILRA2	.	nonsynonymous SNV	LILRA2:NM_001290270:exon2:c.A86G:p.Q29R,LILRA2:NM_001130917:exon3:c.A122G:p.Q41R,LILRA2:NM_001290271:exon4:c.A122G:p.Q41R,LILRA2:NM_006866:exon4:c.A122G:p.Q41R	.	.	3e-06	T	B	0.001	N	0	1	0.000557691	1
chr19	55148192	55148192	T	A	exonic	LILRB1	.	nonsynonymous SNV	LILRB1:NM_001278398:exon14:c.T1768A:p.S590T,LILRB1:NM_001081637:exon15:c.T1822A:p.S608T,LILRB1:NM_001081638:exon15:c.T1819A:p.S607T,LILRB1:NM_001081639:exon15:c.T1819A:p.S607T,LILRB1:NM_006669:exon16:c.T1816A:p.S606T	.	.	3e-06	D	B	13.1	N	0	1	0.000557691	1
chr19	55494147	55494147	G	T	exonic	NLRP2	.	stopgain	NLRP2:NM_001174082:exon5:c.G1015T:p.E339X,NLRP2:NM_001174081:exon6:c.G1081T:p.E361X,NLRP2:NM_001348003:exon6:c.G1072T:p.E358X,NLRP2:NM_017852:exon6:c.G1081T:p.E361X,NLRP2:NM_001174083:exon7:c.G1012T:p.E338X	.	.	3e-06	.	.	35	N	0	1	0.000557691	1
chr19	55718056	55718056	C	T	splicing	PTPRH	NM_002842:exon3:c.352+1G>A;NM_001161440:exon3:c.352+1G>A	.	.	.	.	3e-06	.	.	23	D	0	1	0.000557691	1
chr19	55817670	55817670	G	T	exonic	BRSK1	.	nonsynonymous SNV	BRSK1:NM_032430:exon17:c.G1941T:p.E647D	.	.	3e-06	D	D	24.2	D	0	1	0.000557691	1
chr19	55872413	55872413	G	T	exonic	FAM71E2	.	stopgain	FAM71E2:NM_001145402:exon6:c.C713A:p.S238X	.	.	3e-06	.	.	38	D	0	1	0.000557691	1
chr19	55994274	55994274	G	C	exonic	ZNF628	.	nonsynonymous SNV	ZNF628:NM_033113:exon3:c.G1714C:p.G572R	.	.	3e-06	.	D	27.8	D	0	1	0.000557691	1
chr19	56012568	56012568	G	A	exonic	SSC5D	.	nonsynonymous SNV	SSC5D:NM_001144950:exon12:c.G2785A:p.G929S,SSC5D:NM_001195267:exon12:c.G2785A:p.E929K	.	.	3e-06	D	B	25.8	D	0	1	0.000557691	1
chr19	56734034	56734034	T	C	exonic	ZSCAN5A	.	nonsynonymous SNV	ZSCAN5A:NM_001322077:exon4:c.A314G:p.E105G,ZSCAN5A:NM_001322078:exon4:c.A275G:p.E92G,ZSCAN5A:NM_001322062:exon5:c.A824G:p.E275G,ZSCAN5A:NM_001322064:exon5:c.A665G:p.E222G,ZSCAN5A:NM_001322065:exon5:c.A665G:p.E222G,ZSCAN5A:NM_001322066:exon5:c.A665G:p.E222G,ZSCAN5A:NM_001322067:exon5:c.A665G:p.E222G,ZSCAN5A:NM_001322068:exon5:c.A665G:p.E222G,ZSCAN5A:NM_001322069:exon5:c.A665G:p.E222G,ZSCAN5A:NM_00…	.	.	3e-06	T	B	22.7	N	0	1	0.000557691	1
chr19	57133092	57133092	T	C	exonic	ZNF71	.	nonsynonymous SNV	ZNF71:NM_021216:exon3:c.T437C:p.I146T	.	.	3e-06	T	B	2.923	N	0	1	0.000557691	1
chr19	57325260	57325260	C	T	exonic	PEG3	.	nonsynonymous SNV	PEG3:NM_001146186:exon7:c.G4550A:p.S1517N,PEG3:NM_001146184:exon9:c.G4550A:p.S1517N,PEG3:NM_001146185:exon9:c.G4172A:p.S1391N,PEG3:NM_001146187:exon9:c.G4178A:p.S1393N,PEG3:NM_006210:exon10:c.G4550A:p.S1517N	.	.	3e-06	T	B	1.214	N	0	1	0.000557691	1
chr19	58050183	58050183	A	G	exonic	ZNF549	.	nonsynonymous SNV	ZNF549:NM_153263:exon3:c.A1772G:p.Q591R,ZNF549:NM_001199295:exon4:c.A1811G:p.Q604R	.	.	3e-06	T	P	22	N	0	1	0.000557691	1
chr19	58101812	58101812	C	G	exonic	ZIK1	.	stopgain	ZIK1:NM_001321147:exon2:c.C324G:p.Y108X,ZIK1:NM_001321145:exon3:c.C594G:p.Y198X,ZIK1:NM_001321146:exon3:c.C468G:p.Y156X,ZIK1:NM_001010879:exon4:c.C633G:p.Y211X	.	.	3e-06	.	.	26.6	N	0	1	0.000557691	1
chr19	58564941	58564941	G	A	exonic	ZSCAN1	.	nonsynonymous SNV	ZSCAN1:NM_182572:exon6:c.G749A:p.R250K	.	.	3e-06	T	B	0.001	N	0	1	0.000557691	1
chr19	58868589	58868589	T	C	exonic	ZNF497	.	nonsynonymous SNV	ZNF497:NM_001207009:exon2:c.A413G:p.E138G,ZNF497:NM_198458:exon3:c.A413G:p.E138G	.	.	3e-06	D	D	24.9	N	0	1	0.000557691	1
chr19	58928555	58928555	A	T	exonic	ZNF584	.	nonsynonymous SNV	ZNF584:NM_173548:exon4:c.A670T:p.S224C	.	.	3e-06	T	B	9.695	N	0	1	0.000557691	1
chr19	58991872	58991872	G	T	exonic	ZNF446	.	stopgain	ZNF446:NM_017908:exon7:c.G1132T:p.E378X	.	.	3e-06	.	.	36	N	0	1	0.000557691	1
chr19	59028781	59028781	A	G	exonic	ZBTB45	.	nonsynonymous SNV	ZBTB45:NM_001316978:exon2:c.T260C:p.L87P,ZBTB45:NM_001316979:exon2:c.T260C:p.L87P,ZBTB45:NM_001316980:exon2:c.T260C:p.L87P,ZBTB45:NM_001316981:exon2:c.T260C:p.L87P,ZBTB45:NM_001316982:exon2:c.T260C:p.L87P,ZBTB45:NM_032792:exon2:c.T260C:p.L87P	.	.	3e-06	D	D	24.4	D	0	1	0.000557691	1
chr18	627298	627298	T	-	exonic	CLUL1	.	frameshift deletion	CLUL1:NM_001318522:exon5:c.625delT:p.F209Lfs*15,CLUL1:NM_014410:exon5:c.625delT:p.F209Lfs*15,CLUL1:NM_199167:exon5:c.625delT:p.F209Lfs*15,CLUL1:NM_001289036:exon7:c.781delT:p.F261Lfs*15	.	.	3e-06	.	.	.	.	0	1	0.000557691	1
chr18	657809	657809	G	A	exonic	TYMS	.	nonsynonymous SNV	TYMS:NM_001071:exon1:c.G67A:p.E23K	.	.	3e-06	T	B	10.86	N	0	1	0.000557691	1
chr18	3102614	3102614	C	A	exonic	MYOM1	.	nonsynonymous SNV	MYOM1:NM_019856:exon22:c.G3145T:p.V1049F,MYOM1:NM_003803:exon23:c.G3433T:p.V1145F	.	.	3e-06	T	P	24.5	D	0	1	0.000557691	1
chr18	3277898	3277898	G	A	exonic	MYL12B	.	nonsynonymous SNV	MYL12B:NM_001144944:exon4:c.G482A:p.R161H,MYL12B:NM_001144945:exon4:c.G482A:p.R161H,MYL12B:NM_033546:exon4:c.G482A:p.R161H	.	.	3e-06	T	B	20.5	D	0	1	0.000557691	1
chr18	12028932	12028932	G	T	exonic	IMPA2	.	nonsynonymous SNV	IMPA2:NM_014214:exon7:c.G691T:p.D231Y	.	.	3e-06	D	D	31	D	0	1	0.000557691	1
chr18	12277219	12277219	G	T	exonic	CIDEA	.	stopgain	CIDEA:NM_001279:exon5:c.G610T:p.E204X,CIDEA:NM_001318383:exon5:c.G712T:p.E238X	.	.	3e-06	.	.	36	D	0	1	0.000557691	1
chr18	12367073	12367073	A	T	exonic	AFG3L2	.	nonsynonymous SNV	AFG3L2:NM_006796:exon5:c.T443A:p.L148H	.	.	3e-06	D	P	28.6	D	0	1	0.000557691	1
chr18	13731541	13731541	G	A	exonic	RNMT	.	nonsynonymous SNV	RNMT:NM_001308263:exon3:c.G25A:p.E9K,RNMT:NM_003799:exon3:c.G25A:p.E9K	.	.	3e-06	T	B	21.6	D	0	1	0.000557691	1
chr18	14757819	14757819	C	T	exonic	ANKRD30B	.	nonsynonymous SNV	ANKRD30B:NM_001145029:exon5:c.C623T:p.A208V	.	.	3e-06	D	P	23.6	N	0	1	0.000557691	1
chr18	19751232	19751234	TCC	-	exonic	GATA6	.	nonframeshift deletion	GATA6:NM_005257:exon2:c.127_129del:p.S45Cfs*551	.	0	3e-06	.	.	.	.	0	1	0.000557691	1
chr18	19995826	19995826	G	A	exonic	CTAGE1	.	nonsynonymous SNV	CTAGE1:NM_172241:exon1:c.C1949T:p.P650L	.	.	3e-06	T	B	8.376	N	0	1	0.000557691	1
chr18	20715809	20715809	T	C	exonic	CABLES1	.	nonsynonymous SNV	CABLES1:NM_001100619:exon1:c.T83C:p.L28S	.	.	3e-06	D	B	23.2	N	0	1	0.000557691	1
chr18	20715817	20715817	C	A	exonic	CABLES1	.	nonsynonymous SNV	CABLES1:NM_001100619:exon1:c.C91A:p.P31T	.	.	3e-06	D	B	23.8	D	0	1	0.000557691	1
chr18	23731897	23731914	ACCCAGTCACTGTAGAAT	-	exonic	PSMA8	.	nonframeshift deletion	PSMA8:NM_001025096:exon3:c.305_322del:p.P103Ifs*143,PSMA8:NM_001025097:exon3:c.191_208del:p.P65Ifs*143,PSMA8:NM_144662:exon3:c.323_340del:p.P109Ifs*143,PSMA8:NM_001308188:exon4:c.227_244del:p.P77Ifs*143	.	.	3e-06	.	.	.	.	0	1	0.000557691	1
chr18	24126846	24126846	G	C	exonic	KCTD1	.	nonsynonymous SNV	KCTD1:NM_001142730:exon1:c.C1655G:p.P552R	.	.	3e-06	.	.	.	.	0	1	0.000557691	1
chr18	28913989	28913989	G	A	exonic	DSG1	.	nonsynonymous SNV	DSG1:NM_001942:exon8:c.G829A:p.E277K	.	.	3e-06	T	B	0.006	N	0	1	0.000557691	1
chr18	28934746	28934746	G	A	exonic	DSG1	.	nonsynonymous SNV	DSG1:NM_001942:exon15:c.G2587A:p.V863I	.	.	3e-06	T	B	22.5	D	0	1	0.000557691	1
chr18	28993494	28993494	C	T	exonic	DSG4	.	nonsynonymous SNV	DSG4:NM_001134453:exon15:c.C3116T:p.T1039I,DSG4:NM_177986:exon16:c.C3059T:p.T1020I	.	.	3e-06	D	B	18.54	N	0	1	0.000557691	1
chr18	29126107	29126107	-	TAGC	exonic	DSG2	.	frameshift insertion	DSG2:NM_001943:exon15:c.2758_2759insTAGC:p.T922Sfs*6	.	.	3e-06	.	.	.	.	0	1	0.000557691	1
chr18	32443975	32443975	G	C	exonic	DTNA	.	nonsynonymous SNV	DTNA:NM_001198943:exon7:c.G681C:p.E227D,DTNA:NM_032981:exon7:c.G477C:p.E159D,DTNA:NM_001198944:exon8:c.G567C:p.E189D,DTNA:NM_032980:exon8:c.G555C:p.E185D,DTNA:NM_001198942:exon10:c.G738C:p.E246D,DTNA:NM_001198945:exon10:c.G861C:p.E287D,DTNA:NM_001198941:exon14:c.G1431C:p.E477D,DTNA:NM_001198938:exon15:c.G1431C:p.E477D,DTNA:NM_001198939:exon15:c.G1431C:p.E477D,DTNA:NM_001198940:exon15:c.G1431C:p.E…	.	.	3e-06	T	P	24.4	D	0	1	0.000557691	1
chr18	33696654	33696654	T	C	exonic	SLC39A6	.	nonsynonymous SNV	SLC39A6:NM_001099406:exon5:c.A623G:p.K208R,SLC39A6:NM_012319:exon6:c.A1448G:p.K483R	.	.	3e-06	T	P	23.9	D	0	1	0.000557691	1
chr18	33719384	33719392	ACCTGGAAG	-	exonic	ELP2	.	nonframeshift deletion	ELP2:NM_001242876:exon5:c.448_456del:p.W151Gfs*669,ELP2:NM_001324466:exon5:c.448_456del:p.W151Gfs*713,ELP2:NM_001242875:exon6:c.526_534del:p.W177Gfs*713	.	.	3e-06	.	.	.	.	0	1	0.000557691	1
chr18	33767542	33767542	A	C	exonic	MOCOS	.	nonsynonymous SNV	MOCOS:NM_017947:exon1:c.A40C:p.T14P	.	.	3e-06	T	B	0.209	N	0	1	0.000557691	1
chr18	43417555	43417555	T	C	exonic	SIGLEC15	.	nonsynonymous SNV	SIGLEC15:NM_213602:exon3:c.T190C:p.C64R	.	.	3e-06	D	D	26.6	D	0	1	0.000557691	1
chr18	44560316	44560316	C	G	exonic	ELOA2	.	nonsynonymous SNV	ELOA2:NM_016427:exon1:c.G1320C:p.R440S	.	.	3e-06	T	B	15.82	N	0	1	0.000557691	1
chr18	48335707	48335712	GCTTGG	-	exonic	MRO	.	nonframeshift deletion	MRO:NM_001127174:exon2:c.59_64del:p.P20Qfs*176,MRO:NM_031939:exon3:c.59_64del:p.P20Qfs*228	.	.	3e-06	.	.	.	.	0	1	0.000557691	1
chr18	48458691	48458691	T	-	exonic	ME2	.	frameshift deletion	ME2:NM_001168335:exon13:c.1378delT:p.F460Lfs*68,ME2:NM_002396:exon13:c.1378delT:p.F460Lfs*17	.	.	3e-06	.	.	.	.	0	1	0.000557691	1
chr18	55103341	55103341	G	A	exonic	ONECUT2	.	nonsynonymous SNV	ONECUT2:NM_004852:exon1:c.G393A:p.M131I	.	.	3e-06	.	B	13.26	D	0	1	0.000557691	1
chr18	55221611	55221611	T	G	exonic	FECH	.	nonsynonymous SNV	FECH:NM_000140:exon9:c.A958C:p.K320Q,FECH:NM_001012515:exon9:c.A976C:p.K326Q	.	.	3e-06	T	B	21.2	D	0	1	0.000557691	1
chr18	59855234	59855234	C	T	exonic	KIAA1468	.	nonsynonymous SNV	KIAA1468:NM_001346229:exon1:c.C496T:p.P166S,KIAA1468:NM_001346230:exon1:c.C496T:p.P166S,KIAA1468:NM_001346231:exon1:c.C496T:p.P166S,KIAA1468:NM_001346232:exon1:c.C496T:p.P166S,KIAA1468:NM_001346233:exon1:c.C496T:p.P166S,KIAA1468:NM_001346234:exon1:c.C496T:p.P166S,KIAA1468:NM_020854:exon1:c.C496T:p.P166S	.	.	3e-06	D	B	13.51	D	0	1	0.000557691	1
chr18	60241693	60241693	A	T	exonic	ZCCHC2	.	nonsynonymous SNV	ZCCHC2:NM_017742:exon13:c.A2379T:p.L793F	.	.	3e-06	D	D	18.59	N	0	1	0.000557691	1
chr18	60241694	60241694	C	T	exonic	ZCCHC2	.	nonsynonymous SNV	ZCCHC2:NM_017742:exon13:c.C2380T:p.P794S	.	.	3e-06	D	D	23.2	D	0	1	0.000557691	1
chr18	66721343	66721343	A	G	exonic	CCDC102B	.	nonsynonymous SNV	CCDC102B:NM_024781:exon8:c.A1511G:p.E504G,CCDC102B:NM_001093729:exon10:c.A1511G:p.E504G	.	.	3e-06	D	B	21.3	D	0	1	0.000557691	1
chr18	67508513	67508514	CA	-	exonic	DOK6	.	frameshift deletion	DOK6:NM_152721:exon8:c.890_891del:p.Q298Dfs*11	.	.	3e-06	.	.	.	.	0	1	0.000557691	1
chr18	67614249	67614255	GAGACAT	-	exonic	CD226	.	stopgain	CD226:NM_001303618:exon2:c.97_103del:p.M33*,CD226:NM_006566:exon3:c.97_103del:p.M33*	.	.	3e-06	.	.	.	.	0	1	0.000557691	1
chr18	67992166	67992166	A	G	exonic	SOCS6	.	nonsynonymous SNV	SOCS6:NM_004232:exon2:c.A262G:p.K88E	.	.	3e-06	D	B	12.72	D	0	1	0.000557691	1
chr18	72180873	72180873	C	G	exonic	CNDP2	.	nonsynonymous SNV	CNDP2:NM_001168499:exon5:c.C570G:p.H190Q,CNDP2:NM_018235:exon8:c.C822G:p.H274Q	.	.	3e-06	T	B	0.362	N	0	1	0.000557691	1
chr18	72186295	72186295	A	T	exonic	CNDP2	.	nonsynonymous SNV	CNDP2:NM_001168499:exon8:c.A1070T:p.D357V,CNDP2:NM_018235:exon11:c.A1322T:p.D441V	.	.	3e-06	D	D	26.5	D	0	1	0.000557691	1
chr18	72343810	72343810	G	A	exonic	ZNF407	.	nonsynonymous SNV	ZNF407:NM_001146189:exon1:c.G835A:p.G279R,ZNF407:NM_001146190:exon1:c.G835A:p.G279R,ZNF407:NM_017757:exon1:c.G835A:p.G279R	.	.	3e-06	D	D	29.7	D	0	1	0.000557691	1
chr18	74153515	74153515	G	A	exonic	ZNF516	.	nonsynonymous SNV	ZNF516:NM_014643:exon3:c.C1496T:p.A499V	.	0	3e-06	T	B	3.948	N	0	1	0.000557691	1
chr18	74153531	74153531	C	G	exonic	ZNF516	.	nonsynonymous SNV	ZNF516:NM_014643:exon3:c.G1480C:p.D494H	.	.	3e-06	D	P	23.7	D	0	1	0.000557691	1
chr18	76755362	76755362	C	T	exonic	SALL3	.	nonsynonymous SNV	SALL3:NM_171999:exon2:c.C3371T:p.S1124L	.	.	3e-06	D	D	34	D	0	1	0.000557691	1
chr18	77134039	77134039	T	C	exonic	ATP9B	.	nonsynonymous SNV	ATP9B:NM_001306085:exon28:c.T3212C:p.V1071A,ATP9B:NM_198531:exon28:c.T3212C:p.V1071A	.	.	3e-06	T	B	20.2	D	0	1	0.000557691	1
chr17	648438	648438	G	-	exonic	GEMIN4	.	frameshift deletion	GEMIN4:NM_015721:exon2:c.2845delC:p.R949Afs*23	.	.	3e-06	.	.	.	.	0	1	0.000557691	1
chr17	648440	648440	G	T	exonic	GEMIN4	.	nonsynonymous SNV	GEMIN4:NM_015721:exon2:c.C2843A:p.T948N	.	.	3e-06	T	B	9.874	D	0	1	0.000557691	1
chr17	1174194	1174194	C	T	exonic	BHLHA9	.	nonsynonymous SNV	BHLHA9:NM_001164405:exon1:c.C337T:p.R113C	.	0	3e-06	T	.	29.7	D	0	1	0.000557691	1
chr17	1552115	1552116	GC	-	exonic	RILP	.	frameshift deletion	RILP:NM_031430:exon4:c.652_653del:p.A218Pfs*5	.	.	3e-06	.	.	.	.	0	1	0.000557691	1
chr17	1564644	1564645	TT	-	exonic	PRPF8	.	frameshift deletion	PRPF8:NM_006445:exon27:c.4258_4259del:p.N1420Yfs*13	.	.	3e-06	.	.	.	.	0	1	0.000557691	1
chr17	1634232	1634232	G	A	exonic	WDR81	.	nonsynonymous SNV	WDR81:NM_001163673:exon3:c.G350A:p.S117N,WDR81:NM_001163809:exon3:c.G3959A:p.S1320N,WDR81:NM_001163811:exon3:c.G278A:p.S93N,WDR81:NM_152348:exon4:c.G806A:p.S269N	.	.	3e-06	T	B	21.4	D	0	1	0.000557691	1
chr17	1703973	1703973	C	T	exonic	SMYD4	.	nonsynonymous SNV	SMYD4:NM_052928:exon5:c.G715A:p.V239I	.	.	3e-06	T	B	0.233	N	0	1	0.000557691	1
chr17	2570316	2570316	G	A	exonic	PAFAH1B1	.	nonsynonymous SNV	PAFAH1B1:NM_000430:exon5:c.G223A:p.A75T	.	.	3e-06	T	B	23.1	D	0	1	0.000557691	1
chr17	3436160	3436160	-	CT	exonic	TRPV3	.	frameshift insertion	TRPV3:NM_001258205:exon8:c.855_856insAG:p.Q286Sfs*20,TRPV3:NM_145068:exon8:c.855_856insAG:p.Q286Sfs*20	.	.	3e-06	.	.	.	.	0	1	0.000557691	1
chr17	3514115	3514115	G	T	exonic	SHPK	.	nonsynonymous SNV	SHPK:NM_013276:exon7:c.C1176A:p.D392E	.	.	3e-06	T	B	17.86	D	0	1	0.000557691	1
chr17	4007977	4007977	G	A	exonic	ZZEF1	.	nonsynonymous SNV	ZZEF1:NM_015113:exon8:c.C1523T:p.S508F	.	.	3e-06	D	P	22.7	D	0	1	0.000557691	1
chr17	4113186	4113186	T	C	exonic	ANKFY1	.	nonsynonymous SNV	ANKFY1:NM_001257999:exon5:c.A641G:p.Q214R,ANKFY1:NM_001330063:exon5:c.A515G:p.Q172R,ANKFY1:NM_016376:exon5:c.A515G:p.Q172R	.	.	3e-06	T	P	22.9	D	0	1	0.000557691	1
chr17	4442789	4442789	G	A	exonic	MYBBP1A	.	nonsynonymous SNV	MYBBP1A:NM_001105538:exon26:c.C3908T:p.S1303F,MYBBP1A:NM_014520:exon26:c.C3908T:p.S1303F	.	.	3e-06	D	P	20.7	N	0	1	0.000557691	1
chr17	5291103	5291103	G	A	exonic	NUP88	.	nonsynonymous SNV	NUP88:NM_001320653:exon12:c.C1813T:p.R605W,NUP88:NM_002532:exon12:c.C1765T:p.R589W	.	.	3e-06	.	P	34	D	0	1	0.000557691	1
chr17	6978751	6978751	G	A	exonic	CLEC10A	.	nonsynonymous SNV	CLEC10A:NM_001330070:exon8:c.C629T:p.T210I,CLEC10A:NM_006344:exon8:c.C638T:p.T213I,CLEC10A:NM_182906:exon8:c.C710T:p.T237I	.	.	3e-06	T	D	22.8	N	0	1	0.000557691	1
chr17	7217707	7217707	C	T	exonic	GPS2	.	nonsynonymous SNV	GPS2:NM_004489:exon4:c.G220A:p.E74K	.	.	3e-06	T	P	25	D	0	1	0.000557691	1
chr17	7411711	7411711	A	G	exonic	POLR2A	.	nonsynonymous SNV	POLR2A:NM_000937:exon20:c.A3382G:p.I1128V	.	.	3e-06	.	D	26.3	D	0	1	0.000557691	1
chr17	7646495	7646495	C	T	exonic	DNAH2	.	nonsynonymous SNV	DNAH2:NM_001303270:exon14:c.C2185T:p.P729S	.	.	3e-06	.	B	4.414	N	0	1	0.000557691	1
chr17	8093214	8093214	G	A	exonic	BORCS6	.	nonsynonymous SNV	BORCS6:NM_017622:exon1:c.C245T:p.P82L	.	.	3e-06	T	B	1.487	N	0	1	0.000557691	1
chr17	9683298	9683298	C	T	exonic	DHRS7C	.	nonsynonymous SNV	DHRS7C:NM_001105571:exon3:c.G322A:p.D108N,DHRS7C:NM_001220493:exon3:c.G325A:p.D109N	.	.	3e-06	T	D	24.8	D	0	1	0.000557691	1
chr17	9694571	9694571	G	-	exonic	DHRS7C	.	frameshift deletion	DHRS7C:NM_001105571:exon1:c.31delC:p.L11Cfs*31,DHRS7C:NM_001220493:exon1:c.31delC:p.L11Cfs*31	.	.	3e-06	.	.	.	.	0	1	0.000557691	1
chr17	10227359	10227359	T	C	exonic	MYH13	.	nonsynonymous SNV	MYH13:NM_003802:exon23:c.A2914G:p.K972E	.	.	3e-06	D	P	28	D	0	1	0.000557691	1
chr17	11696872	11696872	G	A	exonic	DNAH9	.	nonsynonymous SNV	DNAH9:NM_001372:exon42:c.G8114A:p.R2705K	.	.	3e-06	T	B	12.32	N	0	1	0.000557691	1
chr17	11895927	11895927	C	-	exonic	ZNF18	.	frameshift deletion	ZNF18:NM_001303281:exon2:c.220delG:p.V74Ffs*8,ZNF18:NM_001303282:exon2:c.220delG:p.V74Ffs*8,ZNF18:NM_144680:exon4:c.220delG:p.V74Ffs*8	.	.	3e-06	.	.	.	.	0	1	0.000557691	1
chr17	15443749	15443749	G	A	exonic	TVP23C	.	stopgain	TVP23C:NM_001135036:exon6:c.C589T:p.Q197X	.	.	3e-06	.	.	15.48	D	0	1	0.000557691	1
chr17	15968963	15968963	C	T	exonic	NCOR1	.	nonsynonymous SNV	NCOR1:NM_001190440:exon32:c.G4835A:p.G1612D,NCOR1:NM_006311:exon33:c.G4787A:p.G1596D	.	.	3e-06	D	D	28.8	D	0	1	0.000557691	1
chr17	16256383	16256383	T	C	exonic	CENPV	.	nonsynonymous SNV	CENPV:NM_181716:exon1:c.A368G:p.K123R	.	.	3e-06	T	B	0.293	N	0	1	0.000557691	1
chr17	17412775	17412775	G	C	exonic	PEMT	.	nonsynonymous SNV	PEMT:NM_001267551:exon5:c.C485G:p.T162R,PEMT:NM_001267552:exon5:c.C551G:p.T184R,PEMT:NM_007169:exon5:c.C440G:p.T147R,PEMT:NM_148172:exon5:c.C551G:p.T184R,PEMT:NM_148173:exon5:c.C440G:p.T147R	.	.	3e-06	D	D	28.6	D	0	1	0.000557691	1
chr17	17698783	17698783	A	C	exonic	RAI1	.	nonsynonymous SNV	RAI1:NM_030665:exon3:c.A2521C:p.S841R	.	.	3e-06	D	B	20.6	D	0	1	0.000557691	1
chr17	17718580	17718580	C	G	exonic	SREBF1	.	nonsynonymous SNV	SREBF1:NM_001321096:exon13:c.G2375C:p.C792S,SREBF1:NM_004176:exon13:c.G2447C:p.C816S,SREBF1:NM_001005291:exon14:c.G2537C:p.C846S	.	.	3e-06	T	P	15.39	D	0	1	0.000557691	1
chr17	17801974	17801974	A	C	exonic	TOM1L2	.	nonsynonymous SNV	TOM1L2:NM_001033551:exon3:c.T152G:p.I51S,TOM1L2:NM_001082968:exon3:c.T152G:p.I51S,TOM1L2:NM_001288786:exon3:c.T152G:p.I51S,TOM1L2:NM_001288787:exon3:c.T152G:p.I51S,TOM1L2:NM_001288788:exon3:c.T152G:p.I51S,TOM1L2:NM_001288789:exon3:c.T152G:p.I51S,TOM1L2:NM_001350331:exon3:c.T152G:p.I51S,TOM1L2:NM_001350332:exon3:c.T152G:p.I51S,TOM1L2:NM_001350333:exon3:c.T152G:p.I51S	.	.	3e-06	D	B	29.1	D	0	1	0.000557691	1
chr17	18024724	18024724	C	G	exonic	MYO15A	.	nonsynonymous SNV	MYO15A:NM_016239:exon2:c.C2610G:p.H870Q	.	0	3e-06	D	B	7.786	N	0	1	0.000557691	1
chr17	20149267	20149267	G	C	exonic	SPECC1	.	nonsynonymous SNV	SPECC1:NM_001033555:exon6:c.G2137C:p.E713Q,SPECC1:NM_001033553:exon8:c.G2380C:p.E794Q,SPECC1:NM_001243439:exon8:c.G2380C:p.E794Q	.	.	3e-06	D	D	17.44	D	0	1	0.000557691	1
chr17	25974305	25974305	C	G	exonic	LGALS9	.	nonsynonymous SNV	LGALS9:NM_002308:exon9:c.C672G:p.I224M,LGALS9:NM_009587:exon10:c.C768G:p.I256M	.	.	3e-06	D	D	24.9	D	0	1	0.000557691	1
chr17	26732435	26732435	A	G	exonic	SLC46A1	.	nonsynonymous SNV	SLC46A1:NM_001242366:exon2:c.T280C:p.F94L,SLC46A1:NM_080669:exon2:c.T280C:p.F94L	.	.	3e-06	.	B	17.01	D	0	1	0.000557691	1
chr17	27051542	27051542	A	T	exonic	TLCD1	.	nonsynonymous SNV	TLCD1:NM_001160407:exon4:c.T589A:p.F197I,TLCD1:NM_138463:exon4:c.T730A:p.F244I	.	.	3e-06	D	D	28.2	D	0	1	0.000557691	1
chr17	27076303	27076303	T	C	exonic	TRAF4	.	nonsynonymous SNV	TRAF4:NM_004295:exon7:c.T1121C:p.F374S	.	.	3e-06	D	P	25.7	D	0	1	0.000557691	1
chr17	27229641	27229641	C	A	exonic	DHRS13	.	nonsynonymous SNV	DHRS13:NM_144683:exon2:c.G206T:p.S69I	.	0	3e-06	D	B	24.6	N	0	1	0.000557691	1
chr17	27251256	27251256	G	A	exonic	PHF12	.	nonsynonymous SNV	PHF12:NM_001033561:exon4:c.C386T:p.T129I,PHF12:NM_001290131:exon4:c.C386T:p.T129I,PHF12:NM_020889:exon4:c.C386T:p.T129I	.	.	3e-06	D	P	24.1	D	0	1	0.000557691	1
chr17	27613024	27613024	A	G	exonic	NUFIP2	.	nonsynonymous SNV	NUFIP2:NM_020772:exon2:c.T1988C:p.V663A	.	.	3e-06	T	B	10.04	D	0	1	0.000557691	1
chr17	27613804	27613804	A	G	exonic	NUFIP2	.	nonsynonymous SNV	NUFIP2:NM_020772:exon2:c.T1208C:p.M403T	.	.	3e-06	D	B	13.96	D	0	1	0.000557691	1
chr17	27614273	27614273	G	C	exonic	NUFIP2	.	nonsynonymous SNV	NUFIP2:NM_020772:exon2:c.C739G:p.Q247E	.	.	3e-06	D	B	21.2	D	0	1	0.000557691	1
chr17	27903287	27903287	C	A	exonic	GIT1	.	nonsynonymous SNV	GIT1:NM_014030:exon14:c.G1562T:p.G521V,GIT1:NM_001085454:exon15:c.G1589T:p.G530V	.	0	3e-06	T	B	11.9	N	0	1	0.000557691	1
chr17	29351402	29351402	G	A	exonic	LOC107984974	.	nonsynonymous SNV	LOC107984974:NM_001350575:exon3:c.G193A:p.V65I,LOC107984974:NM_001350578:exon3:c.G193A:p.V65I,LOC107984974:NM_001350579:exon3:c.G193A:p.V65I	.	.	3e-06	.	.	.	.	0	1	0.000557691	1
chr17	30180047	30180047	G	C	exonic	COPRS	.	nonsynonymous SNV	COPRS:NM_001330176:exon3:c.C133G:p.R45G,COPRS:NM_018405:exon3:c.C169G:p.R57G	.	.	3e-06	T	B	10.03	N	0	1	0.000557691	1
chr17	30374918	30374918	G	C	exonic	LRRC37B	.	nonsynonymous SNV	LRRC37B:NM_052888:exon9:c.G2381C:p.G794A,LRRC37B:NM_001321350:exon12:c.G2135C:p.G712A	.	.	3e-06	T	B	0.039	N	0	1	0.000557691	1
chr17	30814967	30814967	C	T	exonic	CDK5R1	.	nonsynonymous SNV	CDK5R1:NM_003885:exon2:c.C329T:p.P110L	.	.	3e-06	T	B	14.8	N	0	1	0.000557691	1
chr17	33331440	33331440	G	A	exonic	LIG3	.	nonsynonymous SNV	LIG3:NM_013975:exon20:c.G2945A:p.R982K	.	.	3e-06	T	B	4.795	D	0	1	0.000557691	1
chr17	34097189	34097189	G	C	exonic	MMP28	.	unknown	UNKNOWN	.	.	3e-06	.	.	.	.	0	1	0.000557691	1
chr17	34311459	34311459	A	G	exonic	CCL14	.	nonsynonymous SNV	CCL14:NM_032963:exon2:c.T109C:p.F37L,CCL14:NM_032962:exon3:c.T157C:p.F53L	.	.	3e-06	.	B	2.105	N	0	1	0.000557691	1
chr17	35736157	35736157	A	C	exonic	C17orf78	.	nonsynonymous SNV	C17orf78:NM_001321399:exon3:c.A228C:p.K76N,C17orf78:NM_173625:exon3:c.A228C:p.K76N	.	.	3e-06	.	P	22.9	D	0	1	0.000557691	1
chr17	36486942	36486943	AG	-	exonic	GPR179	.	frameshift deletion	GPR179:NM_001004334:exon11:c.2509_2510del:p.L837Afs*85	.	.	3e-06	.	.	.	.	0	1	0.000557691	1
chr17	36707559	36707559	G	A	exonic	SRCIN1	.	nonsynonymous SNV	SRCIN1:NM_025248:exon15:c.C2794T:p.R932W	.	.	3e-06	.	D	35	D	0	1	0.000557691	1
chr17	37331832	37331832	C	A	exonic	CACNB1	.	stopgain	CACNB1:NM_000723:exon14:c.G1411T:p.E471X	.	.	3e-06	.	.	41	D	0	1	0.000557691	1
chr17	37886704	37886704	C	G	exonic	MIEN1	.	nonsynonymous SNV	MIEN1:NM_001330206:exon1:c.G45C:p.E15D,MIEN1:NM_032339:exon1:c.G45C:p.E15D	.	.	3e-06	T	B	12.14	D	0	1	0.000557691	1
chr17	38062464	38062465	CT	-	exonic	GSDMB	.	frameshift deletion	GSDMB:NM_018530:exon5:c.721_722del:p.S241Cfs*19,GSDMB:NM_001042471:exon7:c.748_749del:p.S250Cfs*19,GSDMB:NM_001165959:exon7:c.760_761del:p.S254Cfs*19,GSDMB:NM_001165958:exon8:c.787_788del:p.S263Cfs*19	.	.	3e-06	.	.	.	.	0	1	0.000557691	1
chr17	38907515	38907515	C	T	exonic	KRT25	.	nonsynonymous SNV	KRT25:NM_181534:exon4:c.G733A:p.G245R	.	.	3e-06	D	D	32	D	0	1	0.000557691	1
chr17	39183077	39183077	C	T	exonic	KRTAP1-5	.	nonsynonymous SNV	KRTAP1-5:NM_031957:exon1:c.G331A:p.A111T	.	.	3e-06	T	P	12.61	N	0	1	0.000557691	1
chr17	39274012	39274012	G	-	exonic	KRTAP4-11	.	frameshift deletion	KRTAP4-11:NM_033059:exon1:c.556delC:p.R186Afs*60	.	.	3e-06	.	.	.	.	0	1	0.000557691	1
chr17	39458202	39458202	C	A	exonic	KRTAP29-1	.	nonsynonymous SNV	KRTAP29-1:NM_001257309:exon1:c.G902T:p.S301I	.	.	3e-06	T	.	16.45	N	0	1	0.000557691	1
chr17	39975805	39975805	A	G	exonic	FKBP10	.	nonsynonymous SNV	FKBP10:NM_021939:exon6:c.A941G:p.N314S	.	.	3e-06	T	P	22	D	0	1	0.000557691	1
chr17	40345479	40345479	A	G	exonic	GHDC	.	nonsynonymous SNV	GHDC:NM_001142623:exon3:c.T121C:p.W41R,GHDC:NM_032484:exon3:c.T121C:p.W41R	.	.	3e-06	T	B	0.649	N	0	1	0.000557691	1
chr17	40714801	40714801	A	C	exonic	COASY	.	nonsynonymous SNV	COASY:NM_025233:exon1:c.A161C:p.Q54P,COASY:NM_001042529:exon2:c.A161C:p.Q54P,COASY:NM_001042532:exon3:c.A248C:p.Q83P	.	.	3e-06	T	B	12.87	D	0	1	0.000557691	1
chr17	40966022	40966022	G	A	exonic	BECN1	.	stopgain	BECN1:NM_001314000:exon8:c.C757T:p.R253X,BECN1:NM_001313999:exon9:c.C985T:p.R329X,BECN1:NM_001313998:exon10:c.C985T:p.R329X,BECN1:NM_003766:exon10:c.C985T:p.R329X	.	.	3e-06	.	.	41	D	0	1	0.000557691	1
chr17	42981826	42981826	A	G	exonic	FAM187A	.	nonsynonymous SNV	FAM187A:NM_001258400:exon1:c.A629G:p.D210G	.	.	3e-06	T	B	3.308	N	0	1	0.000557691	1
chr17	45360800	45360800	C	A	exonic	ITGB3	.	nonsynonymous SNV	ITGB3:NM_000212:exon3:c.C246A:p.F82L	.	.	3e-06	D	B	22.6	D	0	1	0.000557691	1
chr17	45811199	45811199	C	G	exonic	TBX21	.	nonsynonymous SNV	TBX21:NM_013351:exon1:c.C379G:p.L127V	.	.	3e-06	T	B	1.337	N	0	1	0.000557691	1
chr17	45890678	45890678	T	C	exonic	OSBPL7	.	nonsynonymous SNV	OSBPL7:NM_145798:exon16:c.A1691G:p.Y564C	.	.	3e-06	D	D	26.4	D	0	1	0.000557691	1
chr17	46136951	46136951	C	G	exonic	NFE2L1	.	nonsynonymous SNV	NFE2L1:NM_001330262:exon5:c.C2177G:p.A726G,NFE2L1:NM_001330261:exon6:c.C2234G:p.A745G,NFE2L1:NM_003204:exon6:c.C2267G:p.A756G	.	.	3e-06	T	B	17.2	D	0	1	0.000557691	1
chr17	47004423	47004423	A	G	exonic	UBE2Z	.	nonsynonymous SNV	UBE2Z:NM_023079:exon7:c.A992G:p.E331G	.	.	3e-06	T	B	22.4	D	0	1	0.000557691	1
chr17	48047008	48047008	A	C	exonic	DLX4	.	nonsynonymous SNV	DLX4:NM_138281:exon1:c.A176C:p.Y59S	.	.	3e-06	D	B	14.94	N	0	1	0.000557691	1
chr17	48226601	48226601	C	T	exonic	PPP1R9B	.	unknown	UNKNOWN	.	.	3e-06	.	.	.	.	0	1	0.000557691	1
chr17	48701731	48701731	G	T	exonic	CACNA1G	.	nonsynonymous SNV	CACNA1G:NM_198376:exon33:c.G5859T:p.L1953F,CACNA1G:NM_198387:exon33:c.G5859T:p.L1953F,CACNA1G:NM_198388:exon33:c.G5838T:p.L1946F,CACNA1G:NM_001256328:exon34:c.G5886T:p.L1962F,CACNA1G:NM_001256330:exon34:c.G5826T:p.L1942F,CACNA1G:NM_001256331:exon34:c.G5805T:p.L1935F,CACNA1G:NM_001256332:exon34:c.G5790T:p.L1930F,CACNA1G:NM_001256334:exon34:c.G5928T:p.L1976F,CACNA1G:NM_001256360:exon34:c.G5853T:p.L…	.	.	3e-06	D	B	13.07	N	0	1	0.000557691	1
chr17	53014015	53014015	C	T	exonic	TOM1L1	.	nonsynonymous SNV	TOM1L1:NM_001321174:exon7:c.C629T:p.T210I,TOM1L1:NM_001321173:exon9:c.C860T:p.T287I,TOM1L1:NM_005486:exon9:c.C860T:p.T287I,TOM1L1:NM_001321175:exon10:c.C629T:p.T210I,TOM1L1:NM_001321176:exon10:c.C629T:p.T210I	.	.	3e-06	T	B	16.88	D	0	1	0.000557691	1
chr17	55189277	55189277	A	T	exonic	AKAP1	.	nonsynonymous SNV	AKAP1:NM_003488:exon4:c.A1967T:p.H656L,AKAP1:NM_001242902:exon5:c.A1967T:p.H656L,AKAP1:NM_001242903:exon5:c.A1967T:p.H656L	.	.	3e-06	D	D	30	D	0	1	0.000557691	1
chr17	56327930	56327930	A	G	exonic	LPO	.	nonsynonymous SNV	LPO:NM_001160102:exon5:c.A479G:p.K160R,LPO:NM_006151:exon7:c.A728G:p.K243R	.	.	3e-06	T	B	18.16	D	0	1	0.000557691	1
chr17	56356464	56356464	C	G	exonic	MPO	.	nonsynonymous SNV	MPO:NM_000250:exon6:c.G790C:p.D264H	.	.	3e-06	D	B	27.5	D	0	1	0.000557691	1
chr17	56584673	56584673	G	C	exonic	MTMR4	.	nonsynonymous SNV	MTMR4:NM_004687:exon9:c.C673G:p.R225G	.	.	3e-06	T	B	25.4	D	0	1	0.000557691	1
chr17	57128600	57128600	A	C	exonic	TRIM37	.	nonsynonymous SNV	TRIM37:NM_001320987:exon13:c.T1187G:p.I396S,TRIM37:NM_001005207:exon14:c.T1289G:p.I430S,TRIM37:NM_001320988:exon14:c.T1289G:p.I430S,TRIM37:NM_001320989:exon14:c.T1289G:p.I430S,TRIM37:NM_015294:exon14:c.T1289G:p.I430S,TRIM37:NM_001320990:exon15:c.T923G:p.I308S	.	.	3e-06	D	B	24.4	D	0	1	0.000557691	1
chr17	57272743	57272743	C	T	exonic	PRR11	.	stopgain	PRR11:NM_018304:exon7:c.C796T:p.Q266X	.	.	3e-06	.	.	39	D	0	1	0.000557691	1
chr17	58040330	58040330	C	G	exonic	RNFT1	.	nonsynonymous SNV	RNFT1:NM_016125:exon2:c.G372C:p.R124S	.	.	3e-06	T	B	13.38	N	0	1	0.000557691	1
chr17	58236600	58236600	T	G	exonic	CA4	.	nonsynonymous SNV	CA4:NM_000717:exon8:c.T754G:p.F252V	.	.	3e-06	D	D	26.1	D	0	1	0.000557691	1
chr17	59155765	59155765	C	G	exonic	BCAS3	.	nonsynonymous SNV	BCAS3:NM_001320470:exon21:c.C2202G:p.I734M,BCAS3:NM_001330414:exon21:c.C2202G:p.I734M,BCAS3:NM_017679:exon21:c.C2202G:p.I734M,BCAS3:NM_001099432:exon22:c.C2247G:p.I749M,BCAS3:NM_001330413:exon22:c.C2247G:p.I749M	.	.	3e-06	D	B	24.9	D	0	1	0.000557691	1
chr17	59479078	59479078	C	G	exonic	TBX2	.	nonsynonymous SNV	TBX2:NM_005994:exon2:c.C429G:p.S143R	.	.	3e-06	D	P	23.5	D	0	1	0.000557691	1
chr17	59482571	59482571	A	G	exonic	TBX2	.	nonsynonymous SNV	TBX2:NM_005994:exon6:c.A1060G:p.K354E	.	.	3e-06	T	B	21.6	D	0	1	0.000557691	1
chr17	59482574	59482574	T	A	exonic	TBX2	.	nonsynonymous SNV	TBX2:NM_005994:exon6:c.T1063A:p.S355T	.	.	3e-06	T	B	6.948	N	0	1	0.000557691	1
chr17	59482575	59482575	C	A	exonic	TBX2	.	stopgain	TBX2:NM_005994:exon6:c.C1064A:p.S355X	.	.	3e-06	.	.	36	D	0	1	0.000557691	1
chr17	59668521	59668521	T	G	exonic	NACA2	.	nonsynonymous SNV	NACA2:NM_199290:exon1:c.A21C:p.E7D	.	.	3e-06	T	B	10.59	D	0	1	0.000557691	1
chr17	60613699	60613699	G	A	splicing	TLK2	NM_001330418:exon7:c.84+1G>A;NM_006852:exon7:c.531+1G>A;NM_001284333:exon7:c.531+1G>A;NM_001284363:exon5:c.435+1G>A	.	.	.	.	3e-06	.	.	24.1	D	0	1	0.000557691	1
chr17	60766884	60766884	C	G	exonic	MRC2	.	nonsynonymous SNV	MRC2:NM_006039:exon24:c.C3336G:p.D1112E	.	.	3e-06	D	B	21	D	0	1	0.000557691	1
chr17	61899374	61899374	C	T	exonic	FTSJ3	.	nonsynonymous SNV	FTSJ3:NM_017647:exon14:c.G1445A:p.R482K	.	.	3e-06	T	B	4.833	N	0	1	0.000557691	1
chr17	61919989	61919989	G	C	exonic	SMARCD2	.	nonsynonymous SNV	SMARCD2:NM_001098426:exon1:c.C46G:p.P16A	.	.	3e-06	D	B	18.47	D	0	1	0.000557691	1
chr17	62034742	62034742	A	G	exonic	SCN4A	.	nonsynonymous SNV	SCN4A:NM_000334:exon13:c.T2156C:p.M719T	.	.	3e-06	D	D	25.6	D	0	1	0.000557691	1
chr17	62144152	62144152	T	C	exonic	ERN1	.	nonsynonymous SNV	ERN1:NM_001433:exon8:c.A721G:p.M241V	.	.	3e-06	T	B	10.99	D	0	1	0.000557691	1
chr17	63221511	63221511	C	T	exonic	RGS9	.	nonsynonymous SNV	RGS9:NM_001081955:exon18:c.C1790T:p.S597L,RGS9:NM_003835:exon18:c.C1799T:p.S600L	.	.	3e-06	T	D	23.7	D	0	1	0.000557691	1
chr17	63532591	63532591	C	G	exonic	AXIN2	.	nonsynonymous SNV	AXIN2:NM_004655:exon8:c.G1988C:p.W663S	.	.	3e-06	D	B	27.6	D	0	1	0.000557691	1
chr17	64734916	64734916	G	T	exonic	PRKCA	.	nonsynonymous SNV	PRKCA:NM_002737:exon11:c.G1265T:p.G422V	.	.	3e-06	D	D	33	D	0	1	0.000557691	1
chr17	65174979	65174979	G	A	exonic	HELZ	.	nonsynonymous SNV	HELZ:NM_001330447:exon13:c.C1226T:p.S409F,HELZ:NM_014877:exon13:c.C1226T:p.S409F	.	.	3e-06	D	P	26	D	0	1	0.000557691	1
chr17	65944256	65944256	A	G	exonic	BPTF	.	nonsynonymous SNV	BPTF:NM_182641:exon23:c.A7760G:p.K2587R,BPTF:NM_004459:exon25:c.A7709G:p.K2570R	.	.	3e-06	T	B	23.7	D	0	1	0.000557691	1
chr17	68171328	68171328	A	C	exonic	KCNJ2	.	nonsynonymous SNV	KCNJ2:NM_000891:exon2:c.A148C:p.K50Q	.	.	3e-06	D	D	24	D	0	1	0.000557691	1
chr17	72958330	72958330	G	A	exonic	HID1	.	nonsynonymous SNV	HID1:NM_030630:exon5:c.C610T:p.R204W	.	.	3e-06	D	D	31	D	0	1	0.000557691	1
chr17	72960619	72960619	G	A	exonic	HID1	.	nonsynonymous SNV	HID1:NM_030630:exon2:c.C175T:p.R59W	.	.	3e-06	D	D	34	D	0	1	0.000557691	1
chr17	73106688	73106690	GGA	-	exonic	ARMC7	.	nonframeshift deletion	ARMC7:NM_001304272:exon2:c.222_224del:p.E75Ffs*27,ARMC7:NM_001304273:exon2:c.222_224del:p.E75Ffs*8,ARMC7:NM_024585:exon2:c.222_224del:p.E75Ffs*124	.	.	3e-06	.	.	.	.	0	1	0.000557691	1
chr17	73269713	73269713	C	T	exonic	SLC25A19	.	nonsynonymous SNV	SLC25A19:NM_001126122:exon7:c.G782A:p.R261K,SLC25A19:NM_001126121:exon8:c.G782A:p.R261K,SLC25A19:NM_021734:exon8:c.G782A:p.R261K	.	.	3e-06	T	B	1.21	N	0	1	0.000557691	1
chr17	73729603	73729603	C	T	exonic	ITGB4	.	nonsynonymous SNV	ITGB4:NM_001005619:exon12:c.C1487T:p.S496F,ITGB4:NM_000213:exon13:c.C1487T:p.S496F,ITGB4:NM_001005731:exon13:c.C1487T:p.S496F,ITGB4:NM_001321123:exon13:c.C1487T:p.S496F	.	.	3e-06	D	B	22.6	N	0	1	0.000557691	1
chr17	73754394	73754394	A	G	exonic	GALK1	.	nonsynonymous SNV	GALK1:NM_000154:exon7:c.T1004C:p.V335A	.	.	3e-06	T	B	15.88	D	0	1	0.000557691	1
chr17	73892616	73892616	G	A	exonic	TRIM65	.	nonsynonymous SNV	TRIM65:NM_001256124:exon1:c.C403T:p.L135F,TRIM65:NM_173547:exon1:c.C403T:p.L135F	.	.	3e-06	D	B	18.29	N	0	1	0.000557691	1
chr17	73895623	73895623	G	C	exonic	MRPL38	.	nonsynonymous SNV	MRPL38:NM_032478:exon7:c.C843G:p.F281L	.	0	3e-06	T	D	23.1	D	0	1	0.000557691	1
chr17	73910970	73910970	C	A	exonic	FBF1	.	nonsynonymous SNV	FBF1:NM_001319193:exon24:c.G2672T:p.G891V	.	0	3e-06	.	P	28.7	D	0	1	0.000557691	1
chr17	74722478	74722478	G	A	exonic	JMJD6	.	nonsynonymous SNV	JMJD6:NM_001081461:exon1:c.C80T:p.T27I,JMJD6:NM_015167:exon1:c.C80T:p.T27I	.	0	3e-06	T	B	14.95	N	0	1	0.000557691	1
chr17	74725823	74725823	G	T	exonic	METTL23	.	nonsynonymous SNV	METTL23:NM_001080510:exon2:c.G31T:p.A11S,METTL23:NM_001206983:exon2:c.G31T:p.A11S,METTL23:NM_001206984:exon2:c.G31T:p.A11S,METTL23:NM_001302705:exon2:c.G36T:p.W12C,METTL23:NM_001302703:exon3:c.G31T:p.A11S	.	.	3e-06	D	P	27.8	D	0	1	0.000557691	1
chr17	76045206	76045206	T	G	exonic	TNRC6C	.	nonsynonymous SNV	TNRC6C:NM_001142640:exon4:c.T63G:p.N21K,TNRC6C:NM_018996:exon4:c.T63G:p.N21K	.	.	3e-06	D	B	24.2	D	0	1	0.000557691	1
chr17	76120846	76120846	C	A	exonic	TMC6	.	nonsynonymous SNV	TMC6:NM_001127198:exon8:c.G650T:p.G217V,TMC6:NM_001321185:exon8:c.G650T:p.G217V,TMC6:NM_007267:exon8:c.G650T:p.G217V	.	.	3e-06	T	D	24.3	N	0	1	0.000557691	1
chr17	76212083	76212083	C	A	exonic	BIRC5	.	nonsynonymous SNV	BIRC5:NM_001012271:exon3:c.C258A:p.S86R	.	.	3e-06	T	B	5.351	N	0	1	0.000557691	1
chr17	76374783	76374783	T	C	exonic	PGS1	.	nonsynonymous SNV	PGS1:NM_024419:exon1:c.T37C:p.F13L	.	0	3e-06	T	B	7.659	N	0	1	0.000557691	1
chr17	76565259	76565259	G	A	exonic	DNAH17	.	stopgain	DNAH17:NM_173628:exon9:c.C1273T:p.Q425X	.	.	3e-06	.	.	36	D	0	1	0.000557691	1
chr17	76853714	76853714	C	G	exonic	TIMP2	.	nonsynonymous SNV	TIMP2:NM_003255:exon4:c.G355C:p.D119H	.	.	3e-06	D	P	26.4	D	0	1	0.000557691	1
chr17	76887031	76887031	A	G	exonic	CEP295NL	.	nonsynonymous SNV	CEP295NL:NM_001243540:exon3:c.T1555C:p.S519P,CEP295NL:NM_001243541:exon3:c.T1381C:p.S461P	.	.	3e-06	D	B	0.032	N	0	1	0.000557691	1
chr17	76888280	76888280	C	T	exonic	CEP295NL	.	stopgain	CEP295NL:NM_001243540:exon3:c.G306A:p.W102X,CEP295NL:NM_001243541:exon3:c.G132A:p.W44X	.	.	3e-06	.	.	32	N	0	1	0.000557691	1
chr17	77079932	77079932	C	-	exonic	ENGASE	.	frameshift deletion	ENGASE:NM_001042573:exon10:c.1341delC:p.W448Gfs*2	.	.	3e-06	.	.	.	.	0	1	0.000557691	1
chr17	78010490	78010490	G	C	exonic	CCDC40	.	nonsynonymous SNV	CCDC40:NM_001243342:exon1:c.G29C:p.R10P,CCDC40:NM_001330508:exon1:c.G29C:p.R10P,CCDC40:NM_017950:exon1:c.G29C:p.R10P	.	.	3e-06	T	B	12.52	N	0	1	0.000557691	1
chr17	78169088	78169088	C	A	exonic	CARD14	.	stopgain	CARD14:NM_052819:exon7:c.C744A:p.Y248X,CARD14:NM_001257970:exon10:c.C1455A:p.Y485X,CARD14:NM_024110:exon10:c.C1455A:p.Y485X	.	.	3e-06	.	.	37	D	0	1	0.000557691	1
chr17	78262508	78262508	T	A	exonic	RNF213	.	nonsynonymous SNV	RNF213:NM_001256071:exon5:c.T887A:p.M296K,RNF213:NM_020954:exon5:c.T887A:p.M296K	.	.	3e-06	T	B	0.002	N	0	1	0.000557691	1
chr17	78305985	78305985	T	C	exonic	RNF213	.	nonsynonymous SNV	RNF213:NM_001256071:exon21:c.T3697C:p.F1233L	.	.	3e-06	D	D	24.9	D	0	1	0.000557691	1
chr17	78357729	78357729	G	T	splicing	RNF213	NM_001256071:exon59:c.14322+1G>T	.	.	.	.	3e-06	.	.	25.1	D	0	1	0.000557691	1
chr17	79684799	79684799	G	T	exonic	SLC25A10	.	stopgain	SLC25A10:NM_001270888:exon9:c.G640T:p.E214X	.	.	3e-06	.	.	33	N	0	1	0.000557691	1
chr17	79827289	79827289	G	A	exonic	ARHGDIA	.	nonsynonymous SNV	ARHGDIA:NM_001301243:exon3:c.C403T:p.P135S	.	.	3e-06	.	.	.	.	0	1	0.000557691	1
chr17	79857355	79857355	A	C	exonic	ANAPC11	.	nonsynonymous SNV	ANAPC11:NM_001002244:exon3:c.A347C:p.D116A	.	.	3e-06	D	B	22.9	N	0	1	0.000557691	1
chr17	79860544	79860544	C	G	exonic	NPB	.	nonsynonymous SNV	NPB:NM_148896:exon2:c.C298G:p.L100V	.	.	3e-06	T	P	20.2	N	0	1	0.000557691	1
chr17	80008578	80008578	T	C	exonic	RFNG	.	nonsynonymous SNV	RFNG:NM_002917:exon3:c.A379G:p.M127V	.	.	3e-06	D	D	23.4	D	0	1	0.000557691	1
chr17	80730338	80730338	T	C	exonic	TBCD	.	nonsynonymous SNV	TBCD:NM_005993:exon6:c.T593C:p.I198T	.	.	3e-06	T	B	10.79	N	0	1	0.000557691	1
chr16	139812	139812	C	T	exonic	NPRL3	.	unknown	UNKNOWN	.	.	3e-06	.	B	11.83	N	0	1	0.000557691	1
chr16	230824	230839	CCACCTGCACGCGTGC	-	exonic	HBQ1	.	frameshift deletion	HBQ1:NM_005331:exon2:c.255_270del:p.H86Sfs*18	.	.	3e-06	.	.	.	.	0	1	0.000557691	1
chr16	628811	628811	G	A	exonic	PIGQ	.	nonsynonymous SNV	PIGQ:NM_004204:exon6:c.G1096A:p.V366M,PIGQ:NM_148920:exon6:c.G1096A:p.V366M	.	.	3e-06	T	B	16.89	N	0	1	0.000557691	1
chr16	735582	735582	C	T	exonic	WDR24	.	nonsynonymous SNV	WDR24:NM_032259:exon7:c.G1694A:p.C565Y	.	.	3e-06	T	B	0.04	N	0	1	0.000557691	1
chr16	863569	863569	C	T	exonic	PRR25	.	nonsynonymous SNV	PRR25:NM_001013638:exon3:c.C917T:p.A306V	.	0	3e-06	.	B	19.36	N	0	1	0.000557691	1
chr16	1129455	1129455	T	G	exonic	SSTR5	.	nonsynonymous SNV	SSTR5:NM_001053:exon1:c.T587G:p.L196R,SSTR5:NM_001172560:exon2:c.T587G:p.L196R	.	.	3e-06	T	B	10.72	N	0	1	0.000557691	1
chr16	1260787	1260787	G	C	exonic	CACNA1H	.	nonsynonymous SNV	CACNA1H:NM_001005407:exon21:c.G4039C:p.V1347L,CACNA1H:NM_021098:exon21:c.G4039C:p.V1347L	.	.	3e-06	T	D	24.9	D	0	1	0.000557691	1
chr16	1261260	1261260	C	G	exonic	CACNA1H	.	nonsynonymous SNV	CACNA1H:NM_001005407:exon22:c.C4316G:p.A1439G,CACNA1H:NM_021098:exon22:c.C4316G:p.A1439G	.	.	3e-06	D	D	31	D	0	1	0.000557691	1
chr16	1261262	1261262	T	A	exonic	CACNA1H	.	nonsynonymous SNV	CACNA1H:NM_001005407:exon22:c.T4318A:p.F1440I,CACNA1H:NM_021098:exon22:c.T4318A:p.F1440I	.	.	3e-06	D	D	29.5	D	0	1	0.000557691	1
chr16	1400192	1400192	C	T	exonic	TSR3	.	stopgain	TSR3:NM_001001410:exon4:c.G570A:p.W190X	.	.	3e-06	.	.	38	D	0	1	0.000557691	1
chr16	1821493	1821493	-	G	exonic	NME3	.	frameshift insertion	NME3:NM_002513:exon1:c.42dupC:p.A15Rfs*53	.	.	3e-06	.	.	.	.	0	1	0.000557691	1
chr16	1884304	1884304	C	G	exonic	MEIOB	.	nonsynonymous SNV	MEIOB:NM_152764:exon13:c.G1282C:p.D428H,MEIOB:NM_001163560:exon14:c.G1369C:p.D457H	.	.	3e-06	D	D	24.5	D	0	1	0.000557691	1
chr16	2126107	2126107	T	C	exonic	TSC2	.	nonsynonymous SNV	TSC2:NM_001318831:exon21:c.T2078C:p.I693T,TSC2:NM_001318827:exon23:c.T2567C:p.I856T,TSC2:NM_001318829:exon23:c.T2531C:p.I844T,TSC2:NM_000548:exon24:c.T2678C:p.I893T,TSC2:NM_001077183:exon24:c.T2678C:p.I893T,TSC2:NM_001114382:exon24:c.T2678C:p.I893T,TSC2:NM_001318832:exon24:c.T2711C:p.I904T	.	.	3e-06	D	D	28	D	0	1	0.000557691	1
chr16	2159215	2159215	C	T	exonic	PKD1	.	nonsynonymous SNV	PKD1:NM_000296:exon15:c.G5953A:p.A1985T,PKD1:NM_001009944:exon15:c.G5953A:p.A1985T	.	.	3e-06	T	B	13.65	D	0	1	0.000557691	1
chr16	2161027	2161027	C	T	exonic	PKD1	.	nonsynonymous SNV	PKD1:NM_000296:exon15:c.G4141A:p.G1381S,PKD1:NM_001009944:exon15:c.G4141A:p.G1381S	.	.	3e-06	T	B	11.17	N	0	1	0.000557691	1
chr16	2230757	2230757	G	C	exonic	CASKIN1	.	nonsynonymous SNV	CASKIN1:NM_020764:exon18:c.C2612G:p.A871G	.	.	3e-06	T	B	0.002	N	0	1	0.000557691	1
chr16	2283635	2283635	A	G	exonic	E4F1	.	nonsynonymous SNV	E4F1:NM_001288776:exon8:c.A1253G:p.Q418R,E4F1:NM_004424:exon8:c.A1253G:p.Q418R	.	.	3e-06	T	B	0.947	D	0	1	0.000557691	1
chr16	2287904	2287904	-	A	exonic	DNASE1L2	.	frameshift insertion	DNASE1L2:NM_001301680:exon6:c.729dupA:p.D244Rfs*145,DNASE1L2:NM_001374:exon6:c.729dupA:p.D244Rfs*145	.	.	3e-06	.	.	.	.	0	1	0.000557691	1
chr16	2374492	2374492	A	C	exonic	ABCA3	.	nonsynonymous SNV	ABCA3:NM_001089:exon6:c.T360G:p.I120M	.	.	3e-06	T	P	10.79	N	0	1	0.000557691	1
chr16	2481211	2481211	T	G	exonic	CCNF	.	nonsynonymous SNV	CCNF:NM_001761:exon2:c.T97G:p.L33V	.	.	3e-06	D	D	24.4	D	0	1	0.000557691	1
chr16	2577957	2577957	T	C	exonic	AMDHD2	.	nonsynonymous SNV	AMDHD2:NM_001145815:exon5:c.T599C:p.L200P,AMDHD2:NM_001330449:exon5:c.T599C:p.L200P,AMDHD2:NM_015944:exon5:c.T599C:p.L200P	.	0	3e-06	D	D	24.4	D	0	1	0.000557691	1
chr16	2814344	2814344	C	T	exonic	SRRM2	.	nonsynonymous SNV	SRRM2:NM_016333:exon11:c.C3815T:p.P1272L	.	.	3e-06	.	B	17.08	D	0	1	0.000557691	1
chr16	2849306	2849306	T	C	exonic	PRSS41	.	nonsynonymous SNV	PRSS41:NM_001135086:exon3:c.T316C:p.W106R	.	.	3e-06	.	.	.	.	0	1	0.000557691	1
chr16	2871559	2871559	C	A	exonic	PRSS21	.	nonsynonymous SNV	PRSS21:NM_006799:exon6:c.C898A:p.L300I,PRSS21:NM_144956:exon6:c.C892A:p.L298I,PRSS21:NM_144957:exon6:c.C856A:p.L286I	.	.	3e-06	D	P	19.39	N	0	1	0.000557691	1
chr16	3065731	3065731	A	T	exonic	CLDN6	.	nonsynonymous SNV	CLDN6:NM_021195:exon2:c.T292A:p.Y98N	.	.	3e-06	D	B	23.9	N	0	1	0.000557691	1
chr16	3081120	3081120	C	T	exonic	BICDL2	.	nonsynonymous SNV	BICDL2:NM_001103175:exon2:c.G314A:p.R105Q	.	0	3e-06	T	B	17.19	D	0	1	0.000557691	1
chr16	3434618	3434618	T	C	exonic	ZSCAN32	.	nonsynonymous SNV	ZSCAN32:NM_001284529:exon2:c.A208G:p.S70G,ZSCAN32:NM_001284528:exon3:c.A208G:p.S70G,ZSCAN32:NM_001324345:exon4:c.A439G:p.S147G,ZSCAN32:NM_001324346:exon4:c.A856G:p.S286G,ZSCAN32:NM_001324341:exon5:c.A439G:p.S147G,ZSCAN32:NM_001324342:exon5:c.A439G:p.S147G,ZSCAN32:NM_001324343:exon5:c.A676G:p.S226G,ZSCAN32:NM_001324344:exon5:c.A439G:p.S147G,ZSCAN32:NM_017810:exon5:c.A439G:p.S147G,ZSCAN32:NM_001284…	.	.	3e-06	T	B	4.692	N	0	1	0.000557691	1
chr16	3706638	3706638	G	T	splicing	DNASE1	NM_005223:exon5:c.321-1G>T	.	.	.	.	3e-06	.	.	23.3	D	0	1	0.000557691	1
chr16	3779185	3779185	C	G	exonic	CREBBP	.	nonsynonymous SNV	CREBBP:NM_001079846:exon30:c.G5749C:p.A1917P,CREBBP:NM_004380:exon31:c.G5863C:p.A1955P	.	.	3e-06	D	P	19.54	D	0	1	0.000557691	1
chr16	3900753	3900753	G	C	exonic	CREBBP	.	nonsynonymous SNV	CREBBP:NM_001079846:exon2:c.C343G:p.L115V,CREBBP:NM_004380:exon2:c.C343G:p.L115V	.	.	3e-06	D	P	17.73	D	0	1	0.000557691	1
chr16	4242588	4242588	T	A	exonic	SRL	.	nonsynonymous SNV	SRL:NM_001098814:exon6:c.A988T:p.I330F,SRL:NM_001323667:exon7:c.A862T:p.I288F,SRL:NM_001323668:exon7:c.A862T:p.I288F	.	.	3e-06	D	D	28.2	D	0	1	0.000557691	1
chr16	4254549	4254549	A	G	exonic	SRL	.	nonsynonymous SNV	SRL:NM_001098814:exon2:c.T148C:p.S50P,SRL:NM_001323667:exon3:c.T22C:p.S8P,SRL:NM_001323668:exon3:c.T22C:p.S8P	.	.	3e-06	T	B	0.326	N	0	1	0.000557691	1
chr16	4390352	4390352	C	T	exonic	CORO7-PAM16;PAM16	.	nonsynonymous SNV	PAM16:NM_016069:exon5:c.G346A:p.D116N,CORO7-PAM16:NM_001201479:exon31:c.G3115A:p.D1039N	.	.	3e-06	T	B	23.2	N	0	1	0.000557691	1
chr16	4934146	4934146	T	A	exonic	PPL	.	nonsynonymous SNV	PPL:NM_002705:exon22:c.A4510T:p.S1504C	.	.	3e-06	D	D	23.5	D	0	1	0.000557691	1
chr16	11141195	11141195	T	G	exonic	CLEC16A	.	nonsynonymous SNV	CLEC16A:NM_001243403:exon16:c.T1808G:p.M603R,CLEC16A:NM_015226:exon16:c.T1862G:p.M621R	.	.	3e-06	D	P	28.3	D	0	1	0.000557691	1
chr16	11439372	11439372	-	GCGGCTTCCGAGGTC	exonic	RMI2	.	nonframeshift insertion	RMI2:NM_152308:exon1:c.44_45insGCGGCTTCCGAGGTC:p.S20_P21insRLPRS	.	.	3e-06	.	.	.	.	0	1	0.000557691	1
chr16	14355082	14355082	C	G	exonic	MKL2	.	nonsynonymous SNV	MKL2:NM_001308142:exon17:c.C3081G:p.D1027E,MKL2:NM_014048:exon17:c.C2931G:p.D977E	.	.	3e-06	T	B	15.95	D	0	1	0.000557691	1
chr16	15705584	15705584	C	G	exonic	MARF1	.	nonsynonymous SNV	MARF1:NM_001184998:exon18:c.G3482C:p.G1161A,MARF1:NM_001184999:exon18:c.G3473C:p.G1158A,MARF1:NM_014647:exon18:c.G3482C:p.G1161A	.	.	3e-06	D	D	29.6	D	0	1	0.000557691	1
chr16	20370682	20370682	G	A	exonic	PDILT	.	nonsynonymous SNV	PDILT:NM_174924:exon12:c.C1714T:p.P572S	.	.	3e-06	D	B	15.53	N	0	1	0.000557691	1
chr16	20682937	20682937	A	T	exonic	ACSM1	.	nonsynonymous SNV	ACSM1:NM_052956:exon4:c.T668A:p.I223N,ACSM1:NM_001318890:exon5:c.T668A:p.I223N	.	.	3e-06	D	D	28.5	D	0	1	0.000557691	1
chr16	20702393	20702393	A	G	exonic	ACSM1	.	nonsynonymous SNV	ACSM1:NM_052956:exon1:c.T118C:p.W40R,ACSM1:NM_001318890:exon2:c.T118C:p.W40R	.	.	3e-06	T	B	22.4	N	0	1	0.000557691	1
chr16	20809513	20809513	A	G	exonic	ERI2	.	nonsynonymous SNV	ERI2:NM_001142725:exon9:c.T1609C:p.C537R	.	.	3e-06	T	B	0.001	N	0	1	0.000557691	1
chr16	23546560	23546560	A	C	exonic	EARS2	.	nonsynonymous SNV	EARS2:NM_001083614:exon4:c.T607G:p.Y203D,EARS2:NM_001308211:exon4:c.T607G:p.Y203D	.	.	3e-06	D	P	24	D	0	1	0.000557691	1
chr16	23654303	23654303	T	A	exonic	DCTN5	.	nonsynonymous SNV	DCTN5:NM_001199011:exon2:c.T76A:p.S26T,DCTN5:NM_001199743:exon2:c.T76A:p.S26T,DCTN5:NM_032486:exon2:c.T76A:p.S26T	.	.	3e-06	T	B	16.62	D	0	1	0.000557691	1
chr16	24826525	24826525	T	C	exonic	TNRC6A	.	nonsynonymous SNV	TNRC6A:NM_001330520:exon18:c.T4583C:p.M1528T,TNRC6A:NM_014494:exon19:c.T4730C:p.M1577T	.	.	3e-06	D	B	23	D	0	1	0.000557691	1
chr16	24828274	24828274	A	G	exonic	TNRC6A	.	nonsynonymous SNV	TNRC6A:NM_001330520:exon19:c.A4822G:p.S1608G,TNRC6A:NM_014494:exon20:c.A4969G:p.S1657G	.	.	3e-06	T	B	10.89	D	0	1	0.000557691	1
chr16	27497459	27497459	T	G	exonic	GTF3C1	.	nonsynonymous SNV	GTF3C1:NM_001286242:exon24:c.A3717C:p.E1239D,GTF3C1:NM_001520:exon24:c.A3717C:p.E1239D	.	.	3e-06	T	B	10.14	N	0	1	0.000557691	1
chr16	27752007	27752007	G	C	exonic	KIAA0556	.	nonsynonymous SNV	KIAA0556:NM_015202:exon15:c.G2389C:p.G797R	.	.	3e-06	T	P	13.79	N	0	1	0.000557691	1
chr16	27784474	27784474	T	G	exonic	KIAA0556	.	nonsynonymous SNV	KIAA0556:NM_015202:exon23:c.T4253G:p.L1418R	.	.	3e-06	D	D	26.1	D	0	1	0.000557691	1
chr16	28847764	28847764	C	T	exonic	ATXN2L	.	nonsynonymous SNV	ATXN2L:NM_148414:exon23:c.C3257T:p.S1086F	.	.	3e-06	D	B	25.5	D	0	1	0.000557691	1
chr16	28943834	28943834	A	G	exonic	CD19	.	nonsynonymous SNV	CD19:NM_001178098:exon2:c.A256G:p.N86D,CD19:NM_001770:exon2:c.A256G:p.N86D	.	.	3e-06	D	B	15.55	N	0	1	0.000557691	1
chr16	29853094	29853094	G	A	exonic	MVP	.	nonsynonymous SNV	MVP:NM_001293204:exon8:c.G1369A:p.V457M,MVP:NM_001293205:exon8:c.G1369A:p.V457M,MVP:NM_005115:exon9:c.G1369A:p.V457M,MVP:NM_017458:exon9:c.G1369A:p.V457M	.	.	3e-06	D	P	29.6	D	0	1	0.000557691	1
chr16	30002443	30002443	G	A	exonic	TAOK2	.	nonsynonymous SNV	TAOK2:NM_004783:exon19:c.G2704A:p.E902K	.	.	3e-06	D	D	19.6	D	0	1	0.000557691	1
chr16	30006086	30006093	GCTGGGCT	-	exonic	HIRIP3	.	frameshift deletion	HIRIP3:NM_003609:exon4:c.373_380del:p.S125Qfs*13	.	.	3e-06	.	.	.	.	0	1	0.000557691	1
chr16	30740338	30740338	A	G	exonic	SRCAP	.	nonsynonymous SNV	SRCAP:NM_006662:exon26:c.A5710G:p.I1904V	.	.	3e-06	T	B	11.43	D	0	1	0.000557691	1
chr16	31087757	31087757	A	G	exonic	ZNF646	.	nonsynonymous SNV	ZNF646:NM_014699:exon2:c.A112G:p.S38G	.	.	3e-06	T	B	0.001	N	0	1	0.000557691	1
chr16	31383061	31383061	C	T	exonic	ITGAX	.	nonsynonymous SNV	ITGAX:NM_000887:exon17:c.C2116T:p.L706F,ITGAX:NM_001286375:exon17:c.C2116T:p.L706F	.	.	3e-06	T	P	9.163	N	0	1	0.000557691	1
chr16	31404682	31404682	A	G	exonic	ITGAD	.	nonsynonymous SNV	ITGAD:NM_001318185:exon1:c.A1G:p.M1V,ITGAD:NM_005353:exon1:c.A1G:p.M1V	.	.	3e-06	D	B	14.35	D	0	1	0.000557691	1
chr16	31429626	31429626	C	-	exonic	ITGAD	.	frameshift deletion	ITGAD:NM_001318185:exon22:c.2624delC:p.F876Sfs*2,ITGAD:NM_005353:exon22:c.2621delC:p.F875Sfs*2	.	.	3e-06	.	.	.	.	0	1	0.000557691	1
chr16	31488667	31488667	G	T	exonic	TGFB1I1	.	stopgain	TGFB1I1:NM_001042454:exon11:c.G1156T:p.E386X,TGFB1I1:NM_001164719:exon11:c.G1105T:p.E369X,TGFB1I1:NM_015927:exon11:c.G1105T:p.E369X	.	.	3e-06	.	.	48	D	0	1	0.000557691	1
chr16	31501534	31501534	G	A	exonic	SLC5A2	.	nonsynonymous SNV	SLC5A2:NM_003041:exon13:c.G1775A:p.S592N	.	.	3e-06	T	B	0.053	N	0	1	0.000557691	1
chr16	31926555	31926555	G	T	exonic	ZNF267	.	nonsynonymous SNV	ZNF267:NM_003414:exon4:c.G985T:p.D329Y,ZNF267:NM_001265588:exon5:c.G889T:p.D297Y	.	.	3e-06	D	B	23.2	N	0	1	0.000557691	1
chr16	47533768	47533768	T	G	exonic	PHKB	.	nonsynonymous SNV	PHKB:NM_000293:exon3:c.T268G:p.C90G,PHKB:NM_001031835:exon4:c.T247G:p.C83G	.	.	3e-06	D	D	25.2	D	0	1	0.000557691	1
chr16	48149364	48149364	T	C	exonic	ABCC12	.	nonsynonymous SNV	ABCC12:NM_033226:exon13:c.A1951G:p.R651G	.	.	3e-06	D	B	18.49	N	0	1	0.000557691	1
chr16	48209236	48209236	G	-	exonic	ABCC11	.	frameshift deletion	ABCC11:NM_033151:exon25:c.3631delC:p.L1211Wfs*10,ABCC11:NM_032583:exon26:c.3631delC:p.L1211Wfs*10,ABCC11:NM_145186:exon26:c.3631delC:p.L1211Wfs*10	.	.	3e-06	.	.	.	.	0	1	0.000557691	1
chr16	50100142	50100144	GAG	-	exonic	HEATR3	.	nonframeshift deletion	HEATR3:NM_182922:exon1:c.100_102del:p.E35Dfs*646	.	.	3e-06	.	.	.	.	0	1	0.000557691	1
chr16	50733684	50733684	A	G	exonic	NOD2	.	nonsynonymous SNV	NOD2:NM_001293557:exon1:c.A278G:p.H93R,NOD2:NM_022162:exon2:c.A359G:p.H120R	.	.	3e-06	T	B	0.002	N	0	1	0.000557691	1
chr16	50757296	50757296	G	T	splicing	NOD2	NM_022162:exon9:c.2882+1G>T;NM_001293557:exon8:c.2801+1G>T	.	.	.	.	3e-06	.	.	24.4	D	0	1	0.000557691	1
chr16	53191229	53191229	C	T	exonic	CHD9	.	nonsynonymous SNV	CHD9:NM_001308319:exon1:c.C1228T:p.L410F,CHD9:NM_025134:exon2:c.C1228T:p.L410F	.	.	3e-06	D	D	25.3	D	0	1	0.000557691	1
chr16	53675345	53675345	G	C	exonic	RPGRIP1L	.	nonsynonymous SNV	RPGRIP1L:NM_001127897:exon18:c.C2726G:p.T909S,RPGRIP1L:NM_001308334:exon18:c.C2726G:p.T909S,RPGRIP1L:NM_001330538:exon18:c.C2726G:p.T909S,RPGRIP1L:NM_015272:exon18:c.C2726G:p.T909S	.	.	3e-06	T	B	16.09	D	0	1	0.000557691	1
chr16	56534892	56534892	-	T	exonic	BBS2	.	frameshift insertion	BBS2:NM_031885:exon11:c.1270dupA:p.T424Nfs*3	.	.	3e-06	.	.	.	.	0	1	0.000557691	1
chr16	57068153	57068153	G	A	exonic	NLRC5	.	nonsynonymous SNV	NLRC5:NM_032206:exon12:c.G2617A:p.E873K,NLRC5:NM_001330552:exon13:c.G2617A:p.E873K	.	.	3e-06	T	P	26.1	D	0	1	0.000557691	1
chr16	57157377	57157377	A	G	exonic	CPNE2	.	nonsynonymous SNV	CPNE2:NM_152727:exon10:c.A919G:p.M307V	.	.	3e-06	D	B	23.4	D	0	1	0.000557691	1
chr16	57758710	57758710	C	T	exonic	DRC7	.	nonsynonymous SNV	DRC7:NM_001289163:exon11:c.C1526T:p.T509I,DRC7:NM_032269:exon12:c.C1721T:p.T574I,DRC7:NM_001289162:exon13:c.C1721T:p.T574I	.	.	3e-06	T	B	0.16	N	0	1	0.000557691	1
chr16	66759847	66759847	T	G	exonic	DYNC1LI2	.	nonsynonymous SNV	DYNC1LI2:NM_001286157:exon11:c.A1031C:p.N344T,DYNC1LI2:NM_001323955:exon11:c.A1145C:p.N382T,DYNC1LI2:NM_006141:exon12:c.A1262C:p.N421T	.	.	3e-06	T	B	20.8	D	0	1	0.000557691	1
chr16	67680830	67680830	G	C	exonic	CARMIL2	.	nonsynonymous SNV	CARMIL2:NM_001013838:exon8:c.G565C:p.G189R,CARMIL2:NM_001317026:exon8:c.G565C:p.G189R	.	.	3e-06	D	P	23.5	D	0	1	0.000557691	1
chr16	67690439	67690439	T	A	exonic	CARMIL2	.	nonsynonymous SNV	CARMIL2:NM_001013838:exon35:c.T3927A:p.D1309E,CARMIL2:NM_001317026:exon36:c.T3819A:p.D1273E	.	.	3e-06	D	P	28.5	D	0	1	0.000557691	1
chr16	67914995	67914995	C	A	exonic	EDC4	.	nonsynonymous SNV	EDC4:NM_014329:exon19:c.C2548A:p.Q850K	.	.	3e-06	T	B	12.34	D	0	1	0.000557691	1
chr16	68013607	68013608	GG	-	exonic	DPEP3	.	frameshift deletion	DPEP3:NM_001129758:exon2:c.423_424del:p.L142Afs*14,DPEP3:NM_022357:exon2:c.423_424del:p.L142Afs*14	.	.	3e-06	.	.	.	.	0	1	0.000557691	1
chr16	68048160	68048160	C	T	exonic	LOC100131303	.	nonsynonymous SNV	LOC100131303:NM_001282442:exon2:c.G223A:p.A75T	.	.	3e-06	.	.	.	.	0	1	0.000557691	1
chr16	68912052	68912052	T	G	exonic	TANGO6	.	nonsynonymous SNV	TANGO6:NM_024562:exon6:c.T1163G:p.L388W	.	.	3e-06	D	D	24.9	D	0	1	0.000557691	1
chr16	69404406	69404406	C	T	exonic	TERF2	.	nonsynonymous SNV	TERF2:NM_005652:exon5:c.G820A:p.A274T	.	.	3e-06	T	B	6.797	N	0	1	0.000557691	1
chr16	69419814	69419814	C	G	exonic	TERF2	.	nonsynonymous SNV	TERF2:NM_005652:exon1:c.G61C:p.A21P	.	.	3e-06	.	.	14.74	N	0	1	0.000557691	1
chr16	70298943	70298943	G	C	exonic	AARS	.	nonsynonymous SNV	AARS:NM_001605:exon11:c.C1410G:p.I470M	.	.	3e-06	D	P	17.31	N	0	1	0.000557691	1
chr16	72016009	72016009	G	A	exonic	PKD1L3	.	unknown	UNKNOWN	.	.	3e-06	.	.	.	.	0	1	0.000557691	1
chr16	73161456	73161456	G	T	exonic	C16orf47	.	stopgain	C16orf47:NM_207385:exon4:c.C200A:p.S67X	.	.	3e-06	.	.	.	.	0	1	0.000557691	1
chr16	76523696	76523696	C	T	exonic	CNTNAP4	.	nonsynonymous SNV	CNTNAP4:NM_001322180:exon12:c.C1609T:p.L537F,CNTNAP4:NM_001322191:exon12:c.C1069T:p.L357F,CNTNAP4:NM_138994:exon12:c.C1777T:p.L593F,CNTNAP4:NM_001322187:exon14:c.C580T:p.L194F,CNTNAP4:NM_001322189:exon14:c.C1732T:p.L578F	.	.	3e-06	D	D	30	D	0	1	0.000557691	1
chr16	81739198	81739198	T	A	exonic	CMIP	.	nonsynonymous SNV	CMIP:NM_030629:exon19:c.T1904A:p.L635Q,CMIP:NM_198390:exon19:c.T2186A:p.L729Q	.	0	3e-06	T	P	22.5	D	0	1	0.000557691	1
chr16	83933155	83933155	C	G	exonic	MLYCD	.	nonsynonymous SNV	MLYCD:NM_012213:exon1:c.C406G:p.R136G	.	.	3e-06	T	B	23.3	D	0	1	0.000557691	1
chr16	83948952	83948952	C	G	exonic	MLYCD	.	nonsynonymous SNV	MLYCD:NM_012213:exon5:c.C1340G:p.S447C	.	.	3e-06	D	D	26.3	D	0	1	0.000557691	1
chr16	84690711	84690711	G	A	exonic	KLHL36	.	nonsynonymous SNV	KLHL36:NM_001303451:exon3:c.G298A:p.V100M,KLHL36:NM_024731:exon3:c.G298A:p.V100M	.	0	3e-06	D	D	25.2	D	0	1	0.000557691	1
chr16	84691528	84691528	C	G	exonic	KLHL36	.	nonsynonymous SNV	KLHL36:NM_024731:exon3:c.C1115G:p.P372R	.	.	3e-06	D	D	27.1	D	0	1	0.000557691	1
chr16	84884243	84884243	G	C	exonic	CRISPLD2	.	nonsynonymous SNV	CRISPLD2:NM_031476:exon5:c.G562C:p.E188Q	.	.	3e-06	T	B	7.721	D	0	1	0.000557691	1
chr16	87678547	87678547	G	A	exonic	JPH3	.	nonsynonymous SNV	JPH3:NM_020655:exon2:c.G1066A:p.A356T	.	.	3e-06	T	B	21.4	D	0	1	0.000557691	1
chr16	88871284	88871284	G	A	exonic	CDT1	.	nonsynonymous SNV	CDT1:NM_030928:exon3:c.G466A:p.E156K	.	0	3e-06	T	B	1.673	N	0	1	0.000557691	1
chr16	88876531	88876531	G	T	exonic	APRT	.	nonsynonymous SNV	APRT:NM_000485:exon4:c.C347A:p.A116D,APRT:NM_001030018:exon4:c.C347A:p.A116D	.	.	3e-06	D	D	26.7	D	0	1	0.000557691	1
chr16	88884444	88884444	G	-	exonic	GALNS	.	frameshift deletion	GALNS:NM_001323543:exon12:c.898delC:p.Q300Sfs*10,GALNS:NM_000512:exon13:c.1453delC:p.Q485Sfs*10,GALNS:NM_001323544:exon14:c.1471delC:p.Q491Sfs*10	.	.	3e-06	.	.	.	.	0	1	0.000557691	1
chr16	89246642	89246642	T	C	exonic	CDH15	.	nonsynonymous SNV	CDH15:NM_004933:exon3:c.T236C:p.I79T	.	.	3e-06	T	B	23.9	D	0	1	0.000557691	1
chr16	89347015	89347015	G	A	exonic	ANKRD11	.	nonsynonymous SNV	ANKRD11:NM_001256183:exon9:c.C5935T:p.L1979F,ANKRD11:NM_013275:exon9:c.C5935T:p.L1979F,ANKRD11:NM_001256182:exon10:c.C5935T:p.L1979F	.	.	3e-06	T	B	4.72	D	0	1	0.000557691	1
chr16	89783023	89783023	C	T	exonic	VPS9D1	.	nonsynonymous SNV	VPS9D1:NM_004913:exon4:c.G278A:p.R93H	.	.	3e-06	T	B	16.9	N	0	1	0.000557691	1
chr16	89813289	89813289	A	C	exonic	FANCA	.	nonsynonymous SNV	FANCA:NM_000135:exon34:c.T3358G:p.C1120G,FANCA:NM_001286167:exon34:c.T3358G:p.C1120G	.	.	3e-06	T	B	0.419	D	0	1	0.000557691	1
chr15	22933850	22933850	C	T	exonic	CYFIP1	.	nonsynonymous SNV	CYFIP1:NM_001324125:exon5:c.C403T:p.P135S,CYFIP1:NM_001324124:exon7:c.C679T:p.P227S,CYFIP1:NM_001324126:exon7:c.C667T:p.P223S,CYFIP1:NM_001324119:exon8:c.C871T:p.P291S,CYFIP1:NM_001324120:exon8:c.C769T:p.P257S,CYFIP1:NM_001324123:exon8:c.C769T:p.P257S,CYFIP1:NM_014608:exon8:c.C769T:p.P257S,CYFIP1:NM_001287810:exon9:c.C769T:p.P257S	.	.	3e-06	.	.	.	.	0	1	0.000557691	1
chr15	23086329	23086329	A	C	exonic	NIPA1	.	nonsynonymous SNV	NIPA1:NM_144599:exon1:c.T83G:p.V28G	.	.	3e-06	.	.	.	.	0	1	0.000557691	1
chr15	23892079	23892079	G	C	exonic	MAGEL2	.	nonsynonymous SNV	MAGEL2:NM_019066:exon1:c.C811G:p.P271A	.	.	3e-06	.	.	14.23	N	0	1	0.000557691	1
chr15	25959325	25959325	T	G	exonic	ATP10A	.	nonsynonymous SNV	ATP10A:NM_024490:exon10:c.A1840C:p.T614P	.	.	3e-06	T	B	9.299	D	0	1	0.000557691	1
chr15	28196965	28196965	A	G	exonic	OCA2	.	nonsynonymous SNV	OCA2:NM_001300984:exon17:c.T1844C:p.L615P,OCA2:NM_000275:exon18:c.T1916C:p.L639P	.	.	3e-06	D	D	30	D	0	1	0.000557691	1
chr15	31197921	31197921	C	G	exonic	FAN1	.	nonsynonymous SNV	FAN1:NM_001146094:exon2:c.C1055G:p.P352R,FAN1:NM_001146095:exon2:c.C1055G:p.P352R,FAN1:NM_001146096:exon2:c.C1055G:p.P352R,FAN1:NM_014967:exon2:c.C1055G:p.P352R	.	.	3e-06	T	B	0.761	N	0	1	0.000557691	1
chr15	31793810	31793810	C	A	exonic	OTUD7A	.	nonsynonymous SNV	OTUD7A:NM_001329907:exon11:c.G1254T:p.R418S	.	.	3e-06	.	.	.	.	0	1	0.000557691	1
chr15	34355987	34355987	G	A	exonic	CHRM5	.	nonsynonymous SNV	CHRM5:NM_001320917:exon2:c.G1069A:p.D357N,CHRM5:NM_012125:exon3:c.G1069A:p.D357N	.	.	3e-06	T	B	7.643	D	0	1	0.000557691	1
chr15	39880314	39880314	A	T	exonic	THBS1	.	nonsynonymous SNV	THBS1:NM_003246:exon9:c.A1366T:p.I456F	.	.	3e-06	D	P	25.2	D	0	1	0.000557691	1
chr15	39885803	39885803	C	G	exonic	THBS1	.	nonsynonymous SNV	THBS1:NM_003246:exon19:c.C3201G:p.N1067K	.	.	3e-06	T	P	22.7	D	0	1	0.000557691	1
chr15	40616642	40616642	C	G	exonic	INAFM2	.	nonsynonymous SNV	INAFM2:NM_001301268:exon1:c.C386G:p.P129R	.	.	3e-06	.	.	.	.	0	1	0.000557691	1
chr15	40655889	40655889	C	A	exonic	DISP2	.	stopgain	DISP2:NM_033510:exon2:c.C183A:p.C61X	.	0	3e-06	.	.	35	D	0	1	0.000557691	1
chr15	40915215	40915215	G	C	exonic	KNL1	.	nonsynonymous SNV	KNL1:NM_144508:exon10:c.G2753C:p.R918T,KNL1:NM_170589:exon11:c.G2831C:p.R944T	.	.	3e-06	D	B	22.6	N	0	1	0.000557691	1
chr15	41247582	41247582	G	C	exonic	CHAC1	.	nonsynonymous SNV	CHAC1:NM_001142776:exon3:c.G405C:p.W135C,CHAC1:NM_024111:exon3:c.G405C:p.W135C	.	.	3e-06	D	D	25.7	D	0	1	0.000557691	1
chr15	41476184	41476184	C	A	exonic	EXD1	.	nonsynonymous SNV	EXD1:NM_152596:exon10:c.G1490T:p.C497F,EXD1:NM_001286441:exon12:c.G1664T:p.C555F	.	.	3e-06	D	B	24.6	D	0	1	0.000557691	1
chr15	41794003	41794003	G	C	exonic	ITPKA	.	nonsynonymous SNV	ITPKA:NM_002220:exon3:c.G757C:p.D253H	.	.	3e-06	T	B	23.4	D	0	1	0.000557691	1
chr15	42986083	42986083	G	C	exonic	STARD9	.	nonsynonymous SNV	STARD9:NM_020759:exon23:c.G12307C:p.A4103P	.	.	3e-06	D	B	21.7	N	0	1	0.000557691	1
chr15	43622377	43622377	C	A	exonic	LCMT2	.	nonsynonymous SNV	LCMT2:NM_014793:exon1:c.G311T:p.R104L	.	.	3e-06	T	B	0.053	N	0	1	0.000557691	1
chr15	44858159	44858159	T	G	exonic	SPG11	.	nonsynonymous SNV	SPG11:NM_001160227:exon36:c.A6553C:p.I2185L,SPG11:NM_025137:exon38:c.A6892C:p.I2298L	.	.	3e-06	D	B	21.4	D	0	1	0.000557691	1
chr15	48063047	48063047	G	C	exonic	SEMA6D	.	nonsynonymous SNV	SEMA6D:NM_020858:exon17:c.G2101C:p.G701R,SEMA6D:NM_153616:exon17:c.G2062C:p.G688R,SEMA6D:NM_153617:exon18:c.G2119C:p.G707R,SEMA6D:NM_153618:exon19:c.G2287C:p.G763R,SEMA6D:NM_001198999:exon20:c.G2101C:p.G701R	.	.	3e-06	T	B	11.72	D	0	1	0.000557691	1
chr15	48779353	48779353	G	A	exonic	FBN1	.	nonsynonymous SNV	FBN1:NM_000138:exon29:c.C3508T:p.R1170C	.	.	3e-06	D	P	35	D	0	1	0.000557691	1
chr15	49083440	49083440	T	A	exonic	CEP152	.	nonsynonymous SNV	CEP152:NM_001194998:exon8:c.A966T:p.E322D,CEP152:NM_014985:exon8:c.A966T:p.E322D	.	.	3e-06	T	D	24.2	D	0	1	0.000557691	1
chr15	50904881	50904881	C	T	exonic	TRPM7	.	nonsynonymous SNV	TRPM7:NM_001301212:exon16:c.G1916A:p.R639H,TRPM7:NM_017672:exon16:c.G1916A:p.R639H	.	0	3e-06	D	B	25.5	D	0	1	0.000557691	1
chr15	51780200	51780200	T	C	exonic	DMXL2	.	nonsynonymous SNV	DMXL2:NM_001174117:exon20:c.A3260G:p.Q1087R,DMXL2:NM_001174116:exon22:c.A5168G:p.Q1723R,DMXL2:NM_015263:exon22:c.A5168G:p.Q1723R	.	.	3e-06	D	B	23.6	D	0	1	0.000557691	1
chr15	51780227	51780227	G	C	exonic	DMXL2	.	nonsynonymous SNV	DMXL2:NM_001174117:exon20:c.C3233G:p.S1078C,DMXL2:NM_001174116:exon22:c.C5141G:p.S1714C,DMXL2:NM_015263:exon22:c.C5141G:p.S1714C	.	.	3e-06	D	P	27.1	D	0	1	0.000557691	1
chr15	51828822	51828822	C	A	exonic	DMXL2	.	nonsynonymous SNV	DMXL2:NM_001174116:exon12:c.G1855T:p.G619C,DMXL2:NM_001174117:exon12:c.G1855T:p.G619C,DMXL2:NM_015263:exon12:c.G1855T:p.G619C	.	.	3e-06	D	D	32	D	0	1	0.000557691	1
chr15	52575050	52575050	T	A	exonic	MYO5C	.	stopgain	MYO5C:NM_018728:exon2:c.A67T:p.K23X	.	.	3e-06	.	.	35	D	0	1	0.000557691	1
chr15	54308033	54308033	G	C	exonic	UNC13C	.	nonsynonymous SNV	UNC13C:NM_001080534:exon1:c.G2933C:p.R978T,UNC13C:NM_001329919:exon2:c.G2933C:p.R978T	.	.	3e-06	D	B	16.39	D	0	1	0.000557691	1
chr15	55789974	55789974	G	T	exonic	DNAAF4	.	nonsynonymous SNV	DNAAF4:NM_001033559:exon3:c.C207A:p.D69E,DNAAF4:NM_001033560:exon3:c.C207A:p.D69E,DNAAF4:NM_130810:exon3:c.C207A:p.D69E	.	.	3e-06	T	B	20.8	N	0	1	0.000557691	1
chr15	55930855	55930855	C	G	exonic	PRTG	.	nonsynonymous SNV	PRTG:NM_173814:exon14:c.G2344C:p.V782L	.	.	3e-06	T	B	23	D	0	1	0.000557691	1
chr15	57815720	57815720	C	T	exonic	CGNL1	.	stopgain	CGNL1:NM_032866:exon11:c.C2749T:p.Q917X,CGNL1:NM_001252335:exon12:c.C2749T:p.Q917X	.	.	3e-06	.	.	42	D	0	1	0.000557691	1
chr15	59064036	59064036	T	A	exonic	MINDY2	.	nonsynonymous SNV	MINDY2:NM_001040450:exon1:c.T442A:p.S148T,MINDY2:NM_001040453:exon1:c.T442A:p.S148T	.	.	3e-06	T	B	0.576	N	0	1	0.000557691	1
chr15	59399546	59399546	A	T	exonic	CCNB2	.	nonsynonymous SNV	CCNB2:NM_004701:exon2:c.A50T:p.D17V	.	.	3e-06	T	B	1.877	N	0	1	0.000557691	1
chr15	60298105	60298105	C	T	exonic	FOXB1	.	nonsynonymous SNV	FOXB1:NM_012182:exon2:c.C943T:p.P315S	.	.	3e-06	T	B	18.43	D	0	1	0.000557691	1
chr15	62456202	62456202	C	A	exonic	C2CD4B	.	stopgain	C2CD4B:NM_001007595:exon2:c.G982T:p.E328X	.	.	3e-06	.	.	39	D	0	1	0.000557691	1
chr15	63637813	63637813	G	T	exonic	CA12	.	nonsynonymous SNV	CA12:NM_001293642:exon3:c.C112A:p.L38M,CA12:NM_001218:exon4:c.C292A:p.L98M,CA12:NM_206925:exon4:c.C292A:p.L98M	.	.	3e-06	T	B	14.28	N	0	1	0.000557691	1
chr15	65628150	65628150	C	T	exonic	IGDCC3	.	nonsynonymous SNV	IGDCC3:NM_004884:exon3:c.G554A:p.R185K	.	.	3e-06	D	D	32	D	0	1	0.000557691	1
chr15	65703393	65703393	A	G	exonic	IGDCC4	.	nonsynonymous SNV	IGDCC4:NM_020962:exon2:c.T386C:p.V129A	.	.	3e-06	T	B	0.887	N	0	1	0.000557691	1
chr15	65903455	65903455	A	-	exonic	INTS14	.	frameshift deletion	INTS14:NM_001207058:exon1:c.32delT:p.V11Gfs*13,INTS14:NM_001207059:exon1:c.32delT:p.V11Gfs*10	.	.	3e-06	.	.	.	.	0	1	0.000557691	1
chr15	65960325	65960325	C	A	exonic	DENND4A	.	nonsynonymous SNV	DENND4A:NM_005848:exon27:c.G4792T:p.D1598Y,DENND4A:NM_001144823:exon28:c.G4921T:p.D1641Y,DENND4A:NM_001320835:exon28:c.G4924T:p.D1642Y	.	.	3e-06	D	B	23.4	D	0	1	0.000557691	1
chr15	67681171	67681171	G	A	exonic	IQCH	.	nonsynonymous SNV	IQCH:NM_001284347:exon8:c.G703A:p.A235T,IQCH:NM_001322471:exon8:c.G703A:p.A235T,IQCH:NM_001322472:exon8:c.G703A:p.A235T,IQCH:NM_001322470:exon9:c.G940A:p.A314T,IQCH:NM_001322473:exon9:c.G940A:p.A314T,IQCH:NM_001322474:exon9:c.G940A:p.A314T,IQCH:NM_001284348:exon10:c.G715A:p.A239T,IQCH:NM_001322475:exon10:c.G940A:p.A314T,IQCH:NM_001031715:exon12:c.G1459A:p.A487T	.	.	3e-06	T	B	15.72	D	0	1	0.000557691	1
chr15	69733228	69733228	A	C	exonic	KIF23	.	nonsynonymous SNV	KIF23:NM_001281301:exon17:c.A1859C:p.E620A,KIF23:NM_138555:exon18:c.A2189C:p.E730A	.	.	3e-06	T	D	22.1	D	0	1	0.000557691	1
chr15	72767208	72767208	-	GGCGGT	exonic	ARIH1	.	nonframeshift insertion	ARIH1:NM_005744:exon1:c.228_229insGGCGGT:p.G90_P91insGG	.	.	3e-06	.	.	.	.	0	1	0.000557691	1
chr15	73023988	73023988	-	T	exonic	BBS4	.	frameshift insertion	BBS4:NM_001252678:exon11:c.442dupT:p.Y148Lfs*50,BBS4:NM_001320665:exon11:c.889dupT:p.Y297Lfs*50,BBS4:NM_033028:exon12:c.958dupT:p.Y320Lfs*50	.	.	3e-06	.	.	.	.	0	1	0.000557691	1
chr15	75044526	75044526	G	C	exonic	CYP1A2	.	nonsynonymous SNV	CYP1A2:NM_000761:exon5:c.G1104C:p.L368F	.	.	3e-06	D	B	17.24	D	0	1	0.000557691	1
chr15	75116025	75116025	T	C	splicing	LMAN1L	NM_021819:exon12:c.1323+2T>C	.	.	.	.	3e-06	.	.	11.2	D	0	1	0.000557691	1
chr15	75144468	75144468	T	A	exonic	SCAMP2	.	nonsynonymous SNV	SCAMP2:NM_005697:exon4:c.A285T:p.K95N,SCAMP2:NM_001320778:exon5:c.A414T:p.K138N	.	.	3e-06	D	D	25	D	0	1	0.000557691	1
chr15	75641643	75641643	C	T	exonic	NEIL1	.	nonsynonymous SNV	NEIL1:NM_001256552:exon2:c.C655T:p.R219C,NEIL1:NM_024608:exon2:c.C397T:p.R133C	.	0	3e-06	D	D	32	D	0	1	0.000557691	1
chr15	75816599	75816599	T	C	exonic	PTPN9	.	nonsynonymous SNV	PTPN9:NM_002833:exon3:c.A248G:p.H83R	.	.	3e-06	T	B	13.34	D	0	1	0.000557691	1
chr15	75980560	75980560	C	T	exonic	CSPG4	.	nonsynonymous SNV	CSPG4:NM_001897:exon3:c.G2846A:p.G949E	.	.	3e-06	T	B	0.003	N	0	1	0.000557691	1
chr15	77287763	77287763	G	A	exonic	PSTPIP1	.	nonsynonymous SNV	PSTPIP1:NM_001321137:exon2:c.G44A:p.R15H	.	.	3e-06	T	.	7.375	N	0	1	0.000557691	1
chr15	77756680	77756680	G	A	exonic	HMG20A	.	nonsynonymous SNV	HMG20A:NM_001304504:exon3:c.G188A:p.S63N,HMG20A:NM_018200:exon4:c.G188A:p.S63N	.	.	3e-06	T	B	5.662	N	0	1	0.000557691	1
chr15	78566722	78566722	A	T	exonic	DNAJA4	.	nonsynonymous SNV	DNAJA4:NM_001130182:exon4:c.A602T:p.K201M,DNAJA4:NM_001130183:exon4:c.A521T:p.K174M,DNAJA4:NM_018602:exon5:c.A689T:p.K230M	.	.	3e-06	D	D	27.4	D	0	1	0.000557691	1
chr15	79056904	79056904	C	G	exonic	ADAMTS7	.	nonsynonymous SNV	ADAMTS7:NM_014272:exon20:c.G4412C:p.W1471S	.	.	3e-06	D	D	33	D	0	1	0.000557691	1
chr15	79059346	79059346	G	T	exonic	ADAMTS7	.	stopgain	ADAMTS7:NM_014272:exon19:c.C2907A:p.C969X	.	.	3e-06	.	.	35	D	0	1	0.000557691	1
chr15	79177320	79177320	G	A	exonic	MORF4L1	.	nonsynonymous SNV	MORF4L1:NM_206839:exon4:c.G167A:p.R56K	.	.	3e-06	T	B	11.89	D	0	1	0.000557691	1
chr15	79750375	79750375	A	C	exonic	KIAA1024	.	nonsynonymous SNV	KIAA1024:NM_015206:exon2:c.A1886C:p.K629T	.	.	3e-06	D	P	16.96	N	0	1	0.000557691	1
chr15	80473462	80473462	A	G	exonic	FAH	.	nonsynonymous SNV	FAH:NM_000137:exon13:c.A1141G:p.R381G	.	.	3e-06	D	D	24.1	D	0	1	0.000557691	1
chr15	83334325	83334325	G	A	exonic	AP3B2	.	nonsynonymous SNV	AP3B2:NM_001278511:exon15:c.C1759T:p.R587W,AP3B2:NM_001278512:exon16:c.C1855T:p.R619W,AP3B2:NM_004644:exon16:c.C1855T:p.R619W	.	.	3e-06	D	D	35	D	0	1	0.000557691	1
chr15	83876124	83876124	C	G	exonic	HDGFL3	.	nonsynonymous SNV	HDGFL3:NM_016073:exon1:c.G43C:p.V15L	.	.	3e-06	T	B	23.3	D	0	1	0.000557691	1
chr15	83933134	83933136	AAG	-	exonic	BNC1	.	nonframeshift deletion	BNC1:NM_001301206:exon4:c.846_848del:p.F282Lfs*706,BNC1:NM_001717:exon4:c.867_869del:p.F289Lfs*706	.	.	3e-06	.	.	.	.	0	1	0.000557691	1
chr15	86129020	86129020	C	A	exonic	AKAP13	.	nonsynonymous SNV	AKAP13:NM_006738:exon8:c.C4127A:p.T1376K,AKAP13:NM_007200:exon8:c.C4127A:p.T1376K	.	.	3e-06	T	B	0.993	N	0	1	0.000557691	1
chr15	86201767	86201767	G	A	splicing	AKAP13	NM_007200:exon12:c.4746-1G>A	.	.	.	.	3e-06	.	.	21.9	D	0	1	0.000557691	1
chr15	86312599	86312599	T	G	exonic	KLHL25	.	nonsynonymous SNV	KLHL25:NM_022480:exon2:c.A443C:p.N148T	.	.	3e-06	D	D	24.4	D	0	1	0.000557691	1
chr15	89008996	89008996	T	C	exonic	MRPL46	.	nonsynonymous SNV	MRPL46:NM_022163:exon2:c.A237G:p.I79M	.	.	3e-06	D	B	21.8	D	0	1	0.000557691	1
chr15	89401832	89401832	G	A	exonic	ACAN	.	nonsynonymous SNV	ACAN:NM_001135:exon12:c.G6016A:p.G2006R,ACAN:NM_013227:exon12:c.G6016A:p.G2006R	.	.	3e-06	T	P	18.98	D	0	1	0.000557691	1
chr15	90191659	90191659	G	T	exonic	KIF7	.	nonsynonymous SNV	KIF7:NM_198525:exon5:c.C1270A:p.R424S	.	.	3e-06	T	B	19.11	D	0	1	0.000557691	1
chr15	90903517	90903517	A	G	exonic	ZNF774	.	nonsynonymous SNV	ZNF774:NM_001004309:exon4:c.A454G:p.M152V	.	.	3e-06	T	B	0.003	N	0	1	0.000557691	1
chr15	99452047	99452047	C	T	exonic	IGF1R	.	nonsynonymous SNV	IGF1R:NM_000875:exon6:c.C1381T:p.R461C,IGF1R:NM_001291858:exon6:c.C1381T:p.R461C	.	.	3e-06	D	P	34	D	0	1	0.000557691	1
chr15	99511731	99511731	C	T	exonic	PGPEP1L	.	nonsynonymous SNV	PGPEP1L:NM_001102612:exon5:c.G567A:p.M189I,PGPEP1L:NM_001167902:exon5:c.G405A:p.M135I	.	0	3e-06	T	B	0.033	N	0	1	0.000557691	1
chr15	99645656	99645656	A	C	exonic	SYNM	.	unknown	UNKNOWN	.	0	3e-06	D	P	24.4	D	0	1	0.000557691	1
chr15	99715341	99715341	C	T	exonic	TTC23	.	nonsynonymous SNV	TTC23:NM_001288616:exon8:c.G779A:p.S260N,TTC23:NM_001288615:exon10:c.G779A:p.S260N	.	.	3e-06	T	B	18.77	N	0	1	0.000557691	1
chr15	101109549	101109549	A	G	exonic	LINS1	.	nonsynonymous SNV	LINS1:NM_001040616:exon7:c.T2168C:p.I723T	.	.	3e-06	D	P	23.8	D	0	1	0.000557691	1
chr15	101562594	101562594	A	G	exonic	LRRK1	.	nonsynonymous SNV	LRRK1:NM_024652:exon15:c.A1859G:p.K620R	.	.	3e-06	T	B	17.32	D	0	1	0.000557691	1
chr15	101817592	101817592	G	A	exonic	SELENOS	.	nonsynonymous SNV	SELENOS:NM_203472:exon1:c.C31T:p.R11W	.	0	3e-06	D	P	29.9	D	0	1	0.000557691	1
chr14	20841865	20841865	G	C	exonic	TEP1	.	nonsynonymous SNV	TEP1:NM_001319035:exon43:c.C6252G:p.H2084Q,TEP1:NM_007110:exon45:c.C6576G:p.H2192Q	.	.	3e-06	T	B	1.223	N	0	1	0.000557691	1
chr14	20848411	20848417	GGTCCGG	-	exonic	TEP1	.	stopgain	TEP1:NM_001319035:exon32:c.4656_4662del:p.R1553*,TEP1:NM_007110:exon34:c.4980_4986del:p.R1661*	.	.	3e-06	.	.	.	.	0	1	0.000557691	1
chr14	21794137	21794137	A	G	exonic	RPGRIP1	.	nonsynonymous SNV	RPGRIP1:NM_020366:exon16:c.A2515G:p.I839V	.	.	3e-06	T	D	14.93	D	0	1	0.000557691	1
chr14	21841556	21841556	T	C	exonic	SUPT16H	.	nonsynonymous SNV	SUPT16H:NM_007192:exon2:c.A100G:p.I34V	.	.	3e-06	T	P	1.615	D	0	1	0.000557691	1
chr14	21875188	21875188	G	A	exonic	CHD8	.	nonsynonymous SNV	CHD8:NM_001170629:exon13:c.C2734T:p.R912C,CHD8:NM_020920:exon14:c.C1897T:p.R633C	.	0	3e-06	D	D	35	D	0	1	0.000557691	1
chr14	21896413	21896413	C	G	exonic	CHD8	.	nonsynonymous SNV	CHD8:NM_001170629:exon3:c.G1216C:p.A406P,CHD8:NM_020920:exon4:c.G379C:p.A127P	.	.	3e-06	T	P	23.4	D	0	1	0.000557691	1
chr14	23070580	23070580	G	C	exonic	ABHD4	.	nonsynonymous SNV	ABHD4:NM_022060:exon2:c.G32C:p.G11A	.	.	3e-06	D	B	23.1	D	0	1	0.000557691	1
chr14	23313638	23313638	T	G	exonic	MMP14	.	nonsynonymous SNV	MMP14:NM_004995:exon7:c.T1070G:p.I357S	.	.	3e-06	D	D	33	D	0	1	0.000557691	1
chr14	23355254	23355254	C	T	exonic	REM2	.	nonsynonymous SNV	REM2:NM_173527:exon4:c.C541T:p.R181W	.	.	3e-06	T	P	35	D	0	1	0.000557691	1
chr14	23532728	23532728	T	G	exonic	ACIN1	.	nonsynonymous SNV	ACIN1:NM_001164816:exon6:c.A647C:p.E216A,ACIN1:NM_001164817:exon7:c.A554C:p.E185A,ACIN1:NM_001164815:exon12:c.A2708C:p.E903A,ACIN1:NM_001164814:exon13:c.A2789C:p.E930A,ACIN1:NM_014977:exon13:c.A2828C:p.E943A	.	.	3e-06	T	P	25.1	D	0	1	0.000557691	1
chr14	23870030	23870030	T	A	exonic	MYH6	.	nonsynonymous SNV	MYH6:NM_002471:exon13:c.A1298T:p.Y433F	.	.	3e-06	T	D	23.7	D	0	1	0.000557691	1
chr14	23899831	23899831	T	G	exonic	MYH7	.	nonsynonymous SNV	MYH7:NM_000257:exon11:c.A937C:p.I313L	.	.	3e-06	D	B	13.04	D	0	1	0.000557691	1
chr14	24026112	24026112	A	C	exonic	THTPA	.	nonsynonymous SNV	THTPA:NM_001256062:exon1:c.A146C:p.Q49P,THTPA:NM_001256322:exon1:c.A146C:p.Q49P,THTPA:NM_024328:exon1:c.A146C:p.Q49P,THTPA:NM_001126339:exon2:c.A146C:p.Q49P,THTPA:NM_001256321:exon2:c.A146C:p.Q49P,THTPA:NM_001256323:exon2:c.A146C:p.Q49P	.	.	3e-06	T	B	0.495	N	0	1	0.000557691	1
chr14	24534427	24534427	G	T	exonic	CARMIL3	.	nonsynonymous SNV	CARMIL3:NM_138360:exon33:c.G3341T:p.S1114I	.	.	3e-06	D	B	18.28	N	0	1	0.000557691	1
chr14	24642340	24642340	A	G	exonic	REC8	.	nonsynonymous SNV	REC8:NM_001048205:exon4:c.A274G:p.I92V,REC8:NM_005132:exon5:c.A274G:p.I92V	.	.	3e-06	.	B	14.09	D	0	1	0.000557691	1
chr14	24709487	24709487	G	T	exonic	TINF2	.	nonsynonymous SNV	TINF2:NM_001099274:exon7:c.C1111A:p.P371T	.	.	3e-06	T	B	22.6	N	0	1	0.000557691	1
chr14	24846048	24846048	G	A	exonic	NFATC4	.	nonsynonymous SNV	NFATC4:NM_001198966:exon9:c.G2395A:p.D799N,NFATC4:NM_001288802:exon9:c.G2569A:p.D857N,NFATC4:NM_004554:exon9:c.G2605A:p.D869N,NFATC4:NM_001136022:exon10:c.G2794A:p.D932N,NFATC4:NM_001320043:exon10:c.G2794A:p.D932N	.	.	3e-06	D	B	24.9	D	0	1	0.000557691	1
chr14	31819912	31819912	A	C	exonic	HEATR5A	.	nonsynonymous SNV	HEATR5A:NM_015473:exon17:c.T2423G:p.L808W	.	.	3e-06	D	D	25.8	D	0	1	0.000557691	1
chr14	32559903	32559903	C	G	exonic	ARHGAP5	.	nonsynonymous SNV	ARHGAP5:NM_001030055:exon2:c.C28G:p.P10A,ARHGAP5:NM_001173:exon2:c.C28G:p.P10A	.	.	3e-06	T	B	10.87	D	0	1	0.000557691	1
chr14	33015381	33015381	T	C	exonic	AKAP6	.	nonsynonymous SNV	AKAP6:NM_004274:exon4:c.T1522C:p.C508R	.	.	3e-06	D	B	1.091	N	0	1	0.000557691	1
chr14	34994005	34994005	C	T	exonic	EAPP	.	nonsynonymous SNV	EAPP:NM_001318916:exon4:c.G361A:p.V121I,EAPP:NM_018453:exon5:c.G479A:p.G160D	.	.	3e-06	T	B	17.13	D	0	1	0.000557691	1
chr14	35554915	35554915	T	A	exonic	PPP2R3C	.	nonsynonymous SNV	PPP2R3C:NM_001305155:exon12:c.A913T:p.N305Y,PPP2R3C:NM_001305156:exon13:c.A913T:p.N305Y,PPP2R3C:NM_017917:exon13:c.A1243T:p.N415Y	.	.	3e-06	D	B	24.2	D	0	1	0.000557691	1
chr14	36158110	36158110	G	C	exonic	RALGAPA1	.	nonsynonymous SNV	RALGAPA1:NM_001330075:exon17:c.C3366G:p.N1122K,RALGAPA1:NM_001346248:exon17:c.C3366G:p.N1122K,RALGAPA1:NM_001346249:exon18:c.C3507G:p.N1169K	.	.	3e-06	.	.	.	.	0	1	0.000557691	1
chr14	45432518	45432524	TCTGCCC	-	exonic	TOGARAM1	.	stopgain	TOGARAM1:NM_001308120:exon1:c.894_900del:p.S301*,TOGARAM1:NM_015091:exon1:c.894_900del:p.S301*	.	.	3e-06	.	.	.	.	0	1	0.000557691	1
chr14	45679716	45679716	C	T	exonic	MIS18BP1	.	nonsynonymous SNV	MIS18BP1:NM_018353:exon14:c.G3019A:p.D1007N	.	.	3e-06	T	B	11.33	N	0	1	0.000557691	1
chr14	50585393	50585393	G	A	exonic	SOS2	.	nonsynonymous SNV	SOS2:NM_006939:exon23:c.C3668T:p.P1223L	.	.	3e-06	D	D	26.4	D	0	1	0.000557691	1
chr14	55647412	55647412	G	C	exonic	DLGAP5	.	nonsynonymous SNV	DLGAP5:NM_001146015:exon6:c.C665G:p.S222C,DLGAP5:NM_014750:exon6:c.C665G:p.S222C	.	.	3e-06	D	P	23.3	N	0	1	0.000557691	1
chr14	59113200	59113200	C	T	exonic	DACT1	.	nonsynonymous SNV	DACT1:NM_001079520:exon4:c.C1748T:p.T583I,DACT1:NM_016651:exon4:c.C1859T:p.T620I	.	.	3e-06	D	P	23.9	D	0	1	0.000557691	1
chr14	59950872	59950872	G	C	exonic	L3HYPDH	.	nonsynonymous SNV	L3HYPDH:NM_001331164:exon1:c.C163G:p.R55G,L3HYPDH:NM_144581:exon1:c.C163G:p.R55G	.	.	3e-06	D	P	24.3	D	0	1	0.000557691	1
chr14	61275073	61275073	A	G	exonic	MNAT1	.	nonsynonymous SNV	MNAT1:NM_001177963:exon4:c.A347G:p.D116G,MNAT1:NM_002431:exon4:c.A347G:p.D116G	.	0	3e-06	T	B	24	D	0	1	0.000557691	1
chr14	62462742	62462742	T	G	exonic	SYT16	.	nonsynonymous SNV	SYT16:NM_031914:exon1:c.T5G:p.V2G	.	.	3e-06	.	B	18.83	D	0	1	0.000557691	1
chr14	64493357	64493357	G	A	exonic	SYNE2	.	nonsynonymous SNV	SYNE2:NM_015180:exon42:c.G6313A:p.E2105K,SYNE2:NM_182914:exon42:c.G6313A:p.E2105K	.	.	3e-06	D	B	15.2	N	0	1	0.000557691	1
chr14	64494455	64494455	G	A	exonic	SYNE2	.	nonsynonymous SNV	SYNE2:NM_015180:exon43:c.G6658A:p.E2220K,SYNE2:NM_182914:exon43:c.G6658A:p.E2220K	.	.	3e-06	D	B	28.1	D	0	1	0.000557691	1
chr14	64518492	64518492	-	AGGTAGTGGAATATGATGAATTTACAACCCTCATGAATA	exonic	SYNE2	.	nonframeshift insertion	SYNE2:NM_015180:exon48:c.7861_7862insAGGTAGTGGAATATGATGAATTTACAACCCTCATGAATA:p.V2635_Q2636insVEYDEFTTLMNKV,SYNE2:NM_182914:exon48:c.7861_7862insAGGTAGTGGAATATGATGAATTTACAACCCTCATGAATA:p.V2635_Q2636insVEYDEFTTLMNKV	.	.	3e-06	.	.	.	.	0	1	0.000557691	1
chr14	65409273	65409273	G	A	exonic	GPX2	.	unknown	UNKNOWN	.	.	3e-06	T	B	13.69	D	0	1	0.000557691	1
chr14	69676248	69676248	G	A	exonic	EXD2	.	nonsynonymous SNV	EXD2:NM_001193361:exon2:c.G61A:p.G21R,EXD2:NM_001193363:exon2:c.G61A:p.G21R,EXD2:NM_001193360:exon3:c.G61A:p.G21R,EXD2:NM_001193362:exon3:c.G61A:p.G21R	.	.	3e-06	D	P	27.6	D	0	1	0.000557691	1
chr14	70245997	70245997	A	C	exonic	SLC10A1	.	nonsynonymous SNV	SLC10A1:NM_003049:exon3:c.T648G:p.F216L	.	.	3e-06	T	B	11.5	N	0	1	0.000557691	1
chr14	72117148	72117148	G	C	exonic	SIPA1L1	.	nonsynonymous SNV	SIPA1L1:NM_001284247:exon4:c.G1915C:p.E639Q,SIPA1L1:NM_001284245:exon5:c.G1915C:p.E639Q,SIPA1L1:NM_001284246:exon5:c.G1915C:p.E639Q,SIPA1L1:NM_015556:exon5:c.G1915C:p.E639Q	.	.	3e-06	D	D	25.1	D	0	1	0.000557691	1
chr14	73490881	73490881	G	C	exonic	ZFYVE1	.	nonsynonymous SNV	ZFYVE1:NM_001281734:exon2:c.C336G:p.N112K,ZFYVE1:NM_021260:exon2:c.C336G:p.N112K	.	.	3e-06	D	B	21.9	D	0	1	0.000557691	1
chr14	73746129	73746129	T	C	exonic	NUMB	.	nonsynonymous SNV	NUMB:NM_003744:exon11:c.A1067G:p.N356S,NUMB:NM_001005743:exon12:c.A1100G:p.N367S	.	.	3e-06	D	B	18.91	D	0	1	0.000557691	1
chr14	73959024	73959024	A	G	exonic	RIOX1	.	unknown	UNKNOWN	.	.	3e-06	.	B	2.252	N	0	1	0.000557691	1
chr14	74404663	74404663	A	T	exonic	FAM161B	.	nonsynonymous SNV	FAM161B:NM_152445:exon6:c.T1742A:p.L581Q	.	.	3e-06	D	D	27.7	D	0	1	0.000557691	1
chr14	75330017	75330017	C	T	exonic	PROX2	.	nonsynonymous SNV	PROX2:NM_001080408:exon1:c.G521A:p.S174N,PROX2:NM_001243007:exon1:c.G521A:p.S174N	.	0	3e-06	T	B	0.13	N	0	1	0.000557691	1
chr14	75513658	75513658	T	C	exonic	MLH3	.	nonsynonymous SNV	MLH3:NM_001040108:exon2:c.A2701G:p.N901D,MLH3:NM_014381:exon2:c.A2701G:p.N901D	.	.	3e-06	T	B	3.243	N	0	1	0.000557691	1
chr14	78288823	78288823	C	G	exonic	ADCK1	.	nonsynonymous SNV	ADCK1:NM_001142545:exon3:c.C181G:p.P61A,ADCK1:NM_020421:exon3:c.C181G:p.P61A	.	.	3e-06	T	B	12	D	0	1	0.000557691	1
chr14	88401195	88401195	-	A	exonic	GALC	.	stopgain	GALC:NM_001201401:exon16:c.1869dupT:p.D624*,GALC:NM_000153:exon17:c.1938dupT:p.D647*,GALC:NM_001201402:exon17:c.1860dupT:p.D621*	.	.	3e-06	.	.	.	.	0	1	0.000557691	1
chr14	88934532	88934533	TG	-	exonic	PTPN21	.	frameshift deletion	PTPN21:NM_007039:exon19:c.3473_3474del:p.T1158Ifs*33	.	.	3e-06	.	.	.	.	0	1	0.000557691	1
chr14	89088999	89088999	C	G	exonic	EML5	.	nonsynonymous SNV	EML5:NM_183387:exon36:c.G4962C:p.R1654S	.	.	3e-06	D	B	23.4	D	0	1	0.000557691	1
chr14	92441527	92441527	C	T	exonic	TRIP11	.	nonsynonymous SNV	TRIP11:NM_001321851:exon18:c.G5443A:p.E1815K,TRIP11:NM_004239:exon18:c.G5446A:p.E1816K	.	.	3e-06	D	P	34	D	0	1	0.000557691	1
chr14	92471405	92471405	A	G	exonic	TRIP11	.	nonsynonymous SNV	TRIP11:NM_001321851:exon11:c.T2912C:p.I971T,TRIP11:NM_004239:exon11:c.T2915C:p.I972T	.	.	3e-06	T	B	22	D	0	1	0.000557691	1
chr14	92471408	92471408	G	-	exonic	TRIP11	.	frameshift deletion	TRIP11:NM_001321851:exon11:c.2909delC:p.T970Kfs*34,TRIP11:NM_004239:exon11:c.2912delC:p.T971Kfs*34	.	.	3e-06	.	.	.	.	0	1	0.000557691	1
chr14	94152931	94152931	C	T	exonic	UNC79	.	nonsynonymous SNV	UNC79:NM_020818:exon44:c.C6419T:p.A2140V,UNC79:NM_001346218:exon45:c.C7100T:p.A2367V	.	.	3e-06	D	B	33	D	0	1	0.000557691	1
chr14	95081263	95081263	G	T	exonic	SERPINA3	.	nonsynonymous SNV	SERPINA3:NM_001085:exon2:c.G485T:p.G162V	.	0	3e-06	T	P	0.11	N	0	1	0.000557691	1
chr14	95234925	95234925	G	C	exonic	GSC	.	nonsynonymous SNV	GSC:NM_173849:exon3:c.C677G:p.S226W	.	.	3e-06	D	D	34	D	0	1	0.000557691	1
chr14	95569917	95569917	C	G	exonic	DICER1	.	nonsynonymous SNV	DICER1:NM_001195573:exon20:c.G3816C:p.K1272N,DICER1:NM_001271282:exon21:c.G3816C:p.K1272N,DICER1:NM_001291628:exon21:c.G3816C:p.K1272N,DICER1:NM_177438:exon21:c.G3816C:p.K1272N,DICER1:NM_030621:exon23:c.G3816C:p.K1272N	.	.	3e-06	T	B	12.59	D	0	1	0.000557691	1
chr14	95670109	95670109	G	A	exonic	CLMN	.	nonsynonymous SNV	CLMN:NM_024734:exon9:c.C1577T:p.S526L	.	.	3e-06	D	B	15.91	N	0	1	0.000557691	1
chr14	99976587	99976587	C	T	exonic	CCNK	.	nonsynonymous SNV	CCNK:NM_001099402:exon11:c.C1211T:p.P404L	.	0	3e-06	D	B	22.8	D	0	1	0.000557691	1
chr14	100616004	100616004	-	C	exonic	DEGS2	.	frameshift insertion	DEGS2:NM_206918:exon2:c.125dupG:p.L43Pfs*261	.	.	3e-06	.	.	.	.	0	1	0.000557691	1
chr14	101350818	101350818	C	A	exonic	RTL1	.	nonsynonymous SNV	RTL1:NM_001134888:exon1:c.G308T:p.C103F	.	.	3e-06	T	B	10.84	N	0	1	0.000557691	1
chr14	102675382	102675382	T	G	exonic	WDR20	.	nonsynonymous SNV	WDR20:NM_001242416:exon2:c.T692G:p.V231G,WDR20:NM_181308:exon2:c.T692G:p.V231G,WDR20:NM_001242418:exon3:c.T911G:p.V304G,WDR20:NM_144574:exon3:c.T875G:p.V292G,WDR20:NM_181291:exon3:c.T875G:p.V292G,WDR20:NM_001242417:exon4:c.T968G:p.V323G,WDR20:NM_001330228:exon4:c.T968G:p.V323G	.	.	3e-06	T	B	8.469	D	0	1	0.000557691	1
chr14	102732159	102732159	C	-	splicing	MOK	NM_014226:exon3:c.212+1G>-;NM_001330234:exon3:c.212+1G>-	.	.	.	.	3e-06	.	.	.	.	0	1	0.000557691	1
chr14	104618571	104618571	T	C	exonic	KIF26A	.	nonsynonymous SNV	KIF26A:NM_015656:exon3:c.T508C:p.S170P	.	.	3e-06	T	B	0.035	N	0	1	0.000557691	1
chr14	104644078	104644078	C	G	exonic	KIF26A	.	nonsynonymous SNV	KIF26A:NM_015656:exon12:c.C4953G:p.F1651L	.	.	3e-06	D	P	23.5	D	0	1	0.000557691	1
chr14	104645001	104645001	T	G	exonic	KIF26A	.	nonsynonymous SNV	KIF26A:NM_015656:exon13:c.T5225G:p.L1742R	.	.	3e-06	D	D	22.5	D	0	1	0.000557691	1
chr14	105359941	105359941	A	C	exonic	CEP170B	.	nonsynonymous SNV	CEP170B:NM_015005:exon14:c.A4015C:p.N1339H,CEP170B:NM_001112726:exon15:c.A4120C:p.N1374H	.	.	3e-06	D	D	25	D	0	1	0.000557691	1
chr14	105411419	105411419	C	A	exonic	AHNAK2	.	nonsynonymous SNV	AHNAK2:NM_001350929:exon7:c.G10069T:p.G3357W,AHNAK2:NM_138420:exon7:c.G10369T:p.G3457W	.	.	3e-06	D	D	21.9	N	0	1	0.000557691	1
chr14	105419184	105419184	G	T	exonic	AHNAK2	.	nonsynonymous SNV	AHNAK2:NM_001350929:exon7:c.C2304A:p.S768R,AHNAK2:NM_138420:exon7:c.C2604A:p.S868R	.	.	3e-06	T	D	10.7	N	0	1	0.000557691	1
chr14	105695188	105695188	C	T	exonic	BRF1	.	nonsynonymous SNV	BRF1:NM_001242789:exon2:c.G43A:p.V15I,BRF1:NM_145685:exon3:c.G145A:p.V49I,BRF1:NM_001242788:exon6:c.G676A:p.V226I,BRF1:NM_001242786:exon7:c.G412A:p.V138I,BRF1:NM_001242787:exon7:c.G412A:p.V138I,BRF1:NM_001519:exon7:c.G757A:p.V253I	.	.	3e-06	D	D	32	D	0	1	0.000557691	1
chr13	20039634	20039634	T	A	exonic	TPTE2	.	stopgain	TPTE2:NM_130785:exon6:c.A352T:p.R118X,TPTE2:NM_001141968:exon7:c.A250T:p.R84X,TPTE2:NM_199254:exon9:c.A583T:p.R195X	.	.	3e-06	.	.	35	D	0	1	0.000557691	1
chr13	20797466	20797466	C	A	exonic	GJB6	.	nonsynonymous SNV	GJB6:NM_001110221:exon3:c.G154T:p.V52F,GJB6:NM_006783:exon3:c.G154T:p.V52F,GJB6:NM_001110220:exon4:c.G154T:p.V52F,GJB6:NM_001110219:exon5:c.G154T:p.V52F	.	.	3e-06	D	P	23.3	D	0	1	0.000557691	1
chr13	23906635	23906635	C	G	exonic	SACS	.	nonsynonymous SNV	SACS:NM_001278055:exon8:c.G10939C:p.V3647L,SACS:NM_014363:exon10:c.G11380C:p.V3794L	.	.	3e-06	D	B	6.459	D	0	1	0.000557691	1
chr13	23906982	23906982	G	C	exonic	SACS	.	nonsynonymous SNV	SACS:NM_001278055:exon8:c.C10592G:p.P3531R,SACS:NM_014363:exon10:c.C11033G:p.P3678R	.	.	3e-06	D	D	24.9	D	0	1	0.000557691	1
chr13	23915023	23915023	C	A	exonic	SACS	.	nonsynonymous SNV	SACS:NM_001278055:exon8:c.G2551T:p.D851Y,SACS:NM_014363:exon10:c.G2992T:p.D998Y	.	.	3e-06	D	P	25.6	D	0	1	0.000557691	1
chr13	25487087	25487087	C	A	exonic	CENPJ	.	nonsynonymous SNV	CENPJ:NM_018451:exon2:c.G77T:p.R26L	.	.	3e-06	D	D	34	D	0	1	0.000557691	1
chr13	28964027	28964027	A	T	exonic	FLT1	.	nonsynonymous SNV	FLT1:NM_001159920:exon13:c.T1875A:p.N625K,FLT1:NM_001160030:exon13:c.T1875A:p.N625K,FLT1:NM_002019:exon13:c.T1875A:p.N625K	.	.	3e-06	D	D	17.53	N	0	1	0.000557691	1
chr13	31722550	31722550	A	G	exonic	HSPH1	.	nonsynonymous SNV	HSPH1:NM_001286505:exon7:c.T977C:p.I326T,HSPH1:NM_001286503:exon9:c.T1205C:p.I402T,HSPH1:NM_001286504:exon9:c.T1211C:p.I404T,HSPH1:NM_001349704:exon9:c.T1205C:p.I402T,HSPH1:NM_006644:exon9:c.T1205C:p.I402T	.	.	3e-06	D	D	28.5	D	0	1	0.000557691	1
chr13	33638138	33638138	G	C	exonic	KL	.	nonsynonymous SNV	KL:NM_004795:exon5:c.G2854C:p.G952R	.	.	3e-06	D	D	29.2	D	0	1	0.000557691	1
chr13	33703501	33703501	A	G	exonic	STARD13	.	nonsynonymous SNV	STARD13:NM_001243466:exon5:c.T1289C:p.V430A,STARD13:NM_001243474:exon5:c.T959C:p.V320A,STARD13:NM_052851:exon5:c.T959C:p.V320A,STARD13:NM_178006:exon5:c.T1313C:p.V438A,STARD13:NM_178007:exon5:c.T1289C:p.V430A,STARD13:NM_001243476:exon9:c.T1208C:p.V403A	.	.	3e-06	T	B	0.001	N	0	1	0.000557691	1
chr13	39264931	39264931	G	T	exonic	FREM2	.	nonsynonymous SNV	FREM2:NM_207361:exon1:c.G3450T:p.Q1150H	.	.	3e-06	D	D	24.4	D	0	1	0.000557691	1
chr13	39265763	39265763	G	T	exonic	FREM2	.	stopgain	FREM2:NM_207361:exon1:c.G4282T:p.G1428X	.	.	3e-06	.	.	42	D	0	1	0.000557691	1
chr13	39420750	39420750	T	G	exonic	FREM2	.	nonsynonymous SNV	FREM2:NM_207361:exon7:c.T6060G:p.D2020E	.	.	3e-06	T	B	8.2	N	0	1	0.000557691	1
chr13	41767802	41767802	G	A	exonic	KBTBD7	.	nonsynonymous SNV	KBTBD7:NM_032138:exon1:c.C592T:p.H198Y	.	.	3e-06	D	B	19.71	D	0	1	0.000557691	1
chr13	41894809	41894809	A	G	exonic	NAA16	.	nonsynonymous SNV	NAA16:NM_001110798:exon4:c.A251G:p.H84R,NAA16:NM_018527:exon4:c.A251G:p.H84R,NAA16:NM_024561:exon4:c.A251G:p.H84R	.	.	3e-06	D	D	26.4	D	0	1	0.000557691	1
chr13	45149280	45149280	T	C	exonic	TSC22D1	.	nonsynonymous SNV	TSC22D1:NM_001243799:exon1:c.A931G:p.S311G,TSC22D1:NM_183422:exon1:c.A931G:p.S311G	.	.	3e-06	T	B	4.55	N	0	1	0.000557691	1
chr13	45589127	45589127	T	C	exonic	GPALPP1	.	nonsynonymous SNV	GPALPP1:NM_001316951:exon5:c.T449C:p.M150T,GPALPP1:NM_001316952:exon5:c.T80C:p.M27T,GPALPP1:NM_018559:exon5:c.T449C:p.M150T	.	.	3e-06	D	B	25.5	D	0	1	0.000557691	1
chr13	46541794	46541794	C	A	exonic	ZC3H13	.	nonsynonymous SNV	ZC3H13:NM_001076788:exon15:c.G4166T:p.R1389L,ZC3H13:NM_001330564:exon15:c.G4166T:p.R1389L,ZC3H13:NM_001330565:exon15:c.G4166T:p.R1389L,ZC3H13:NM_001330567:exon15:c.G4166T:p.R1389L,ZC3H13:NM_015070:exon15:c.G4166T:p.R1389L,ZC3H13:NM_001330566:exon16:c.G4166T:p.R1389L	.	.	3e-06	D	B	23.7	D	0	1	0.000557691	1
chr13	48985785	48985785	T	-	exonic	LPAR6	.	frameshift deletion	LPAR6:NM_001162498:exon1:c.775delA:p.T259Hfs*7,LPAR6:NM_001162497:exon5:c.775delA:p.T259Hfs*7,LPAR6:NM_005767:exon7:c.775delA:p.T259Hfs*7	.	.	3e-06	.	.	.	.	0	1	0.000557691	1
chr13	50283817	50283817	A	G	exonic	KPNA3	.	nonsynonymous SNV	KPNA3:NM_002267:exon12:c.T923C:p.V308A	.	.	3e-06	D	D	29.7	D	0	1	0.000557691	1
chr13	52972258	52972258	C	-	exonic	THSD1	.	frameshift deletion	THSD1:NM_018676:exon3:c.130delG:p.V44Wfs*13,THSD1:NM_199263:exon3:c.130delG:p.V44Wfs*13	.	.	3e-06	.	.	.	.	0	1	0.000557691	1
chr13	53307485	53307485	C	T	exonic	CNMD	.	nonsynonymous SNV	CNMD:NM_001011705:exon3:c.G223A:p.V75I,CNMD:NM_007015:exon3:c.G223A:p.V75I	.	.	3e-06	T	D	24.1	D	0	1	0.000557691	1
chr13	53624184	53624184	T	C	exonic	OLFM4	.	nonsynonymous SNV	OLFM4:NM_006418:exon5:c.T811C:p.Y271H	.	.	3e-06	T	D	18.69	D	0	1	0.000557691	1
chr13	61068663	61068663	A	G	exonic	TDRD3	.	nonsynonymous SNV	TDRD3:NM_001146070:exon8:c.A812G:p.K271R,TDRD3:NM_001146071:exon8:c.A533G:p.K178R,TDRD3:NM_030794:exon8:c.A533G:p.K178R	.	.	3e-06	T	B	19.74	D	0	1	0.000557691	1
chr13	76415789	76415789	-	CATGTC	exonic	LMO7	.	nonframeshift insertion	LMO7:NM_015842:exon21:c.3002_3003insCATGTC:p.S1003_L1004insMS,LMO7:NM_001330583:exon22:c.3002_3003insCATGTC:p.S1003_L1004insMS,LMO7:NM_005358:exon23:c.2855_2856insCATGTC:p.S954_L955insMS,LMO7:NM_001306080:exon24:c.3701_3702insCATGTC:p.S1236_L1237insMS	.	.	3e-06	.	.	.	.	0	1	0.000557691	1
chr13	76430652	76430652	G	T	exonic	LMO7	.	nonsynonymous SNV	LMO7:NM_015842:exon26:c.G3973T:p.V1325L,LMO7:NM_001330583:exon28:c.G4082T:p.C1361F,LMO7:NM_005358:exon29:c.G3935T:p.C1312F,LMO7:NM_001306080:exon30:c.G4781T:p.C1594F	.	.	3e-06	D	P	22.2	D	0	1	0.000557691	1
chr13	77566109	77566109	G	C	exonic	CLN5	.	nonsynonymous SNV	CLN5:NM_006493:exon1:c.G23C:p.G8A	.	.	3e-06	T	.	0.001	N	0	1	0.000557691	1
chr13	78141822	78141822	G	A	exonic	SCEL	.	nonsynonymous SNV	SCEL:NM_001160706:exon6:c.G298A:p.D100N,SCEL:NM_003843:exon6:c.G298A:p.D100N,SCEL:NM_144777:exon6:c.G298A:p.D100N	.	.	3e-06	T	B	20.9	D	0	1	0.000557691	1
chr13	78192185	78192185	A	G	exonic	SCEL	.	nonsynonymous SNV	SCEL:NM_001160706:exon25:c.A1492G:p.N498D,SCEL:NM_003843:exon26:c.A1558G:p.N520D,SCEL:NM_144777:exon27:c.A1618G:p.N540D	.	.	3e-06	T	B	19.15	N	0	1	0.000557691	1
chr13	88327941	88327941	G	T	exonic	SLITRK5	.	stopgain	SLITRK5:NM_015567:exon2:c.G298T:p.E100X	.	.	3e-06	.	.	37	D	0	1	0.000557691	1
chr13	98086977	98086977	G	A	exonic	RAP2A	.	nonsynonymous SNV	RAP2A:NM_021033:exon1:c.G253A:p.V85I	.	.	3e-06	T	B	23.2	D	0	1	0.000557691	1
chr13	99091124	99091124	C	A	exonic	FARP1	.	nonsynonymous SNV	FARP1:NM_005766:exon20:c.C2341A:p.L781M,FARP1:NM_001286839:exon21:c.C2434A:p.L812M	.	.	3e-06	D	D	28.9	D	0	1	0.000557691	1
chr13	99114125	99114125	C	-	exonic	STK24	.	frameshift deletion	STK24:NM_001286649:exon7:c.899delG:p.G300Afs*34,STK24:NM_001032296:exon8:c.956delG:p.G319Afs*34,STK24:NM_003576:exon8:c.992delG:p.G331Afs*34	.	.	3e-06	.	.	.	.	0	1	0.000557691	1
chr13	103295580	103295580	G	T	exonic	TPP2	.	nonsynonymous SNV	TPP2:NM_001330588:exon17:c.G2029T:p.V677L,TPP2:NM_003291:exon17:c.G2029T:p.V677L	.	.	3e-06	T	B	13.01	D	0	1	0.000557691	1
chr13	103392234	103392234	T	A	exonic	CCDC168	.	nonsynonymous SNV	CCDC168:NM_001146197:exon4:c.A10813T:p.M3605L	.	.	3e-06	.	.	10.01	N	0	1	0.000557691	1
chr13	103394298	103394298	C	T	exonic	CCDC168	.	nonsynonymous SNV	CCDC168:NM_001146197:exon4:c.G8749A:p.E2917K	.	.	3e-06	.	.	8.252	N	0	1	0.000557691	1
chr13	103703652	103703652	G	A	exonic	SLC10A2	.	nonsynonymous SNV	SLC10A2:NM_000452:exon4:c.C716T:p.S239F	.	.	3e-06	T	B	10.87	N	0	1	0.000557691	1
chr13	110835412	110835412	G	A	exonic	COL4A1	.	nonsynonymous SNV	COL4A1:NM_001845:exon28:c.C2023T:p.P675S	.	.	3e-06	T	D	25	D	0	1	0.000557691	1
chr13	114149997	114149997	A	G	exonic	TMCO3	.	nonsynonymous SNV	TMCO3:NM_001349741:exon2:c.A101G:p.K34R,TMCO3:NM_001349742:exon2:c.A101G:p.K34R,TMCO3:NM_001349743:exon2:c.A101G:p.K34R,TMCO3:NM_001349744:exon2:c.A101G:p.K34R,TMCO3:NM_001349745:exon2:c.A101G:p.K34R,TMCO3:NM_001349746:exon2:c.A101G:p.K34R,TMCO3:NM_017905:exon2:c.A101G:p.K34R	.	0	3e-06	T	B	10.38	D	0	1	0.000557691	1
chr12	250436	250436	A	G	exonic	IQSEC3	.	nonsynonymous SNV	IQSEC3:NM_015232:exon4:c.A1229G:p.N410S,IQSEC3:NM_001170738:exon5:c.A2138G:p.N713S	.	.	3e-06	T	P	28.6	D	0	1	0.000557691	1
chr12	406356	406356	C	A	exonic	KDM5A	.	nonsynonymous SNV	KDM5A:NM_001042603:exon25:c.G4085T:p.S1362I	.	.	3e-06	D	B	24.1	D	0	1	0.000557691	1
chr12	1904497	1904497	G	A	exonic	CACNA2D4	.	stopgain	CACNA2D4:NM_172364:exon37:c.C3277T:p.R1093X	.	.	3e-06	.	.	35	D	0	1	0.000557691	1
chr12	4639160	4639160	A	T	exonic	C12orf4	.	nonsynonymous SNV	C12orf4:NM_001304811:exon4:c.T381A:p.D127E,C12orf4:NM_001346153:exon4:c.T381A:p.D127E,C12orf4:NM_001346155:exon4:c.T381A:p.D127E,C12orf4:NM_020374:exon4:c.T381A:p.D127E	.	.	3e-06	T	B	7.837	D	0	1	0.000557691	1
chr12	4737682	4737682	T	G	exonic	AKAP3	.	nonsynonymous SNV	AKAP3:NM_001278309:exon5:c.A386C:p.N129T,AKAP3:NM_006422:exon5:c.A386C:p.N129T	.	.	3e-06	D	D	24.4	D	0	1	0.000557691	1
chr12	5020764	5020764	G	T	exonic	KCNA1	.	nonsynonymous SNV	KCNA1:NM_000217:exon2:c.G220T:p.D74Y	.	.	3e-06	D	D	26.1	D	0	1	0.000557691	1
chr12	6094731	6094731	T	C	exonic	VWF	.	nonsynonymous SNV	VWF:NM_000552:exon39:c.A6899G:p.K2300R	.	.	3e-06	T	B	7.289	N	0	1	0.000557691	1
chr12	6664834	6664834	C	A	exonic	IFFO1	.	nonsynonymous SNV	IFFO1:NM_001039670:exon1:c.G362T:p.R121L,IFFO1:NM_001193457:exon1:c.G362T:p.R121L,IFFO1:NM_001330324:exon1:c.G362T:p.R121L,IFFO1:NM_001330325:exon1:c.G362T:p.R121L,IFFO1:NM_080730:exon1:c.G362T:p.R121L	.	.	3e-06	D	B	25.7	D	0	1	0.000557691	1
chr12	6753742	6753742	G	C	exonic	ACRBP	.	nonsynonymous SNV	ACRBP:NM_032489:exon5:c.C505G:p.P169A	.	.	3e-06	D	P	21.9	D	0	1	0.000557691	1
chr12	6883827	6883827	G	A	exonic	LAG3	.	nonsynonymous SNV	LAG3:NM_002286:exon4:c.G578A:p.R193H	.	.	3e-06	T	D	25.6	D	0	1	0.000557691	1
chr12	7086350	7086350	T	-	exonic	LPCAT3	.	frameshift deletion	LPCAT3:NM_005768:exon12:c.1422delA:p.A475Qfs*9	.	.	3e-06	.	.	.	.	0	1	0.000557691	1
chr12	7091013	7091013	T	C	exonic	LPCAT3	.	nonsynonymous SNV	LPCAT3:NM_005768:exon4:c.A419G:p.K140R	.	.	3e-06	T	D	24.2	D	0	1	0.000557691	1
chr12	7527038	7527038	C	A	exonic	CD163L1	.	stopgain	CD163L1:NM_001297650:exon13:c.G3439T:p.E1147X,CD163L1:NM_174941:exon13:c.G3409T:p.E1137X	.	.	3e-06	.	.	42	D	0	1	0.000557691	1
chr12	8085665	8085665	A	G	exonic	SLC2A3	.	nonsynonymous SNV	SLC2A3:NM_006931:exon3:c.T187C:p.W63R	.	.	3e-06	D	D	25.5	D	0	1	0.000557691	1
chr12	8205372	8205372	C	A	exonic	FOXJ2	.	nonsynonymous SNV	FOXJ2:NM_018416:exon11:c.C1651A:p.P551T	.	.	3e-06	D	D	24.3	D	0	1	0.000557691	1
chr12	8800763	8800763	C	A	exonic	MFAP5	.	nonsynonymous SNV	MFAP5:NM_001297712:exon7:c.G254T:p.R85M,MFAP5:NM_001297710:exon8:c.G380T:p.R127M,MFAP5:NM_001297711:exon8:c.G371T:p.R124M,MFAP5:NM_001297709:exon9:c.G416T:p.R139M,MFAP5:NM_003480:exon10:c.G446T:p.R149M	.	.	3e-06	D	D	33	D	0	1	0.000557691	1
chr12	9304907	9304907	C	T	splicing	PZP	NM_002864:exon32:c.4122-1G>A	.	.	.	.	3e-06	.	.	22.4	D	0	1	0.000557691	1
chr12	10962575	10962575	C	G	exonic	TAS2R9	.	nonsynonymous SNV	TAS2R9:NM_023917:exon1:c.G100C:p.D34H	.	.	3e-06	D	D	23.4	N	0	1	0.000557691	1
chr12	11323959	11323959	G	A	exonic	SMIM10L1	.	nonsynonymous SNV	SMIM10L1:NM_001271592:exon1:c.G4A:p.A2T	.	.	3e-06	.	.	.	.	0	1	0.000557691	1
chr12	11546866	11546867	CC	-	exonic	PRB2	.	frameshift deletion	PRB2:NM_006248:exon3:c.145_146del:p.G49Sfs*374	.	.	3e-06	.	.	.	.	0	1	0.000557691	1
chr12	12288227	12288227	G	C	exonic	LRP6	.	nonsynonymous SNV	LRP6:NM_002336:exon17:c.C3615G:p.H1205Q	.	.	3e-06	D	D	24.5	D	0	1	0.000557691	1
chr12	12318016	12318016	T	C	exonic	LRP6	.	nonsynonymous SNV	LRP6:NM_002336:exon8:c.A1759G:p.I587V	.	.	3e-06	T	B	0.313	N	0	1	0.000557691	1
chr12	12966386	12966386	C	G	exonic	DDX47	.	nonsynonymous SNV	DDX47:NM_016355:exon1:c.C85G:p.L29V,DDX47:NM_201224:exon1:c.C85G:p.L29V	.	.	3e-06	D	P	24.5	N	0	1	0.000557691	1
chr12	13102564	13102564	A	G	exonic	GPRC5D	.	nonsynonymous SNV	GPRC5D:NM_018654:exon1:c.T755C:p.V252A	.	.	3e-06	T	B	23.3	D	0	1	0.000557691	1
chr12	13716534	13716534	T	C	exonic	GRIN2B	.	nonsynonymous SNV	GRIN2B:NM_000834:exon13:c.A3638G:p.N1213S	.	.	3e-06	.	P	19.29	D	0	1	0.000557691	1
chr12	13717465	13717465	G	T	exonic	GRIN2B	.	nonsynonymous SNV	GRIN2B:NM_000834:exon13:c.C2707A:p.R903S	.	.	3e-06	.	D	27.6	D	0	1	0.000557691	1
chr12	15636968	15636968	G	C	exonic	PTPRO	.	nonsynonymous SNV	PTPRO:NM_002848:exon2:c.G136C:p.A46P,PTPRO:NM_030667:exon2:c.G136C:p.A46P	.	.	3e-06	D	B	10.75	D	0	1	0.000557691	1
chr12	15650193	15650193	A	G	exonic	PTPRO	.	nonsynonymous SNV	PTPRO:NM_002848:exon3:c.A364G:p.T122A,PTPRO:NM_030667:exon3:c.A364G:p.T122A	.	.	3e-06	D	B	16.12	D	0	1	0.000557691	1
chr12	19427701	19427701	C	G	exonic	PLEKHA5	.	nonsynonymous SNV	PLEKHA5:NM_001256787:exon8:c.C755G:p.P252R,PLEKHA5:NM_001143821:exon10:c.C1079G:p.P360R,PLEKHA5:NM_019012:exon10:c.C1079G:p.P360R,PLEKHA5:NM_001256470:exon11:c.C1097G:p.P366R	.	.	3e-06	T	B	11.69	D	0	1	0.000557691	1
chr12	21788613	21788613	G	-	exonic	LDHB	.	stopgain	LDHB:NM_001174097:exon8:c.868delC:p.L290*,LDHB:NM_002300:exon8:c.868delC:p.L290*	.	.	3e-06	.	.	.	.	0	1	0.000557691	1
chr12	25157471	25157471	G	C	exonic	LOC645177	.	nonsynonymous SNV	LOC645177:NM_001321724:exon2:c.G196C:p.A66P	.	.	3e-06	.	.	.	.	0	1	0.000557691	1
chr12	25378602	25378602	G	C	exonic	KRAS	.	nonsynonymous SNV	KRAS:NM_004985:exon4:c.C396G:p.D132E,KRAS:NM_033360:exon4:c.C396G:p.D132E	.	.	3e-06	T	B	7.197	D	0	1	0.000557691	1
chr12	26275153	26275153	-	TCGC	exonic	BHLHE41	.	frameshift insertion	BHLHE41:NM_030762:exon5:c.1294_1295insGCGA:p.T432Sfs*68	.	.	3e-06	.	.	.	.	0	1	0.000557691	1
chr12	29669328	29669328	T	C	exonic	TMTC1	.	nonsynonymous SNV	TMTC1:NM_001193451:exon15:c.A2261G:p.Y754C,TMTC1:NM_175861:exon15:c.A1937G:p.Y646C	.	.	3e-06	D	D	26.5	D	0	1	0.000557691	1
chr12	31841952	31841952	G	C	exonic	AMN1	.	nonsynonymous SNV	AMN1:NM_001113402:exon6:c.C692G:p.P231R,AMN1:NM_001278411:exon6:c.C638G:p.P213R,AMN1:NM_001278412:exon8:c.C638G:p.P213R	.	.	3e-06	D	D	28.7	D	0	1	0.000557691	1
chr12	38714194	38714194	A	G	exonic	ALG10B	.	nonsynonymous SNV	ALG10B:NM_001013620:exon3:c.A601G:p.I201V	.	.	3e-06	T	B	0.001	N	0	1	0.000557691	1
chr12	39695312	39695312	A	G	exonic	KIF21A	.	nonsynonymous SNV	KIF21A:NM_001173463:exon33:c.T4790C:p.V1597A,KIF21A:NM_001173465:exon33:c.T4742C:p.V1581A,KIF21A:NM_017641:exon36:c.T4862C:p.V1621A,KIF21A:NM_001173464:exon37:c.T4901C:p.V1634A	.	.	3e-06	T	B	21	D	0	1	0.000557691	1
chr12	40499566	40499566	G	C	exonic	SLC2A13	.	nonsynonymous SNV	SLC2A13:NM_052885:exon1:c.C45G:p.S15R	.	0	3e-06	D	B	23.2	D	0	1	0.000557691	1
chr12	40880095	40880095	G	A	exonic	MUC19	.	unknown	UNKNOWN	.	.	3e-06	.	.	.	.	0	1	0.000557691	1
chr12	41374801	41374801	G	A	exonic	CNTN1	.	nonsynonymous SNV	CNTN1:NM_175038:exon14:c.G1862A:p.S621N,CNTN1:NM_001843:exon16:c.G1895A:p.S632N	.	.	3e-06	D	B	23.8	D	0	1	0.000557691	1
chr12	41582401	41582415	GAGGCGCCGGTGCCC	-	exonic	PDZRN4	.	nonframeshift deletion	PDZRN4:NM_001164595:exon1:c.144_158del:p.R49Lfs*984	.	.	3e-06	.	.	.	.	0	1	0.000557691	1
chr12	41966331	41966331	A	G	exonic	PDZRN4	.	nonsynonymous SNV	PDZRN4:NM_013377:exon8:c.A976G:p.S326G,PDZRN4:NM_001164595:exon10:c.A1750G:p.S584G	.	.	3e-06	T	B	1.213	D	0	1	0.000557691	1
chr12	46591711	46591711	-	A	exonic	SLC38A1	.	frameshift insertion	SLC38A1:NM_001278388:exon14:c.1254dupT:p.G419Wfs*9,SLC38A1:NM_001077484:exon15:c.1254dupT:p.G419Wfs*9,SLC38A1:NM_001278389:exon15:c.1254dupT:p.G419Wfs*9,SLC38A1:NM_001278390:exon15:c.1254dupT:p.G419Wfs*9,SLC38A1:NM_030674:exon15:c.1254dupT:p.G419Wfs*9,SLC38A1:NM_001278387:exon16:c.1254dupT:p.G419Wfs*9	.	.	3e-06	.	.	.	.	0	1	0.000557691	1
chr12	46601392	46601392	T	C	exonic	SLC38A1	.	nonsynonymous SNV	SLC38A1:NM_001278388:exon6:c.A401G:p.Y134C,SLC38A1:NM_001077484:exon7:c.A401G:p.Y134C,SLC38A1:NM_001278389:exon7:c.A401G:p.Y134C,SLC38A1:NM_001278390:exon7:c.A401G:p.Y134C,SLC38A1:NM_030674:exon7:c.A401G:p.Y134C,SLC38A1:NM_001278387:exon8:c.A401G:p.Y134C	.	.	3e-06	D	D	25.9	D	0	1	0.000557691	1
chr12	48143745	48143745	A	T	exonic	RAPGEF3	.	nonsynonymous SNV	RAPGEF3:NM_001098532:exon7:c.T659A:p.L220H,RAPGEF3:NM_001098531:exon8:c.T785A:p.L262H,RAPGEF3:NM_006105:exon8:c.T659A:p.L220H	.	.	3e-06	D	P	25.8	D	0	1	0.000557691	1
chr12	48181944	48181944	C	T	exonic	HDAC7	.	nonsynonymous SNV	HDAC7:NM_001098416:exon19:c.G2128A:p.V710M,HDAC7:NM_001308090:exon19:c.G2188A:p.V730M,HDAC7:NM_015401:exon20:c.G2239A:p.V747M	.	0	3e-06	D	D	33	D	0	1	0.000557691	1
chr12	49094806	49094806	C	G	exonic	CCNT1	.	nonsynonymous SNV	CCNT1:NM_001240:exon4:c.G423C:p.L141F,CCNT1:NM_001277842:exon4:c.G423C:p.L141F	.	.	3e-06	D	D	26.3	D	0	1	0.000557691	1
chr12	49164663	49164663	A	C	exonic	ADCY6	.	nonsynonymous SNV	ADCY6:NM_015270:exon20:c.T3142G:p.Y1048D	.	.	3e-06	T	B	25.2	D	0	1	0.000557691	1
chr12	49425025	49425025	T	A	exonic	KMT2D	.	nonsynonymous SNV	KMT2D:NM_003482:exon39:c.A13463T:p.N4488I	.	.	3e-06	D	D	18.38	D	0	1	0.000557691	1
chr12	49724193	49724193	C	A	exonic	TROAP	.	nonsynonymous SNV	TROAP:NM_005480:exon13:c.C1565A:p.P522H	.	.	3e-06	D	P	6.503	N	0	1	0.000557691	1
chr12	50153007	50153007	A	T	exonic	TMBIM6	.	nonsynonymous SNV	TMBIM6:NM_001098576:exon8:c.A691T:p.N231Y,TMBIM6:NM_003217:exon8:c.A517T:p.N173Y	.	.	3e-06	T	P	22.1	D	0	1	0.000557691	1
chr12	50283938	50283938	C	T	splicing	FAIM2	NM_012306:exon8:c.526-1G>A	.	.	.	.	3e-06	.	.	25.4	D	0	1	0.000557691	1
chr12	50384067	50384067	G	A	exonic	RACGAP1	.	nonsynonymous SNV	RACGAP1:NM_001320005:exon16:c.C1709T:p.S570F,RACGAP1:NM_001320007:exon16:c.C1661T:p.S554F,RACGAP1:NM_001126104:exon17:c.C1883T:p.S628F,RACGAP1:NM_001319999:exon17:c.C1883T:p.S628F,RACGAP1:NM_001320001:exon17:c.C1883T:p.S628F,RACGAP1:NM_001320002:exon17:c.C1883T:p.S628F,RACGAP1:NM_001320003:exon17:c.C1883T:p.S628F,RACGAP1:NM_001320004:exon17:c.C1883T:p.S628F,RACGAP1:NM_001320000:exon18:c.C1883T:p.…	.	.	3e-06	D	P	32	D	0	1	0.000557691	1
chr12	50500084	50500084	G	A	exonic	GPD1	.	nonsynonymous SNV	GPD1:NM_001257199:exon4:c.G305A:p.G102D,GPD1:NM_005276:exon4:c.G374A:p.G125D	.	.	3e-06	T	B	22.7	D	0	1	0.000557691	1
chr12	50867813	50867813	G	A	exonic	LARP4	.	nonsynonymous SNV	LARP4:NM_001170803:exon13:c.G1273A:p.D425N,LARP4:NM_001170808:exon14:c.G1486A:p.D496N,LARP4:NM_199190:exon14:c.G1486A:p.D496N,LARP4:NM_001330415:exon15:c.G1717A:p.D573N,LARP4:NM_052879:exon15:c.G1699A:p.D567N,LARP4:NM_199188:exon15:c.G1696A:p.D566N	.	.	3e-06	D	B	13.97	D	0	1	0.000557691	1
chr12	52695785	52695785	G	A	exonic	KRT86	.	nonsynonymous SNV	KRT86:NM_001320198:exon3:c.G85A:p.A29T	.	0	3e-06	T	B	23.2	D	0	1	0.000557691	1
chr12	53201608	53201608	C	T	exonic	KRT4	.	nonsynonymous SNV	KRT4:NM_002272:exon7:c.G1166A:p.R389Q	.	.	3e-06	D	P	25.8	D	0	1	0.000557691	1
chr12	53662608	53662608	G	A	exonic	ESPL1	.	nonsynonymous SNV	ESPL1:NM_012291:exon2:c.G58A:p.E20K	.	.	3e-06	T	B	8.606	N	0	1	0.000557691	1
chr12	53862578	53862578	G	A	exonic	PCBP2	.	nonsynonymous SNV	PCBP2:NM_001128914:exon11:c.G712A:p.A238T,PCBP2:NM_001098620:exon12:c.G751A:p.A251T,PCBP2:NM_001128913:exon12:c.G763A:p.A255T,PCBP2:NM_001128911:exon13:c.G853A:p.A285T,PCBP2:NM_001128912:exon13:c.G841A:p.A281T,PCBP2:NM_005016:exon13:c.G856A:p.A286T,PCBP2:NM_031989:exon13:c.G844A:p.A282T	.	.	3e-06	T	B	23.5	D	0	1	0.000557691	1
chr12	54367507	54367507	G	T	exonic	HOXC11	.	nonsynonymous SNV	HOXC11:NM_014212:exon1:c.G482T:p.G161V	.	.	3e-06	D	B	23.6	D	0	1	0.000557691	1
chr12	55846281	55846281	G	A	exonic	OR6C2	.	nonsynonymous SNV	OR6C2:NM_054105:exon1:c.G284A:p.C95Y	.	.	3e-06	D	D	24.7	D	0	1	0.000557691	1
chr12	55968202	55968202	A	G	exonic	OR2AP1	.	nonsynonymous SNV	OR2AP1:NM_001258285:exon1:c.A4G:p.K2E	.	.	3e-06	T	.	19.56	N	0	1	0.000557691	1
chr12	56222363	56222363	G	T	exonic	DNAJC14	.	nonsynonymous SNV	DNAJC14:NM_032364:exon2:c.C80A:p.P27H	.	.	3e-06	D	B	23.5	D	0	1	0.000557691	1
chr12	57005656	57005656	G	A	exonic	BAZ2A	.	nonsynonymous SNV	BAZ2A:NM_001300905:exon6:c.C1510T:p.P504S,BAZ2A:NM_013449:exon6:c.C1516T:p.P506S,BAZ2A:NM_001351156:exon8:c.C1420T:p.P474S	.	.	3e-06	T	B	11.81	D	0	1	0.000557691	1
chr12	57114372	57114372	-	T	exonic	NACA	.	frameshift insertion	NACA:NM_001113203:exon3:c.941dupA:p.S315Efs*15	.	.	3e-06	.	.	.	.	0	1	0.000557691	1
chr12	58004072	58004072	G	A	exonic	ARHGEF25	.	nonsynonymous SNV	ARHGEF25:NM_001111270:exon1:c.G73A:p.A25T	.	.	3e-06	T	B	23.5	D	0	1	0.000557691	1
chr12	59270340	59270340	T	C	exonic	LRIG3	.	nonsynonymous SNV	LRIG3:NM_001136051:exon16:c.A2402G:p.Q801R,LRIG3:NM_153377:exon16:c.A2582G:p.Q861R	.	.	3e-06	D	D	27.5	D	0	1	0.000557691	1
chr12	62926316	62926316	C	T	exonic	MON2	.	nonsynonymous SNV	MON2:NM_001278469:exon12:c.C1499T:p.T500I,MON2:NM_001278470:exon12:c.C1499T:p.T500I,MON2:NM_001278471:exon12:c.C1499T:p.T500I,MON2:NM_015026:exon12:c.C1499T:p.T500I,MON2:NM_001278472:exon13:c.C1283T:p.T428I	.	.	3e-06	T	B	24.9	D	0	1	0.000557691	1
chr12	65085283	65085283	C	T	exonic	RASSF3	.	nonsynonymous SNV	RASSF3:NM_178169:exon4:c.C491T:p.P164L	.	.	3e-06	D	D	34	D	0	1	0.000557691	1
chr12	70004198	70004198	A	T	exonic	LRRC10	.	nonsynonymous SNV	LRRC10:NM_201550:exon1:c.T421A:p.C141S	.	.	3e-06	D	D	12.11	D	0	1	0.000557691	1
chr12	70321473	70321473	G	A	exonic	MYRFL	.	nonsynonymous SNV	MYRFL:NM_182530:exon15:c.G1775A:p.S592N	.	0	3e-06	T	.	22.7	D	0	1	0.000557691	1
chr12	72025766	72025766	C	A	exonic	ZFC3H1	.	nonsynonymous SNV	ZFC3H1:NM_144982:exon15:c.G3346T:p.V1116F	.	0	3e-06	T	B	12.42	N	0	1	0.000557691	1
chr12	81991748	81991748	G	A	exonic	PPFIA2	.	nonsynonymous SNV	PPFIA2:NM_001220477:exon1:c.C64T:p.R22W,PPFIA2:NM_001220478:exon1:c.C64T:p.R22W	.	.	3e-06	D	.	15.68	D	0	1	0.000557691	1
chr12	85439821	85439821	A	C	exonic	LRRIQ1	.	nonsynonymous SNV	LRRIQ1:NM_001079910:exon5:c.A360C:p.E120D	.	.	3e-06	D	P	25.4	D	0	1	0.000557691	1
chr12	85449914	85449914	A	G	exonic	LRRIQ1	.	nonsynonymous SNV	LRRIQ1:NM_001079910:exon8:c.A1343G:p.K448R	.	0	3e-06	T	B	0.002	N	0	1	0.000557691	1
chr12	85554417	85554417	A	G	exonic	LRRIQ1	.	nonsynonymous SNV	LRRIQ1:NM_001079910:exon24:c.A4747G:p.K1583E	.	.	3e-06	D	B	25.1	D	0	1	0.000557691	1
chr12	88487606	88487606	-	T	exonic	CEP290	.	frameshift insertion	CEP290:NM_025114:exon28:c.3249dupA:p.R1084Tfs*11	.	.	3e-06	.	.	.	.	0	1	0.000557691	1
chr12	88554555	88554555	T	G	exonic	TMTC3	.	nonsynonymous SNV	TMTC3:NM_181783:exon6:c.T724G:p.L242V	.	.	3e-06	D	P	24.3	D	0	1	0.000557691	1
chr12	96409473	96409473	C	T	splicing	LTA4H	NM_001256644:exon11:c.876-1G>A;NM_001256643:exon11:c.876-1G>A;NM_000895:exon11:c.948-1G>A	.	.	.	.	3e-06	.	.	27.7	D	0	1	0.000557691	1
chr12	96641388	96641388	A	T	exonic	ELK3	.	nonsynonymous SNV	ELK3:NM_005230:exon3:c.A878T:p.K293I	.	.	3e-06	D	P	28	D	0	1	0.000557691	1
chr12	96974702	96974702	C	T	exonic	CFAP54	.	nonsynonymous SNV	CFAP54:NM_001306084:exon22:c.C2894T:p.P965L	.	.	3e-06	T	.	24.8	D	0	1	0.000557691	1
chr12	98928119	98928119	A	G	exonic	TMPO	.	stoploss	TMPO:NM_003276:exon4:c.A2084G:p.X695W	.	.	3e-06	.	.	1.861	N	0	1	0.000557691	1
chr12	99007593	99007593	T	C	exonic	IKBIP	.	nonsynonymous SNV	IKBIP:NM_201612:exon3:c.A823G:p.T275A	.	.	3e-06	T	B	5.165	D	0	1	0.000557691	1
chr12	99043376	99043376	C	T	exonic	APAF1	.	nonsynonymous SNV	APAF1:NM_001160:exon4:c.C407T:p.P136L,APAF1:NM_013229:exon4:c.C407T:p.P136L,APAF1:NM_181861:exon4:c.C440T:p.P147L,APAF1:NM_181868:exon4:c.C440T:p.P147L,APAF1:NM_181869:exon4:c.C440T:p.P147L	.	.	3e-06	D	P	29.5	D	0	1	0.000557691	1
chr12	100452515	100452515	G	C	exonic	UHRF1BP1L	.	nonsynonymous SNV	UHRF1BP1L:NM_015054:exon14:c.C2540G:p.A847G	.	.	3e-06	D	B	18.43	D	0	1	0.000557691	1
chr12	102147195	102147195	C	T	exonic	GNPTAB	.	nonsynonymous SNV	GNPTAB:NM_024312:exon19:c.G3557A:p.R1186K	.	.	3e-06	T	P	20.9	D	0	1	0.000557691	1
chr12	102224353	102224353	G	C	exonic	GNPTAB	.	nonsynonymous SNV	GNPTAB:NM_024312:exon1:c.C101G:p.A34G	.	.	3e-06	D	P	25.3	D	0	1	0.000557691	1
chr12	104697906	104697906	C	A	exonic	EID3	.	nonsynonymous SNV	EID3:NM_001008394:exon1:c.C194A:p.S65Y	.	.	3e-06	D	P	23.7	N	0	1	0.000557691	1
chr12	109547755	109547755	T	C	exonic	UNG	.	nonsynonymous SNV	UNG:NM_003362:exon6:c.T896C:p.I299T,UNG:NM_080911:exon7:c.T923C:p.I308T	.	.	3e-06	D	D	29.1	D	0	1	0.000557691	1
chr12	109694031	109694031	G	A	exonic	ACACB	.	nonsynonymous SNV	ACACB:NM_001093:exon44:c.G6253A:p.G2085R	.	.	3e-06	D	D	34	D	0	1	0.000557691	1
chr12	110226461	110226461	T	G	exonic	TRPV4	.	nonsynonymous SNV	TRPV4:NM_001177433:exon10:c.A1631C:p.N544T,TRPV4:NM_001177428:exon11:c.A1811C:p.N604T,TRPV4:NM_147204:exon11:c.A1772C:p.N591T,TRPV4:NM_001177431:exon13:c.A1850C:p.N617T,TRPV4:NM_021625:exon13:c.A1952C:p.N651T	.	.	3e-06	T	D	13.96	D	0	1	0.000557691	1
chr12	110350830	110350830	G	A	exonic	TCHP	.	nonsynonymous SNV	TCHP:NM_001143852:exon10:c.G1087A:p.A363T,TCHP:NM_032300:exon10:c.G1087A:p.A363T	.	.	3e-06	T	P	24	D	0	1	0.000557691	1
chr12	110969390	110969390	A	T	exonic	RAD9B	.	stopgain	RAD9B:NM_152442:exon12:c.A1246T:p.K416X	.	.	3e-06	.	.	37	N	0	1	0.000557691	1
chr12	111856101	111856101	A	G	exonic	SH2B3	.	nonsynonymous SNV	SH2B3:NM_005475:exon2:c.A152G:p.E51G	.	.	3e-06	D	B	22.6	D	0	1	0.000557691	1
chr12	112613610	112613610	G	A	exonic	HECTD4	.	stopgain	HECTD4:NM_001109662:exon66:c.C11122T:p.R3708X	.	.	3e-06	.	.	54	D	0	1	0.000557691	1
chr12	112650412	112650412	G	A	exonic	HECTD4	.	nonsynonymous SNV	HECTD4:NM_001109662:exon49:c.C7106T:p.P2369L	.	.	3e-06	.	D	28.3	D	0	1	0.000557691	1
chr12	113400539	113400539	C	-	exonic	OAS3	.	frameshift deletion	OAS3:NM_006187:exon9:c.1916delC:p.W640Gfs*44	.	.	3e-06	.	.	.	.	0	1	0.000557691	1
chr12	114804002	114804002	T	C	exonic	TBX5	.	nonsynonymous SNV	TBX5:NM_080717:exon7:c.A800G:p.H267R,TBX5:NM_000192:exon8:c.A950G:p.H317R,TBX5:NM_181486:exon8:c.A950G:p.H317R	.	.	3e-06	T	B	12.5	D	0	1	0.000557691	1
chr12	115114247	115114247	C	T	exonic	TBX3	.	nonsynonymous SNV	TBX3:NM_005996:exon5:c.G910A:p.V304M,TBX3:NM_016569:exon6:c.G970A:p.V324M	.	.	3e-06	T	B	21.8	D	0	1	0.000557691	1
chr12	116413534	116413534	G	A	exonic	MED13L	.	nonsynonymous SNV	MED13L:NM_015335:exon24:c.C5374T:p.P1792S	.	.	3e-06	T	D	24.1	D	0	1	0.000557691	1
chr12	117494618	117494618	C	A	exonic	TESC	.	nonsynonymous SNV	TESC:NM_017899:exon3:c.G202T:p.D68Y	.	.	3e-06	D	D	34	D	0	1	0.000557691	1
chr12	120572362	120572362	G	T	exonic	GCN1	.	nonsynonymous SNV	GCN1:NM_006836:exon52:c.C7177A:p.R2393S	.	.	3e-06	D	B	34	D	0	1	0.000557691	1
chr12	120575515	120575515	C	T	exonic	GCN1	.	nonsynonymous SNV	GCN1:NM_006836:exon49:c.G6497A:p.G2166D	.	.	3e-06	T	B	24.7	D	0	1	0.000557691	1
chr12	121001228	121001228	G	A	exonic	RNF10	.	nonsynonymous SNV	RNF10:NM_001330474:exon9:c.G1348A:p.A450T,RNF10:NM_014868:exon9:c.G1333A:p.A445T	.	.	3e-06	T	B	12.14	D	0	1	0.000557691	1
chr12	121691128	121691128	G	A	exonic	CAMKK2	.	nonsynonymous SNV	CAMKK2:NM_001270486:exon9:c.C1055T:p.A352V,CAMKK2:NM_001270485:exon10:c.C1055T:p.A352V,CAMKK2:NM_006549:exon10:c.C1055T:p.A352V,CAMKK2:NM_153499:exon10:c.C1055T:p.A352V,CAMKK2:NM_153500:exon10:c.C1055T:p.A352V,CAMKK2:NM_172214:exon10:c.C1055T:p.A352V,CAMKK2:NM_172215:exon10:c.C1055T:p.A352V,CAMKK2:NM_172216:exon10:c.C1055T:p.A352V,CAMKK2:NM_172226:exon10:c.C1055T:p.A352V	.	.	3e-06	D	D	32	D	0	1	0.000557691	1
chr12	122395080	122395080	A	T	exonic	WDR66	.	nonsynonymous SNV	WDR66:NM_001178003:exon11:c.A1636T:p.T546S,WDR66:NM_144668:exon11:c.A1636T:p.T546S	.	.	3e-06	T	B	0.003	N	0	1	0.000557691	1
chr12	122674749	122674749	G	C	exonic	LRRC43	.	nonsynonymous SNV	LRRC43:NM_001098519:exon5:c.G735C:p.R245S,LRRC43:NM_152759:exon5:c.G180C:p.R60S	.	.	3e-06	T	B	0.004	N	0	1	0.000557691	1
chr12	122691732	122691746	CTGAGGCGGCTGGGG	-	exonic	B3GNT4	.	nonframeshift deletion	B3GNT4:NM_001330492:exon2:c.859_873del:p.R288Sfs*62,B3GNT4:NM_030765:exon3:c.934_948del:p.R313Sfs*62	.	.	3e-06	.	.	.	.	0	1	0.000557691	1
chr12	123089432	123089432	A	C	exonic	KNTC1	.	nonsynonymous SNV	KNTC1:NM_014708:exon50:c.A5184C:p.K1728N	.	.	3e-06	T	B	0.209	N	0	1	0.000557691	1
chr12	123465250	123465250	G	A	exonic	ARL6IP4	.	nonsynonymous SNV	ARL6IP4:NM_001002251:exon1:c.G499A:p.E167K,ARL6IP4:NM_001002252:exon1:c.G499A:p.E167K,ARL6IP4:NM_001278378:exon1:c.G499A:p.E167K,ARL6IP4:NM_016638:exon1:c.G499A:p.E167K,ARL6IP4:NM_018694:exon1:c.G499A:p.E167K	.	0	3e-06	T	B	7.936	N	0	1	0.000557691	1
chr12	123645883	123645883	A	G	exonic	MPHOSPH9	.	nonsynonymous SNV	MPHOSPH9:NM_022782:exon22:c.T3181C:p.S1061P	.	.	3e-06	.	B	23.8	D	0	1	0.000557691	1
chr12	123879633	123879633	A	G	exonic	KMT5A	.	nonsynonymous SNV	KMT5A:NM_001324506:exon2:c.A5G:p.K2R,KMT5A:NM_001324505:exon3:c.A158G:p.K53R,KMT5A:NM_020382:exon4:c.A329G:p.K110R,KMT5A:NM_001324504:exon5:c.A239G:p.K80R	.	.	3e-06	D	B	24.4	D	0	1	0.000557691	1
chr12	123889485	123889485	C	T	exonic	KMT5A	.	nonsynonymous SNV	KMT5A:NM_001324506:exon5:c.C388T:p.R130W,KMT5A:NM_001324505:exon6:c.C541T:p.R181W,KMT5A:NM_020382:exon7:c.C712T:p.R238W,KMT5A:NM_001324504:exon8:c.C622T:p.R208W	.	.	3e-06	D	D	35	D	0	1	0.000557691	1
chr12	124256196	124256196	G	T	exonic	DNAH10	.	nonsynonymous SNV	DNAH10:NM_207437:exon3:c.G164T:p.R55I	.	.	3e-06	T	B	0.013	N	0	1	0.000557691	1
chr12	124364272	124364272	A	G	exonic	DNAH10	.	nonsynonymous SNV	DNAH10:NM_207437:exon49:c.A8204G:p.Q2735R	.	.	3e-06	T	B	3.678	N	0	1	0.000557691	1
chr12	124824933	124824933	C	T	exonic	NCOR2	.	nonsynonymous SNV	NCOR2:NM_001077261:exon37:c.G5365A:p.D1789N,NCOR2:NM_001206654:exon37:c.G5365A:p.D1789N,NCOR2:NM_006312:exon38:c.G5395A:p.D1799N	.	.	3e-06	D	B	23.4	D	0	1	0.000557691	1
chr12	125296428	125296428	G	C	exonic	SCARB1	.	nonsynonymous SNV	SCARB1:NM_001082959:exon5:c.C714G:p.N238K,SCARB1:NM_005505:exon5:c.C714G:p.N238K	.	.	3e-06	T	D	15.14	N	0	1	0.000557691	1
chr12	131487802	131487802	G	A	exonic	ADGRD1	.	nonsynonymous SNV	ADGRD1:NM_198827:exon10:c.G1099A:p.G367S,ADGRD1:NM_001330497:exon11:c.G1195A:p.G399S	.	.	3e-06	T	B	0.01	N	0	1	0.000557691	1
chr12	131561358	131561358	C	T	exonic	ADGRD1	.	nonsynonymous SNV	ADGRD1:NM_198827:exon14:c.C1486T:p.H496Y,ADGRD1:NM_001330497:exon15:c.C1582T:p.H528Y	.	.	3e-06	T	B	0.329	.	0	1	0.000557691	1
chr12	132491372	132491372	G	A	exonic	EP400	.	nonsynonymous SNV	EP400:NM_015409:exon15:c.G3254A:p.G1085D	.	.	3e-06	D	D	23.1	D	0	1	0.000557691	1
chr12	133146674	133146674	C	T	exonic	FBRSL1	.	nonsynonymous SNV	FBRSL1:NM_001142641:exon7:c.C854T:p.P285L	.	.	3e-06	D	P	25.5	D	0	1	0.000557691	1
chr12	133219306	133219306	G	C	exonic	POLE	.	nonsynonymous SNV	POLE:NM_006231:exon37:c.C4738G:p.R1580G	.	.	3e-06	D	B	33	D	0	1	0.000557691	1
chr12	133249278	133249278	C	T	exonic	POLE	.	nonsynonymous SNV	POLE:NM_006231:exon15:c.G1621A:p.G541R	.	.	3e-06	D	D	32	D	0	1	0.000557691	1
chr12	133353619	133353619	C	G	exonic	GOLGA3	.	nonsynonymous SNV	GOLGA3:NM_005895:exon20:c.G3780C:p.E1260D	.	.	3e-06	T	B	16.15	D	0	1	0.000557691	1
chr11	230466	230466	C	G	exonic	SIRT3	.	nonsynonymous SNV	SIRT3:NM_001017524:exon4:c.G367C:p.G123R,SIRT3:NM_012239:exon4:c.G793C:p.G265R	.	.	3e-06	T	D	23.7	D	0	1	0.000557691	1
chr11	369852	369852	C	G	exonic	B4GALNT4	.	nonsynonymous SNV	B4GALNT4:NM_178537:exon1:c.C49G:p.L17V	.	.	3e-06	T	D	21.8	D	0	1	0.000557691	1
chr11	400060	400060	T	-	exonic	PKP3	.	frameshift deletion	PKP3:NM_007183:exon6:c.1367delT:p.L456Rfs*191,PKP3:NM_001303029:exon7:c.1412delT:p.L471Rfs*191	.	.	3e-06	.	.	.	.	0	1	0.000557691	1
chr11	400062	400089	TCGGGGGCTGGGGGTCCCCCCCTCATCC	-	exonic	PKP3	.	frameshift deletion	PKP3:NM_007183:exon6:c.1369_1396del:p.G458Rfs*180,PKP3:NM_001303029:exon7:c.1414_1441del:p.G473Rfs*180	.	.	3e-06	.	.	.	.	0	1	0.000557691	1
chr11	400365	400365	C	T	exonic	PKP3	.	stopgain	PKP3:NM_007183:exon7:c.C1480T:p.Q494X,PKP3:NM_001303029:exon8:c.C1525T:p.Q509X	.	.	3e-06	.	.	38	D	0	1	0.000557691	1
chr11	406453	406453	G	A	exonic	SIGIRR	.	nonsynonymous SNV	SIGIRR:NM_001135053:exon9:c.C965T:p.T322M,SIGIRR:NM_001135054:exon9:c.C965T:p.T322M,SIGIRR:NM_021805:exon9:c.C965T:p.T322M	.	.	3e-06	D	D	27.3	D	0	1	0.000557691	1
chr11	626465	626465	C	T	exonic	SCT	.	nonsynonymous SNV	SCT:NM_021920:exon4:c.G332A:p.G111D	.	.	3e-06	T	B	11.83	N	0	1	0.000557691	1
chr11	830050	830055	TTCGAG	-	exonic	CRACR2B	.	nonframeshift deletion	CRACR2B:NM_001286606:exon4:c.523_528del:p.F175Dfs*224,CRACR2B:NM_173584:exon4:c.523_528del:p.F175Dfs*119	.	.	3e-06	.	.	.	.	0	1	0.000557691	1
chr11	1016613	1016613	G	A	exonic	MUC6	.	nonsynonymous SNV	MUC6:NM_005961:exon31:c.C6188T:p.P2063L	.	.	3e-06	T	B	23.7	N	0	1	0.000557691	1
chr11	1254329	1254329	G	T	exonic	MUC5B	.	nonsynonymous SNV	MUC5B:NM_002458:exon18:c.G2152T:p.A718S	.	.	3e-06	T	B	6.8	N	0	1	0.000557691	1
chr11	1271272	1271272	A	G	exonic	MUC5B	.	nonsynonymous SNV	MUC5B:NM_002458:exon31:c.A13162G:p.T4388A	.	.	3e-06	D	B	0.078	N	0	1	0.000557691	1
[truncated: 40,326 more rows]
