# Supplementary material for: Germline and somatic mutations in the pathology of pineal cyst: A whole‐exome sequencing study of 93 individuals
Source: Mol Genet Genomic Med. 2021 May 4;9(6):e1691. doi: 10.1002/mgg3.1691 (PMC8222845; doi:10.1002/mgg3.1691)
Supplement: Supplementary file 8 — Table S5 [file MGG3-9-e1691-s004.xlsx]

## Sheet: Sup Table 5
Gene	Chr	Start	End	Ref	Alt	Func	ExonicFunc	AA change	Affected protein domain/motif	Sample	Depth of Coverage (loci)	Variant allele fraction
CHIT1	chr1	203188811	203188817	CCTCCTT	-	exonic	frameshift deletion	p.E278Gfs*49		NR5558-P01	169	0.03
LYST	chr1	235969268	235969282	TTTTAGACTACCTAG	-	exonic	nonframeshift deletion	p.L1052Kfs*2746		NR4450-P01	66	0.085
IFT88	chr13	21173705	21173706	GT	AA	splicing	.	splicing		NR5545-P01	19	0.132
KDM6B	chr17	7752584	7752601	GTGTGGGTCGTCGGCCCC	-	exonic	nonframeshift deletion	p.V994Efs*684		NR5587-P01	203	0.031
RLN3	chr19	14141756	14141767	GCTAGTTTGAGG	-	exonic	stoploss	p.*143WAAVGTRTNAPVLPSTQLVSGWAPVFRASHIHSFIYKSQRHCGLRHSLPTPPIQPCPLTSLS*		NR4620-P01	42	0.053
POU2F2	chr19	42603875	42603875	G	T	exonic	nonsynonymous SNV	p.S134R		NR5582-P01	155	0.044
ZC3H4	chr19	47575306	47575341	GCCCATTGGCCCTGGGGGTCCCATGTTGGGCCCAGG	-	exonic	nonframeshift deletion	p.P614Gfs*679	Pro-rich domain	NR5460-P01	178	0.034
ZC3H4	chr19	47575306	47575341	GCCCATTGGCCCTGGGGGTCCCATGTTGGGCCCAGG	-	exonic	nonframeshift deletion	p.P614Gfs*679	Pro-rich domain	NR5542-P01	262	0.007634
LAIR2	chr19	55020248	55020248	G	C	exonic	nonsynonymous SNV	p.S123T		NR5582-P01	43	0.117
KRTAP10-11	chr21	46067195	46067195	G	T	exonic	nonsynonymous SNV	p.V274L		NR5460-P01	317	0.013
GK2	chr4	80329070	80329071	TT	GG	exonic	nonframeshift substitution	p.E95A		NR5587-P01	76	0.074
RNF217	chr6	125397951	125397951	G	A	exonic	nonsynonymous SNV	p.R477H	TRIAD supradomain	NR5460-P01	83	0.146
PCMTD1	chr8	52733105	52733105	G	A	exonic	stopgain	p.Q218X		NR4450-P01	177	0.035
YTHDF3	chr8	64099614	64099614	C	A	exonic	nonsynonymous SNV	p.Q295K		NR5512-P01	290	0.015
CDK5RAP2	chr9	123220892	123220893	TT	GG	exonic	nonframeshift substitution	p.K737T		NR5510-P01	82	0.082
CNTNAP3	chr9	39171470	39171470	C	A	exonic	nonsynonymous SNV	p.G410V	Laminin G-like 2 domain	NR5545-P01	256	0.049
